# Supplementary material for: SignalingProfiler 2.0 a network-based approach to bridge multi-omics data to phenotypic hallmarks
Source: NPJ Syst Biol Appl. 2024 Aug 23;10:95. doi: 10.1038/s41540-024-00417-6 (PMC11343843; doi:10.1038/s41540-024-00417-6)
Supplement: Supplementary file 2 — Supplementary Data 1 [file 41540_2024_417_MOESM2_ESM.xlsx]

## Sheet: Description
Supplementary Data 1
Training dataset (Sacco et al., 2016) manually-curated gold standard
Protein gold standard
List of 69 manually curated targets of MTORC1, MTORC2 and AMPK
Phenotypic gold standard
List of 10 manually curated impaired functional traits upon metformin treatment

## Sheet: Protein gold standard
# Training dataset Protein gold standard
Regulator	Target Common Name	Target Gene Name (Primary)	Regulation	Remove	PMID	Expected activity upon metformin
AMPKA	4EBP1	EIF4EBP1	1		36875093	100
AMPKA	ACC	ACACA	-1		36875093	-100
AMPKA	ACC	ACACB	-1		36875093	-100
AMPKA	ACC1	ACACA	-1		28622524	-100
AMPKA	ACC2	ACACB	-1		28622524	-100
AMPKA	AMPK	AMPK	1		28622524	100
AMPKA	ATG9	ATG9A	1		28622524	100
AMPKA	ATG9	ATG9B	1	x	28622524	100
AMPKA	BECLIN	BECN1	1		28622524	100
AMPKA	COX2	PTGS2	-1		36875093	-100
AMPKA	CPT1	CPT1A	1	x	28622524	100
AMPKA	CREB	CREB1	-1		36875093	-100
AMPKA	CRTC-1	CRTC1	-1		22186033	-100
AMPKA	CRTC2	CRTC2	-1		28622524	-100
AMPKA	CRY1/2	CRY1	-1		28622524	-100
AMPKA	CRY1/2	CRY2	-1	x	28622524	-100
AMPKA	CYCLIN A	CCNA1	-1	x	36875093	-100
AMPKA	CYCLIN B	CCNB1	-1		36875093	-100
AMPKA	ChREBP	MLXIPL	-1		28622524	-100
AMPKA	FAS	FASN	-1	x	36875093	-100
AMPKA	FOXO3	FOXO3	1		36875093	100
AMPKA	FoxO/DAF-16	FOXO3	1		22186033	100
AMPKA	GLUT1	SLC2A1	1		28622524	100
AMPKA	GLUT4	SLC2A4	1		28622524	100
AMPKA	GS	GLUL	-1	x	36875093	-100
AMPKA	GYS1/2	GYS1	-1		28622524	-100
AMPKA	GYS1/2	GYS2	-1		28622524	-100
AMPKA	HMGCR	HMGCR	-1		36875093;28622524	-100
AMPKA	HNF4A	HNF4A	-1		36875093;28622524	-100
AMPKA	HSL	LIPE	-1		36875093	-100
AMPKA	HUR	ELAVL1	-1		36875093	-100
AMPKA	MFF	MFF	1		28622524	100
AMPKA	MTOR	MTOR	-1		36875093	-100
AMPKA	NF-kB	NFKB1	-1		22186033	-100
AMPKA	NF-kB	RELA	-1		22186033	-100
AMPKA	NRF2/SKN-1	NFE2L2	1		22186033	100
AMPKA	P21	CDKN1A	1		36875093	100
AMPKA	P27	CDKN1B	1		36875093	100
AMPKA	P70S6K	RPS6KB1	-1		36875093	-100
AMPKA	PEPCK	PCK1	1		36875093	100
AMPKA	PFKFB2/3	PFKFB2	1		36875093	100
AMPKA	PFKFB2/3	PFKFB3	1		36875093	100
AMPKA	PFKFB3	PFKFB3	1		28622524	100
AMPKA	PGC1A	PPARGC1A	1		28622524	100
AMPKA	RHEB	RHEB	-1		36875093	-100
AMPKA	SIRT	SIRT1	1		36875093	100
AMPKA	SREBP1	SREBF1	-1		36875093;28622524	-100
AMPKA	TP53	TP53	1		36875093	100
AMPKA	TSC1	TSC1	1		36875093	100
AMPKA	TSC2	TSC2	1		36875093	100
AMPKA	TXNIP	TXNIP	-1		36875093;28622524	-100
AMPKA	ULK1	ULK1	1		36875093;28622524	100
AMPKA	VPS34	PIK3C3	1		28622524	100
AMPKA	eEF2	EEF2	-1		36875093	-100
AMPKA	eEF2K	EEF2K	1		36875093	100
AMPKA	p53	TP53	1		22186033	100
MTORC1	4EBP	EIF4EBP1	-1		28283069	100
MTORC1	ATF4	ATF4	1		28283069	-100
MTORC1	ATG14L	ATG14	-1	x	28283069	100
MTORC1	CAD	CAD	1		28283069	-100
MTORC1	EIF4B	EIF4B	1		28283069	-100
MTORC1	EIF4E	EIF4E	1		28283069	-100
MTORC1	ERK5	MAPK7	-1		28283069	100
MTORC1	HIF1A	HIF1A	1		28283069	-100
MTORC1	Lipin1	LPIN1	1		28283069	-100
MTORC1	MTHFD2	MTHFD2	1	x	28283069	-100
MTORC1	PDCD4	PDCD4	-1		28283069	100
MTORC1	PGC1A	PPARGC1A	-1		28283069	100
MTORC1	S6K	RPS6KB1	1		28283069	-100
MTORC1	SKAR	POLDIP3	1		28283069	-100
MTORC1	SREBP	SREBF1	1		28283069	-100
MTORC1	TFEB	TFEB	-1		28283069	100
MTORC1	ULK1	ULK1	-1		28283069	100
MTORC1	UVRAG	UVRAG	-1		28283069	100
MTORC2	AKT	AKT1	1		28283069	-100
MTORC2	AKT	AKT2	1		28283069	-100
MTORC2	FOXO1	FOXO1	-1		28283069	100
MTORC2	FOXO3	FOXO3	-1		28283069	100
MTORC2	PKA	PRKCA	1		28283069	-100
MTORC2	PKC	PRKCA	1		28283069	-100
MTORC2	PKCγ	PRKCG	1		28283069	-100
MTORC2	PKCδ	PRKCD	1		28283069	-100
MTORC2	PKCε	PRKCE	1		28283069	-100
MTORC2	PKCζ	PRKCZ	1		28283069	-100
MTORC2	PKG	PRKG1	1		28283069	-100
MTORC2	SGK	SGK1	1		28283069	-100

## Sheet: Phenotypic gold standard
# Training dataset Phenotypic gold standard
Phenotype	Expected activity upon metformin	PMID
apoptosis	100	27135362
autophagy	100	32765083
cell death	100	27135362
adipogenesis	-100	26548416
fatty acid biosynthesis	-100	26548416
glycogen synthesis	-100	26548416
glycolysis	-100	25273809
lipogenesis	-100	26548416
proliferation	-100	27135362
protein synthesis	-100	26548416
