# Supplementary material for: SignalingProfiler 2.0 a network-based approach to bridge multi-omics data to phenotypic hallmarks
Source: NPJ Syst Biol Appl. 2024 Aug 23;10:95. doi: 10.1038/s41540-024-00417-6 (PMC11343843; doi:10.1038/s41540-024-00417-6)
Supplement: Supplementary file 3 — Supplementary Data 2 [file 41540_2024_417_MOESM3_ESM.xlsx]

## Sheet: Description
Supplementary Data 2
Parameters combination for SignalingProfiler 2.0
Step 1) Protein activity inference
Regulons' sources	Number of regulons' databases for Transcription Factors Enrichment Analysis (TFEA) or Kinase Substrates Enrichment Analysis (KSEA)
Hypergeometric test	Boolean, whether correcting VIPER output with Hypergeometric test giving more importance to regulons with high number of significantly modulated analytes
VIPER correction with proteomics	Boolean, whether correcting VIPER output with proteomics (if VIPER returns not significant modulation and that modulation is significant in proteomics make VIPER modulation significant)
Normalize phosphoproteomics	Boolean, whether phosphoproteomics was corrected using proteomics (less importance to phosphosites equally modulated in proteomics and phosphoproteomics)
Phosphosites regulating activity	Boolean, in PhosphoScore computation, whether using regulatory phosphosites impacting solely protein activity or also abundance (see Figure S1)
Step 2) Network construction
Kinome Atlas integration	Boolean, whether PKN contains kinase - substrates relations derived from Ser/Thr Kinome Atlas (Johnson et al, 2023)
Include only Direct iteractions	Boolean, whether keeping only direct interactions within the PKN
Preprocess PKN	Boolean, whether excluding interactions between proteins not quantified in experimental data
Include interactions between shortest paths (connect_all)	Boolean, whether including interactions between shortest paths linear cascades
Shortest path maximum length combinations	Number of max shortest paths length between the layers of naive networks (e.g., 4 for one layer = 1, 2, 3, 4. 16 for Two layer: 1-1;1-2;1-3; …; 3-4; 4-4. 32 for Three layered network: 1-1-1; 1-2-1; …; 4-4-4.)
CARNIVAL types	Number of CARNIVAL algorithms (inverse, vanilla one shot, vanilla two shots, vanilla three shots)
Step 3) Phenotypes inference
ProxPath preprocessing	Boolean, whether excluding paths between proteins and phenotyps containing not quantified in experimental data
Protein-phenotype path length	Path length between proteins and phenotypes
Z-score statistic	Number of statistics (mean or median) exploited in ProxPath network randomization
Remove cascades	Boolean, whether considering in phenotypic activitiy computation only proteins regulating independently a phenotype
Weight protein contribution	Boolean, whether weighting each protein contribution with the closeness significance
use_carnival_activity	Boolean, whether considering in phenotypic activitiy computation only proteins inferred from experimental data or all the ones in the network (CARNIVAL activity)

## Sheet: Technical conditions
PARAMETERS	SignalingProfiler 2.0 STEPS			TOT
	Step1) Protein activity inference
	Transcription Factors	Kinases/Phosphatases	Phosphorylated proteins
Regulons' sources	4	4
Hypergeometric test	2	2
VIPER correction with proteomics	2	2
Normalize phosphoproteomics	2		2
Phosphosites regulating activity	2	2	2
TOT	64	32	4	100
	Step2) Network construction
Naive network types	One-layered	Two-layered	Three-layered
Kinome Atlas integration	2	2	2
Include only Direct iteractions	2	2	2
Preprocess PKN	2	2	2
Include interactions between shortest paths (connect_all)	2	2	2
Shortest path maximum length combinations	4	16	32
CARNIVAL types	4	4	4
TOT	256	1024	2048	3328
	Step3) Phenotypes inference
Proxpath preprocessing	2
Protein-phenotype path length	3
Z-score statistic	2
Remove cascades	2
Weight protein contribution	2
Use CARNIVAL activity	2
TOT	96			96
