# Supplementary material for: SignalingProfiler 2.0 a network-based approach to bridge multi-omics data to phenotypic hallmarks
Source: NPJ Syst Biol Appl. 2024 Aug 23;10:95. doi: 10.1038/s41540-024-00417-6 (PMC11343843; doi:10.1038/s41540-024-00417-6)
Supplement: Supplementary file 4 — Supplementary Data 3 [file 41540_2024_417_MOESM4_ESM.xlsx]

## Sheet: Description
Supplementary Data 3
Training dataset results for parameters tuning in Step 1
TFs
Table containing the inferred transcription factors with TFEA, PhosphoScore or TFEA + Phosphoscore (n = 64 conditions)
Each column represent a different condition and the meaning of the ID is reported in Table S4.
method_xx column reports if the score derives from the TFEA or PhosphoScore alone or their combination
KIN PHOS
Table containing the inferred kinases or phosphatases with KSEA, PhosphoScore or KSEA + Phosphoscore (n = 32 conditions)
Each column represent a different condition and the meaning of the ID is reported in Table S4.
method_xx column reports if the score derives from the KSEA or PhosphoScore alone or their combination
OTHER
Table containing the inferred proteins that aren't transcription factor, kinases or phosphatases with PhosphoScore (n = 4 conditions)
Each column represent a different condition and the meaning of the ID is reported in Table S4.

## Sheet: TFs
# Transcription factors inferred with TFEA, Phosphoscore or TFEA + PhosphoScore in training dataset
gene_name	NES_Doro_weight=TRUE_prot=TRUE_phosphoscore_corr_phospho_act	method_1	NES_Doro_weight=TRUE_prot=TRUE_phosphoscore_corr_phospho_all	method_2	NES_Doro_weight=TRUE_prot=TRUE_phosphoscore_no_corr_phospho_act	method_3	NES_Doro_weight=TRUE_prot=TRUE_phosphoscore_no_corr_phospho_all	method_4	NES_Doro_weight=TRUE_prot=FALSE_phosphoscore_corr_phospho_act	method_5	NES_Doro_weight=TRUE_prot=FALSE_phosphoscore_corr_phospho_all	method_6	NES_Doro_weight=TRUE_prot=FALSE_phosphoscore_no_corr_phospho_act	method_7	NES_Doro_weight=TRUE_prot=FALSE_phosphoscore_no_corr_phospho_all	method_8	NES_Doro_weight=FALSE_prot=TRUE_phosphoscore_corr_phospho_act	method_9	NES_Doro_weight=FALSE_prot=TRUE_phosphoscore_corr_phospho_all	method_10	NES_Doro_weight=FALSE_prot=TRUE_phosphoscore_no_corr_phospho_act	method_11	NES_Doro_weight=FALSE_prot=TRUE_phosphoscore_no_corr_phospho_all	method_12	NES_Doro_weight=FALSE_prot=FALSE_phosphoscore_corr_phospho_act	method_13	NES_Doro_weight=FALSE_prot=FALSE_phosphoscore_corr_phospho_all	method_14	NES_Doro_weight=FALSE_prot=FALSE_phosphoscore_no_corr_phospho_act	method_15	NES_Doro_weight=FALSE_prot=FALSE_phosphoscore_no_corr_phospho_all	method_16	NES_DoroSign_weight=TRUE_prot=TRUE_phosphoscore_corr_phospho_act	method_17	NES_DoroSign_weight=TRUE_prot=TRUE_phosphoscore_corr_phospho_all	method_18	NES_DoroSign_weight=TRUE_prot=TRUE_phosphoscore_no_corr_phospho_act	method_19	NES_DoroSign_weight=TRUE_prot=TRUE_phosphoscore_no_corr_phospho_all	method_20	NES_DoroSign_weight=TRUE_prot=FALSE_phosphoscore_corr_phospho_act	method_21	NES_DoroSign_weight=TRUE_prot=FALSE_phosphoscore_corr_phospho_all	method_22	NES_DoroSign_weight=TRUE_prot=FALSE_phosphoscore_no_corr_phospho_act	method_23	NES_DoroSign_weight=TRUE_prot=FALSE_phosphoscore_no_corr_phospho_all	method_24	NES_DoroSign_weight=FALSE_prot=TRUE_phosphoscore_corr_phospho_act
ATF2	1.2080255783653513	VIPER	1.2080255783653513	VIPER	1.2080255783653513	VIPER	1.4271580197938407	VIPER+PhosphoScore	1.2080255783653513	VIPER	1.2080255783653513	VIPER	1.2080255783653513	VIPER	1.4271580197938407	VIPER+PhosphoScore	1.9676861404568804	VIPER	1.9676861404568804	VIPER	1.9676861404568804	VIPER	1.8069883008396053	VIPER+PhosphoScore	1.9676861404568804	VIPER	1.9676861404568804	VIPER	1.9676861404568804	VIPER	1.8069883008396053	VIPER+PhosphoScore	4.482678199860874	VIPER	4.482678199860874	VIPER	4.482678199860874	VIPER	3.064484330541602	VIPER+PhosphoScore	4.482678199860874	VIPER	4.482678199860874	VIPER	4.482678199860874	VIPER	3.064484330541602	VIPER+PhosphoScore	2.792764091728284
ATF4	23.73392377741724	VIPER	23.73392377741724	VIPER	23.73392377741724	VIPER	23.73392377741724	VIPER	23.73392377741724	VIPER	23.73392377741724	VIPER	23.73392377741724	VIPER	23.73392377741724	VIPER	5.933480944354311	VIPER	5.933480944354311	VIPER	5.933480944354311	VIPER	5.933480944354311	VIPER	5.933480944354311	VIPER	5.933480944354311	VIPER	5.933480944354311	VIPER	5.933480944354311	VIPER	6.3114593597898985	VIPER	6.3114593597898985	VIPER	6.3114593597898985	VIPER	6.3114593597898985	VIPER	6.3114593597898985	VIPER	6.3114593597898985	VIPER	6.3114593597898985	VIPER	6.3114593597898985	VIPER	3.1756622939174344
ATF6	1.2999410518274008	VIPER	1.2999410518274008	VIPER	1.2999410518274008	VIPER	1.2999410518274008	VIPER	1.2999410518274008	VIPER	1.2999410518274008	VIPER	1.2999410518274008	VIPER	1.2999410518274008	VIPER	2.025427527259478	VIPER	2.025427527259478	VIPER	2.025427527259478	VIPER	2.025427527259478	VIPER	2.025427527259478	VIPER	2.025427527259478	VIPER	2.025427527259478	VIPER	2.025427527259478	VIPER	NA	NA	NA	NA	NA	NA	NA	NA	NA	NA	NA	NA	NA	NA	NA	NA	NA
ESR1	-1.49286	VIPER	-1.49286	VIPER	-1.49286	VIPER	-1.49286	VIPER	-1.49286	VIPER	-1.49286	VIPER	-1.49286	VIPER	-1.49286	VIPER	-2.13842	VIPER	-2.13842	VIPER	-2.13842	VIPER	-2.13842	VIPER	-2.13842	VIPER	-2.13842	VIPER	-2.13842	VIPER	-2.13842	VIPER	-3.2363	VIPER	-3.2363	VIPER	-3.2363	VIPER	-3.2363	VIPER	-3.2363	VIPER	-3.2363	VIPER	-3.2363	VIPER	-3.2363	VIPER	-2.46662
FOXM1	1.3182489463477007	VIPER	1.3182489463477007	VIPER	1.3182489463477007	VIPER	1.3182489463477007	VIPER	1.3182489463477007	VIPER	1.3182489463477007	VIPER	1.3182489463477007	VIPER	1.3182489463477007	VIPER	2.0366059136938115	VIPER	2.0366059136938115	VIPER	2.0366059136938115	VIPER	2.0366059136938115	VIPER	2.0366059136938115	VIPER	2.0366059136938115	VIPER	2.0366059136938115	VIPER	2.0366059136938115	VIPER	1.970735892477012	VIPER	1.970735892477012	VIPER	1.970735892477012	VIPER	1.970735892477012	VIPER	1.970735892477012	VIPER	1.970735892477012	VIPER	1.970735892477012	VIPER	1.970735892477012	VIPER	2.0340822622662924
FOXO1	2.8012814830676964	VIPER	2.8012814830676964	VIPER	2.8012814830676964	VIPER	2.8012814830676964	VIPER	2.8012814830676964	VIPER	2.8012814830676964	VIPER	2.8012814830676964	VIPER	2.8012814830676964	VIPER	2.7249370935592045	VIPER	2.7249370935592045	VIPER	2.7249370935592045	VIPER	2.7249370935592045	VIPER	2.7249370935592045	VIPER	2.7249370935592045	VIPER	2.7249370935592045	VIPER	2.7249370935592045	VIPER	6.053838848228895	VIPER	6.053838848228895	VIPER	6.053838848228895	VIPER	6.053838848228895	VIPER	6.053838848228895	VIPER	6.053838848228895	VIPER	6.053838848228895	VIPER	6.053838848228895	VIPER	3.12667
FOXO3	9.267063092440983	VIPER	9.267063092440983	VIPER	9.267063092440983	VIPER	9.267063092440983	VIPER	9.267063092440983	VIPER	9.267063092440983	VIPER	9.267063092440983	VIPER	9.267063092440983	VIPER	4.242966406238921	VIPER	4.242966406238921	VIPER	4.242966406238921	VIPER	4.242966406238921	VIPER	4.242966406238921	VIPER	4.242966406238921	VIPER	4.242966406238921	VIPER	4.242966406238921	VIPER	14.719854505329948	VIPER	14.719854505329948	VIPER	14.719854505329948	VIPER	14.719854505329948	VIPER	14.719854505329948	VIPER	14.719854505329948	VIPER	14.719854505329948	VIPER	14.719854505329948	VIPER	4.33203
HIF1A	-1.63612	VIPER	-1.63612	VIPER	-1.63612	VIPER	-1.63612	VIPER	-1.63612	VIPER	-1.63612	VIPER	-1.63612	VIPER	-1.63612	VIPER	-2.21625	VIPER	-2.21625	VIPER	-2.21625	VIPER	-2.21625	VIPER	-2.21625	VIPER	-2.21625	VIPER	-2.21625	VIPER	-2.21625	VIPER	-2.41658	VIPER	-2.41658	VIPER	-2.41658	VIPER	-2.41658	VIPER	-2.41658	VIPER	-2.41658	VIPER	-2.41658	VIPER	-2.41658	VIPER	-2.20314
MYCN	-4.66145	VIPER	-4.66145	VIPER	-4.66145	VIPER	-4.66145	VIPER	-4.66145	VIPER	-4.66145	VIPER	-4.66145	VIPER	-4.66145	VIPER	-3.29873	VIPER	-3.29873	VIPER	-3.29873	VIPER	-3.29873	VIPER	-3.29873	VIPER	-3.29873	VIPER	-3.29873	VIPER	-3.29873	VIPER	-6.48238	VIPER	-6.48238	VIPER	-6.48238	VIPER	-6.48238	VIPER	-6.48238	VIPER	-6.48238	VIPER	-6.48238	VIPER	-6.48238	VIPER	-3.20743
SREBF1	4.813049643729093	VIPER	4.813049643729093	VIPER	4.813049643729093	VIPER	4.813049643729093	VIPER	4.813049643729093	VIPER	4.813049643729093	VIPER	4.813049643729093	VIPER	4.813049643729093	VIPER	3.3381333727412277	VIPER	3.3381333727412277	VIPER	3.3381333727412277	VIPER	3.3381333727412277	VIPER	3.3381333727412277	VIPER	3.3381333727412277	VIPER	3.3381333727412277	VIPER	3.3381333727412277	VIPER	6.013407060447516	VIPER	6.013407060447516	VIPER	6.013407060447516	VIPER	6.013407060447516	VIPER	6.013407060447516	VIPER	6.013407060447516	VIPER	6.013407060447516	VIPER	6.013407060447516	VIPER	3.1188502077919624
SREBF2	3.731345281762864	VIPER	3.731345281762864	VIPER	3.731345281762864	VIPER	3.731345281762864	VIPER	3.731345281762864	VIPER	3.731345281762864	VIPER	3.731345281762864	VIPER	3.731345281762864	VIPER	3.036	VIPER	3.036	VIPER	3.036	VIPER	3.036	VIPER	3.036	VIPER	3.036	VIPER	3.036	VIPER	3.036	VIPER	3.5830351581132063	VIPER	3.5830351581132063	VIPER	3.5830351581132063	VIPER	3.5830351581132063	VIPER	3.5830351581132063	VIPER	3.5830351581132063	VIPER	3.5830351581132063	VIPER	3.5830351581132063	VIPER	2.56471
STAT3	2.4163672490582644	VIPER	2.4163672490582644	VIPER	2.4163672490582644	VIPER	2.4163672490582644	VIPER	2.4163672490582644	VIPER	2.4163672490582644	VIPER	2.4163672490582644	VIPER	2.4163672490582644	VIPER	2.5758201451607605	VIPER	2.5758201451607605	VIPER	2.5758201451607605	VIPER	2.5758201451607605	VIPER	2.5758201451607605	VIPER	2.5758201451607605	VIPER	2.5758201451607605	VIPER	2.5758201451607605	VIPER	4.106978067759617	VIPER	4.106978067759617	VIPER	4.106978067759617	VIPER	4.106978067759617	VIPER	4.106978067759617	VIPER	4.106978067759617	VIPER	4.106978067759617	VIPER	4.106978067759617	VIPER	2.7016122148636668
TWIST1	2.9067428716437393	VIPER	2.9067428716437393	VIPER	2.9067428716437393	VIPER	2.9067428716437393	VIPER	2.9067428716437393	VIPER	2.9067428716437393	VIPER	2.9067428716437393	VIPER	2.9067428716437393	VIPER	2.763386060842046	VIPER	2.763386060842046	VIPER	2.763386060842046	VIPER	2.763386060842046	VIPER	2.763386060842046	VIPER	2.763386060842046	VIPER	2.763386060842046	VIPER	2.763386060842046	VIPER	NA	NA	NA	NA	NA	NA	NA	NA	NA	NA	NA	NA	NA	NA	NA	NA	NA
ETV3	-2.13662	PhosphoScore	NA	NA	-2.13662	PhosphoScore	NA	NA	-2.13662	PhosphoScore	NA	NA	-2.13662	PhosphoScore	NA	NA	-2.13662	PhosphoScore	NA	NA	-2.13662	PhosphoScore	NA	NA	-2.13662	PhosphoScore	NA	NA	-2.13662	PhosphoScore	NA	NA	-2.13662	PhosphoScore	NA	NA	-2.13662	PhosphoScore	NA	NA	-2.13662	PhosphoScore	NA	NA	-2.13662	PhosphoScore	NA	NA	-2.13662
HSF1	-4.38553	PhosphoScore	-4.38553	PhosphoScore	-3.22968	PhosphoScore	-3.22968	PhosphoScore	-4.38553	PhosphoScore	-4.38553	PhosphoScore	-3.22968	PhosphoScore	-3.22968	PhosphoScore	-4.38553	PhosphoScore	-4.38553	PhosphoScore	-3.22968	PhosphoScore	-3.22968	PhosphoScore	-4.38553	PhosphoScore	-4.38553	PhosphoScore	-3.22968	PhosphoScore	-3.22968	PhosphoScore	-4.38553	PhosphoScore	-4.38553	PhosphoScore	-3.22968	PhosphoScore	-3.22968	PhosphoScore	-4.38553	PhosphoScore	-4.38553	PhosphoScore	-3.22968	PhosphoScore	-3.22968	PhosphoScore	-4.38553
JDP2	1.14825	PhosphoScore	NA	NA	1.14825	PhosphoScore	NA	NA	1.14825	PhosphoScore	NA	NA	1.14825	PhosphoScore	NA	NA	1.14825	PhosphoScore	NA	NA	1.14825	PhosphoScore	NA	NA	1.14825	PhosphoScore	NA	NA	1.14825	PhosphoScore	NA	NA	1.14825	PhosphoScore	NA	NA	1.14825	PhosphoScore	NA	NA	1.14825	PhosphoScore	NA	NA	1.14825	PhosphoScore	NA	NA	1.14825
MNX1	-0.785426	PhosphoScore	NA	NA	-0.785426	PhosphoScore	NA	NA	-0.785426	PhosphoScore	NA	NA	-0.785426	PhosphoScore	NA	NA	-0.785426	PhosphoScore	NA	NA	-0.785426	PhosphoScore	NA	NA	-0.785426	PhosphoScore	NA	NA	-0.785426	PhosphoScore	NA	NA	-0.785426	PhosphoScore	NA	NA	-0.785426	PhosphoScore	NA	NA	-0.785426	PhosphoScore	NA	NA	-0.785426	PhosphoScore	NA	NA	-0.785426
MRTFA	-0.994447	PhosphoScore	NA	NA	-0.994447	PhosphoScore	NA	NA	-0.994447	PhosphoScore	NA	NA	-0.994447	PhosphoScore	NA	NA	-0.994447	PhosphoScore	NA	NA	-0.994447	PhosphoScore	NA	NA	-0.994447	PhosphoScore	NA	NA	-0.994447	PhosphoScore	NA	NA	-0.994447	PhosphoScore	NA	NA	-0.994447	PhosphoScore	NA	NA	-0.994447	PhosphoScore	NA	NA	-0.994447	PhosphoScore	NA	NA	-0.994447
SUFU	-3.13606	PhosphoScore	NA	NA	-3.13606	PhosphoScore	NA	NA	-3.13606	PhosphoScore	NA	NA	-3.13606	PhosphoScore	NA	NA	-3.13606	PhosphoScore	NA	NA	-3.13606	PhosphoScore	NA	NA	-3.13606	PhosphoScore	NA	NA	-3.13606	PhosphoScore	NA	NA	-3.13606	PhosphoScore	NA	NA	-3.13606	PhosphoScore	NA	NA	-3.13606	PhosphoScore	NA	NA	-3.13606	PhosphoScore	NA	NA	-3.13606
YAP1	-2.75147	PhosphoScore	-2.75147	PhosphoScore	-2.75147	PhosphoScore	-2.75147	PhosphoScore	-2.75147	PhosphoScore	-2.75147	PhosphoScore	-2.75147	PhosphoScore	-2.75147	PhosphoScore	-2.75147	PhosphoScore	-2.75147	PhosphoScore	-2.75147	PhosphoScore	-2.75147	PhosphoScore	-2.75147	PhosphoScore	-2.75147	PhosphoScore	-2.75147	PhosphoScore	-2.75147	PhosphoScore	-2.75147	PhosphoScore	-2.75147	PhosphoScore	-2.75147	PhosphoScore	-2.75147	PhosphoScore	-2.75147	PhosphoScore	-2.75147	PhosphoScore	-2.75147	PhosphoScore	-2.75147	PhosphoScore	-2.75147
BCL10	NA	NA	NA	NA	6.03704	PhosphoScore	6.03704	PhosphoScore	NA	NA	NA	NA	6.03704	PhosphoScore	6.03704	PhosphoScore	NA	NA	NA	NA	6.03704	PhosphoScore	6.03704	PhosphoScore	NA	NA	NA	NA	6.03704	PhosphoScore	6.03704	PhosphoScore	NA	NA	NA	NA	6.03704	PhosphoScore	6.03704	PhosphoScore	NA	NA	NA	NA	6.03704	PhosphoScore	6.03704	PhosphoScore	NA
CIC	NA	NA	NA	NA	-1.11286	PhosphoScore	NA	NA	NA	NA	NA	NA	-1.11286	PhosphoScore	NA	NA	NA	NA	NA	NA	-1.11286	PhosphoScore	NA	NA	NA	NA	NA	NA	-1.11286	PhosphoScore	NA	NA	NA	NA	NA	NA	-1.11286	PhosphoScore	NA	NA	NA	NA	NA	NA	-1.11286	PhosphoScore	NA	NA	NA
CTNNB1	NA	NA	NA	NA	1.06015	PhosphoScore	NA	NA	NA	NA	NA	NA	1.06015	PhosphoScore	NA	NA	NA	NA	NA	NA	1.06015	PhosphoScore	NA	NA	NA	NA	NA	NA	1.06015	PhosphoScore	NA	NA	NA	NA	NA	NA	1.06015	PhosphoScore	NA	NA	NA	NA	NA	NA	1.06015	PhosphoScore	NA	NA	NA
EP300	NA	NA	NA	NA	-0.94032	PhosphoScore	NA	NA	NA	NA	NA	NA	-0.94032	PhosphoScore	NA	NA	NA	NA	NA	NA	-0.94032	PhosphoScore	NA	NA	NA	NA	NA	NA	-0.94032	PhosphoScore	NA	NA	NA	NA	NA	NA	-0.94032	PhosphoScore	NA	NA	NA	NA	NA	NA	-0.94032	PhosphoScore	NA	NA	NA
HBP1	NA	NA	NA	NA	1.0276	PhosphoScore	NA	NA	NA	NA	NA	NA	1.0276	PhosphoScore	NA	NA	NA	NA	NA	NA	1.0276	PhosphoScore	NA	NA	NA	NA	NA	NA	1.0276	PhosphoScore	NA	NA	NA	NA	NA	NA	1.0276	PhosphoScore	NA	NA	NA	NA	NA	NA	1.0276	PhosphoScore	NA	NA	NA
HMGA1	NA	NA	NA	NA	1.00641	PhosphoScore	NA	NA	NA	NA	NA	NA	1.00641	PhosphoScore	NA	NA	NA	NA	NA	NA	1.00641	PhosphoScore	NA	NA	NA	NA	NA	NA	1.00641	PhosphoScore	NA	NA	NA	NA	NA	NA	1.00641	PhosphoScore	NA	NA	NA	NA	NA	NA	1.00641	PhosphoScore	NA	NA	NA
JUNB	NA	NA	NA	NA	-1.90774	PhosphoScore	NA	NA	NA	NA	NA	NA	-1.90774	PhosphoScore	NA	NA	NA	NA	NA	NA	-1.90774	PhosphoScore	NA	NA	NA	NA	NA	NA	-1.90774	PhosphoScore	NA	NA	NA	NA	NA	NA	-1.90774	PhosphoScore	NA	NA	NA	NA	NA	NA	-1.90774	PhosphoScore	NA	NA	NA
JUND	NA	NA	NA	NA	1.67304	PhosphoScore	NA	NA	NA	NA	NA	NA	1.67304	PhosphoScore	NA	NA	NA	NA	NA	NA	1.67304	PhosphoScore	NA	NA	NA	NA	NA	NA	1.67304	PhosphoScore	NA	NA	NA	NA	NA	NA	1.67304	PhosphoScore	NA	NA	NA	NA	NA	NA	1.67304	PhosphoScore	NA	NA	NA
KAT5	NA	NA	NA	NA	0.35789	PhosphoScore	0.35789	PhosphoScore	NA	NA	NA	NA	0.35789	PhosphoScore	0.35789	PhosphoScore	NA	NA	NA	NA	0.35789	PhosphoScore	0.35789	PhosphoScore	NA	NA	NA	NA	0.35789	PhosphoScore	0.35789	PhosphoScore	NA	NA	NA	NA	0.35789	PhosphoScore	0.35789	PhosphoScore	NA	NA	NA	NA	0.35789	PhosphoScore	0.35789	PhosphoScore	NA
MAX	NA	NA	NA	NA	-0.985357	PhosphoScore	-0.985357	PhosphoScore	NA	NA	NA	NA	-0.985357	PhosphoScore	-0.985357	PhosphoScore	NA	NA	NA	NA	-0.985357	PhosphoScore	-0.985357	PhosphoScore	NA	NA	NA	NA	-0.985357	PhosphoScore	-0.985357	PhosphoScore	NA	NA	NA	NA	-0.985357	PhosphoScore	-0.985357	PhosphoScore	NA	NA	NA	NA	-0.985357	PhosphoScore	-0.985357	PhosphoScore	NA
MECP2	NA	NA	NA	NA	1.85615	PhosphoScore	NA	NA	NA	NA	NA	NA	1.85615	PhosphoScore	NA	NA	NA	NA	NA	NA	1.85615	PhosphoScore	NA	NA	NA	NA	NA	NA	1.85615	PhosphoScore	NA	NA	NA	NA	NA	NA	1.85615	PhosphoScore	NA	NA	NA	NA	NA	NA	1.85615	PhosphoScore	NA	NA	NA
NCOA3	NA	NA	NA	NA	1.61048	PhosphoScore	NA	NA	NA	NA	NA	NA	1.61048	PhosphoScore	NA	NA	NA	NA	NA	NA	1.61048	PhosphoScore	NA	NA	NA	NA	NA	NA	1.61048	PhosphoScore	NA	NA	NA	NA	NA	NA	1.61048	PhosphoScore	NA	NA	NA	NA	NA	NA	1.61048	PhosphoScore	NA	NA	NA
NFATC3	NA	NA	NA	NA	-0.940067	PhosphoScore	NA	NA	NA	NA	NA	NA	-0.940067	PhosphoScore	NA	NA	NA	NA	NA	NA	-0.940067	PhosphoScore	NA	NA	NA	NA	NA	NA	-0.940067	PhosphoScore	NA	NA	NA	NA	NA	NA	-0.940067	PhosphoScore	NA	NA	NA	NA	NA	NA	-0.940067	PhosphoScore	NA	NA	NA
NFKB1	NA	NA	NA	NA	1.05962	PhosphoScore	NA	NA	NA	NA	NA	NA	1.05962	PhosphoScore	NA	NA	NA	NA	NA	NA	1.05962	PhosphoScore	NA	NA	NA	NA	NA	NA	1.05962	PhosphoScore	NA	NA	NA	NA	NA	NA	1.05962	PhosphoScore	NA	NA	NA	NA	NA	NA	1.05962	PhosphoScore	NA	NA	NA
NUP98	NA	NA	NA	NA	-3.71941	PhosphoScore	NA	NA	NA	NA	NA	NA	-3.71941	PhosphoScore	NA	NA	NA	NA	NA	NA	-3.71941	PhosphoScore	NA	NA	NA	NA	NA	NA	-3.71941	PhosphoScore	NA	NA	NA	NA	NA	NA	-3.71941	PhosphoScore	NA	NA	NA	NA	NA	NA	-3.71941	PhosphoScore	NA	NA	NA
PPP1R13L	NA	NA	NA	NA	0.719627	PhosphoScore	NA	NA	NA	NA	NA	NA	0.719627	PhosphoScore	NA	NA	NA	NA	NA	NA	0.719627	PhosphoScore	NA	NA	NA	NA	NA	NA	0.719627	PhosphoScore	NA	NA	NA	NA	NA	NA	0.719627	PhosphoScore	NA	NA	NA	NA	NA	NA	0.719627	PhosphoScore	NA	NA	NA
RB1	NA	NA	NA	NA	-0.88773	PhosphoScore	NA	NA	NA	NA	NA	NA	-0.88773	PhosphoScore	NA	NA	NA	NA	NA	NA	-0.88773	PhosphoScore	NA	NA	NA	NA	NA	NA	-0.88773	PhosphoScore	NA	NA	NA	NA	NA	NA	-0.88773	PhosphoScore	NA	NA	NA	NA	NA	NA	-0.88773	PhosphoScore	NA	NA	NA
RBBP8	NA	NA	NA	NA	-0.607997	PhosphoScore	NA	NA	NA	NA	NA	NA	-0.607997	PhosphoScore	NA	NA	NA	NA	NA	NA	-0.607997	PhosphoScore	NA	NA	NA	NA	NA	NA	-0.607997	PhosphoScore	NA	NA	NA	NA	NA	NA	-0.607997	PhosphoScore	NA	NA	NA	NA	NA	NA	-0.607997	PhosphoScore	NA	NA	NA
REST	NA	NA	NA	NA	-1.33078	PhosphoScore	NA	NA	NA	NA	NA	NA	-1.33078	PhosphoScore	NA	NA	NA	NA	NA	NA	-1.33078	PhosphoScore	NA	NA	NA	NA	NA	NA	-1.33078	PhosphoScore	NA	NA	NA	NA	NA	NA	-1.33078	PhosphoScore	NA	NA	NA	NA	NA	NA	-1.33078	PhosphoScore	NA	NA	NA
RUNX1	NA	NA	NA	NA	-1.2372	PhosphoScore	-1.2372	PhosphoScore	NA	NA	NA	NA	-1.2372	PhosphoScore	-1.2372	PhosphoScore	NA	NA	NA	NA	-1.2372	PhosphoScore	-1.2372	PhosphoScore	NA	NA	NA	NA	-1.2372	PhosphoScore	-1.2372	PhosphoScore	NA	NA	NA	NA	-1.2372	PhosphoScore	-1.2372	PhosphoScore	NA	NA	NA	NA	-1.2372	PhosphoScore	-1.2372	PhosphoScore	NA
SF1	NA	NA	NA	NA	0.724834	PhosphoScore	NA	NA	NA	NA	NA	NA	0.724834	PhosphoScore	NA	NA	NA	NA	NA	NA	0.724834	PhosphoScore	NA	NA	NA	NA	NA	NA	0.724834	PhosphoScore	NA	NA	NA	NA	NA	NA	0.724834	PhosphoScore	NA	NA	NA	NA	NA	NA	0.724834	PhosphoScore	NA	NA	NA
TP53BP1	NA	NA	NA	NA	4.06336	PhosphoScore	NA	NA	NA	NA	NA	NA	4.06336	PhosphoScore	NA	NA	NA	NA	NA	NA	4.06336	PhosphoScore	NA	NA	NA	NA	NA	NA	4.06336	PhosphoScore	NA	NA	NA	NA	NA	NA	4.06336	PhosphoScore	NA	NA	NA	NA	NA	NA	4.06336	PhosphoScore	NA	NA	NA
USP16	NA	NA	NA	NA	1.8771	PhosphoScore	NA	NA	NA	NA	NA	NA	1.8771	PhosphoScore	NA	NA	NA	NA	NA	NA	1.8771	PhosphoScore	NA	NA	NA	NA	NA	NA	1.8771	PhosphoScore	NA	NA	NA	NA	NA	NA	1.8771	PhosphoScore	NA	NA	NA	NA	NA	NA	1.8771	PhosphoScore	NA	NA	NA
ATF7	NA	NA	NA	NA	NA	NA	1.43946	PhosphoScore	NA	NA	NA	NA	NA	NA	1.43946	PhosphoScore	NA	NA	NA	NA	NA	NA	1.43946	PhosphoScore	NA	NA	NA	NA	NA	NA	1.43946	PhosphoScore	NA	NA	NA	NA	NA	NA	1.43946	PhosphoScore	NA	NA	NA	NA	NA	NA	1.43946	PhosphoScore	NA
TRIM28	NA	NA	NA	NA	NA	NA	1.19725	PhosphoScore	NA	NA	NA	NA	NA	NA	1.19725	PhosphoScore	NA	NA	NA	NA	NA	NA	1.19725	PhosphoScore	NA	NA	NA	NA	NA	NA	1.19725	PhosphoScore	NA	NA	NA	NA	NA	NA	1.19725	PhosphoScore	NA	NA	NA	NA	NA	NA	1.19725	PhosphoScore	NA
FOXO4	NA	NA	NA	NA	NA	NA	NA	NA	NA	NA	NA	NA	NA	NA	NA	NA	NA	NA	NA	NA	NA	NA	NA	NA	NA	NA	NA	NA	NA	NA	NA	NA	18.9904	VIPER	18.9904	VIPER	18.9904	VIPER	18.9904	VIPER	18.9904	VIPER	18.9904	VIPER	18.9904	VIPER	18.9904	VIPER	4.747590165225325
NFIA	NA	NA	NA	NA	NA	NA	NA	NA	NA	NA	NA	NA	NA	NA	NA	NA	NA	NA	NA	NA	NA	NA	NA	NA	NA	NA	NA	NA	NA	NA	NA	NA	-5.36107	VIPER	-5.36107	VIPER	-5.36107	VIPER	-5.36107	VIPER	-5.36107	VIPER	-5.36107	VIPER	-5.36107	VIPER	-5.36107	VIPER	-2.98759
POU2F1	NA	NA	NA	NA	NA	NA	NA	NA	NA	NA	NA	NA	NA	NA	NA	NA	NA	NA	NA	NA	NA	NA	NA	NA	NA	NA	NA	NA	NA	NA	NA	NA	3.882105953623472	VIPER	3.882105953623472	VIPER	3.882105953623472	VIPER	3.882105953623472	VIPER	3.882105953623472	VIPER	3.882105953623472	VIPER	3.882105953623472	VIPER	3.882105953623472	VIPER	2.644368715423128
SP3	NA	NA	NA	NA	NA	NA	NA	NA	NA	NA	NA	NA	NA	NA	NA	NA	NA	NA	NA	NA	NA	NA	NA	NA	NA	NA	NA	NA	NA	NA	NA	NA	-0.222924	VIPER	-0.222924	VIPER	-0.222924	VIPER	-0.222924	VIPER	NA	NA	NA	NA	NA	NA	NA	NA	-0.159851
TP53	NA	NA	NA	NA	NA	NA	NA	NA	NA	NA	NA	NA	NA	NA	NA	NA	NA	NA	NA	NA	NA	NA	NA	NA	NA	NA	NA	NA	NA	NA	NA	NA	4.780700079100857	VIPER	4.780700079100857	VIPER	4.780700079100857	VIPER	4.780700079100857	VIPER	4.780700079100857	VIPER	4.780700079100857	VIPER	4.780700079100857	VIPER	4.780700079100857	VIPER	2.861510433325982
VDR	NA	NA	NA	NA	NA	NA	NA	NA	NA	NA	NA	NA	NA	NA	NA	NA	NA	NA	NA	NA	NA	NA	NA	NA	NA	NA	NA	NA	NA	NA	NA	NA	1.919158065394632	VIPER	1.919158065394632	VIPER	1.919158065394632	VIPER	1.919158065394632	VIPER	1.919158065394632	VIPER	1.919158065394632	VIPER	1.919158065394632	VIPER	1.919158065394632	VIPER	2.012953151982113
ATF3	NA	NA	NA	NA	NA	NA	NA	NA	NA	NA	NA	NA	NA	NA	NA	NA	NA	NA	NA	NA	NA	NA	NA	NA	NA	NA	NA	NA	NA	NA	NA	NA	NA	NA	NA	NA	NA	NA	NA	NA	NA	NA	NA	NA	NA	NA	NA	NA	NA
BMAL1	NA	NA	NA	NA	NA	NA	NA	NA	NA	NA	NA	NA	NA	NA	NA	NA	NA	NA	NA	NA	NA	NA	NA	NA	NA	NA	NA	NA	NA	NA	NA	NA	NA	NA	NA	NA	NA	NA	NA	NA	NA	NA	NA	NA	NA	NA	NA	NA	NA
DDIT3	NA	NA	NA	NA	NA	NA	NA	NA	NA	NA	NA	NA	NA	NA	NA	NA	NA	NA	NA	NA	NA	NA	NA	NA	NA	NA	NA	NA	NA	NA	NA	NA	NA	NA	NA	NA	NA	NA	NA	NA	NA	NA	NA	NA	NA	NA	NA	NA	NA
EGR3	NA	NA	NA	NA	NA	NA	NA	NA	NA	NA	NA	NA	NA	NA	NA	NA	NA	NA	NA	NA	NA	NA	NA	NA	NA	NA	NA	NA	NA	NA	NA	NA	NA	NA	NA	NA	NA	NA	NA	NA	NA	NA	NA	NA	NA	NA	NA	NA	NA
ESRRG	NA	NA	NA	NA	NA	NA	NA	NA	NA	NA	NA	NA	NA	NA	NA	NA	NA	NA	NA	NA	NA	NA	NA	NA	NA	NA	NA	NA	NA	NA	NA	NA	NA	NA	NA	NA	NA	NA	NA	NA	NA	NA	NA	NA	NA	NA	NA	NA	NA
HMGA2	NA	NA	NA	NA	NA	NA	NA	NA	NA	NA	NA	NA	NA	NA	NA	NA	NA	NA	NA	NA	NA	NA	NA	NA	NA	NA	NA	NA	NA	NA	NA	NA	NA	NA	NA	NA	NA	NA	NA	NA	NA	NA	NA	NA	NA	NA	NA	NA	NA
HOXA9	NA	NA	NA	NA	NA	NA	NA	NA	NA	NA	NA	NA	NA	NA	NA	NA	NA	NA	NA	NA	NA	NA	NA	NA	NA	NA	NA	NA	NA	NA	NA	NA	NA	NA	NA	NA	NA	NA	NA	NA	NA	NA	NA	NA	NA	NA	NA	NA	NA
KAT2B	NA	NA	NA	NA	NA	NA	NA	NA	NA	NA	NA	NA	NA	NA	NA	NA	NA	NA	NA	NA	NA	NA	NA	NA	NA	NA	NA	NA	NA	NA	NA	NA	NA	NA	NA	NA	NA	NA	NA	NA	NA	NA	NA	NA	NA	NA	NA	NA	NA
KDM5A	NA	NA	NA	NA	NA	NA	NA	NA	NA	NA	NA	NA	NA	NA	NA	NA	NA	NA	NA	NA	NA	NA	NA	NA	NA	NA	NA	NA	NA	NA	NA	NA	NA	NA	NA	NA	NA	NA	NA	NA	NA	NA	NA	NA	NA	NA	NA	NA	NA
MEF2D	NA	NA	NA	NA	NA	NA	NA	NA	NA	NA	NA	NA	NA	NA	NA	NA	NA	NA	NA	NA	NA	NA	NA	NA	NA	NA	NA	NA	NA	NA	NA	NA	NA	NA	NA	NA	NA	NA	NA	NA	NA	NA	NA	NA	NA	NA	NA	NA	NA
NANOG	NA	NA	NA	NA	NA	NA	NA	NA	NA	NA	NA	NA	NA	NA	NA	NA	NA	NA	NA	NA	NA	NA	NA	NA	NA	NA	NA	NA	NA	NA	NA	NA	NA	NA	NA	NA	NA	NA	NA	NA	NA	NA	NA	NA	NA	NA	NA	NA	NA
NEUROD1	NA	NA	NA	NA	NA	NA	NA	NA	NA	NA	NA	NA	NA	NA	NA	NA	NA	NA	NA	NA	NA	NA	NA	NA	NA	NA	NA	NA	NA	NA	NA	NA	NA	NA	NA	NA	NA	NA	NA	NA	NA	NA	NA	NA	NA	NA	NA	NA	NA
NFAT5	NA	NA	NA	NA	NA	NA	NA	NA	NA	NA	NA	NA	NA	NA	NA	NA	NA	NA	NA	NA	NA	NA	NA	NA	NA	NA	NA	NA	NA	NA	NA	NA	NA	NA	NA	NA	NA	NA	NA	NA	NA	NA	NA	NA	NA	NA	NA	NA	NA
NFIX	NA	NA	NA	NA	NA	NA	NA	NA	NA	NA	NA	NA	NA	NA	NA	NA	NA	NA	NA	NA	NA	NA	NA	NA	NA	NA	NA	NA	NA	NA	NA	NA	NA	NA	NA	NA	NA	NA	NA	NA	NA	NA	NA	NA	NA	NA	NA	NA	NA
NFYA	NA	NA	NA	NA	NA	NA	NA	NA	NA	NA	NA	NA	NA	NA	NA	NA	NA	NA	NA	NA	NA	NA	NA	NA	NA	NA	NA	NA	NA	NA	NA	NA	NA	NA	NA	NA	NA	NA	NA	NA	NA	NA	NA	NA	NA	NA	NA	NA	NA
NR2C2	NA	NA	NA	NA	NA	NA	NA	NA	NA	NA	NA	NA	NA	NA	NA	NA	NA	NA	NA	NA	NA	NA	NA	NA	NA	NA	NA	NA	NA	NA	NA	NA	NA	NA	NA	NA	NA	NA	NA	NA	NA	NA	NA	NA	NA	NA	NA	NA	NA
NR2F2	NA	NA	NA	NA	NA	NA	NA	NA	NA	NA	NA	NA	NA	NA	NA	NA	NA	NA	NA	NA	NA	NA	NA	NA	NA	NA	NA	NA	NA	NA	NA	NA	NA	NA	NA	NA	NA	NA	NA	NA	NA	NA	NA	NA	NA	NA	NA	NA	NA
OLIG2	NA	NA	NA	NA	NA	NA	NA	NA	NA	NA	NA	NA	NA	NA	NA	NA	NA	NA	NA	NA	NA	NA	NA	NA	NA	NA	NA	NA	NA	NA	NA	NA	NA	NA	NA	NA	NA	NA	NA	NA	NA	NA	NA	NA	NA	NA	NA	NA	NA
PRDM1	NA	NA	NA	NA	NA	NA	NA	NA	NA	NA	NA	NA	NA	NA	NA	NA	NA	NA	NA	NA	NA	NA	NA	NA	NA	NA	NA	NA	NA	NA	NA	NA	NA	NA	NA	NA	NA	NA	NA	NA	NA	NA	NA	NA	NA	NA	NA	NA	NA
SMAD5	NA	NA	NA	NA	NA	NA	NA	NA	NA	NA	NA	NA	NA	NA	NA	NA	NA	NA	NA	NA	NA	NA	NA	NA	NA	NA	NA	NA	NA	NA	NA	NA	NA	NA	NA	NA	NA	NA	NA	NA	NA	NA	NA	NA	NA	NA	NA	NA	NA
STAT2	NA	NA	NA	NA	NA	NA	NA	NA	NA	NA	NA	NA	NA	NA	NA	NA	NA	NA	NA	NA	NA	NA	NA	NA	NA	NA	NA	NA	NA	NA	NA	NA	NA	NA	NA	NA	NA	NA	NA	NA	NA	NA	NA	NA	NA	NA	NA	NA	NA
XBP1	NA	NA	NA	NA	NA	NA	NA	NA	NA	NA	NA	NA	NA	NA	NA	NA	NA	NA	NA	NA	NA	NA	NA	NA	NA	NA	NA	NA	NA	NA	NA	NA	NA	NA	NA	NA	NA	NA	NA	NA	NA	NA	NA	NA	NA	NA	NA	NA	NA
ZIC1	NA	NA	NA	NA	NA	NA	NA	NA	NA	NA	NA	NA	NA	NA	NA	NA	NA	NA	NA	NA	NA	NA	NA	NA	NA	NA	NA	NA	NA	NA	NA	NA	NA	NA	NA	NA	NA	NA	NA	NA	NA	NA	NA	NA	NA	NA	NA	NA	NA
[truncated: 79 more columns]

## Sheet: KIN PHOS
# Kinases or phosphatases inferred with KSEA, Phosphoscore or KSEA + PhosphoScore in training dataset
gene_name	NES_corr_phospho_int_weight=TRUE_prot=TRUE_phosphoscore_corr_phospho_act	method_1	NES_corr_phospho_int_weight=TRUE_prot=TRUE_phosphoscore_corr_phospho_all	method_2	NES_corr_phospho_int_weight=TRUE_prot=FALSE_phosphoscore_corr_phospho_act	method_3	NES_corr_phospho_int_weight=TRUE_prot=FALSE_phosphoscore_corr_phospho_all	method_4	NES_corr_phospho_int_weight=FALSE_prot=TRUE_phosphoscore_corr_phospho_act	method_5	NES_corr_phospho_int_weight=FALSE_prot=TRUE_phosphoscore_corr_phospho_all	method_6	NES_corr_phospho_int_weight=FALSE_prot=FALSE_phosphoscore_corr_phospho_act	method_7	NES_corr_phospho_int_weight=FALSE_prot=FALSE_phosphoscore_corr_phospho_all	method_8	NES_corr_phospho_no_int_weight=TRUE_prot=TRUE_phosphoscore_corr_phospho_act	method_9	NES_corr_phospho_no_int_weight=TRUE_prot=TRUE_phosphoscore_corr_phospho_all	method_10	NES_corr_phospho_no_int_weight=TRUE_prot=FALSE_phosphoscore_corr_phospho_act	method_11	NES_corr_phospho_no_int_weight=TRUE_prot=FALSE_phosphoscore_corr_phospho_all	method_12	NES_corr_phospho_no_int_weight=FALSE_prot=TRUE_phosphoscore_corr_phospho_act	method_13	NES_corr_phospho_no_int_weight=FALSE_prot=TRUE_phosphoscore_corr_phospho_all	method_14	NES_corr_phospho_no_int_weight=FALSE_prot=FALSE_phosphoscore_corr_phospho_act	method_15	NES_corr_phospho_no_int_weight=FALSE_prot=FALSE_phosphoscore_corr_phospho_all	method_16	NES_no_corr_phospho_int_weight=TRUE_prot=TRUE_phosphoscore_no_corr_phospho_act	method_17	NES_no_corr_phospho_int_weight=TRUE_prot=TRUE_phosphoscore_no_corr_phospho_all	method_18	NES_no_corr_phospho_int_weight=TRUE_prot=FALSE_phosphoscore_no_corr_phospho_act	method_19	NES_no_corr_phospho_int_weight=TRUE_prot=FALSE_phosphoscore_no_corr_phospho_all	method_20	NES_no_corr_phospho_int_weight=FALSE_prot=TRUE_phosphoscore_no_corr_phospho_act	method_21	NES_no_corr_phospho_int_weight=FALSE_prot=TRUE_phosphoscore_no_corr_phospho_all	method_22	NES_no_corr_phospho_int_weight=FALSE_prot=FALSE_phosphoscore_no_corr_phospho_act	method_23	NES_no_corr_phospho_int_weight=FALSE_prot=FALSE_phosphoscore_no_corr_phospho_all	method_24	NES_no_corr_phospho_no_int_weight=TRUE_prot=TRUE_phosphoscore_no_corr_phospho_act
AKT1	-2.64449	VIPER	-2.64449	VIPER	NA	NA	NA	NA	-1.14491	VIPER	-1.14491	VIPER	NA	NA	NA	NA	NA	NA	NA	NA	NA	NA	NA	NA	NA	NA	NA	NA	NA	NA	NA	NA	-0.807997	VIPER+PhosphoScore	-0.817875	VIPER+PhosphoScore	1.76029	PhosphoScore	1.74053	PhosphoScore	0.0685809	VIPER+PhosphoScore	0.0587026	VIPER+PhosphoScore	1.76029	PhosphoScore	1.74053	PhosphoScore	1.76029
AURKA	-2.64735	VIPER	-2.64735	VIPER	-2.64735	VIPER	-2.64735	VIPER	-2.13717	VIPER	-2.13717	VIPER	-2.13717	VIPER	-2.13717	VIPER	-2.6897	VIPER	-2.6897	VIPER	-2.6897	VIPER	-2.6897	VIPER	-2.13717	VIPER	-2.13717	VIPER	-2.13717	VIPER	-2.13717	VIPER	-2.85861	VIPER	-2.85861	VIPER	-2.85861	VIPER	-2.85861	VIPER	-2.29364	VIPER	-2.29364	VIPER	-2.29364	VIPER	-2.29364	VIPER	-3.17078
BRSK2	7.23306	VIPER	7.23306	VIPER	7.23306	VIPER	7.23306	VIPER	3.13703	VIPER	3.13703	VIPER	3.13703	VIPER	3.13703	VIPER	NA	NA	NA	NA	NA	NA	NA	NA	NA	NA	NA	NA	NA	NA	NA	NA	5.7686	VIPER	5.7686	VIPER	5.7686	VIPER	5.7686	VIPER	2.99757	VIPER	2.99757	VIPER	2.99757	VIPER	2.99757	VIPER	NA
CAMK2G	-3.99192	VIPER	-3.99192	VIPER	-3.99192	VIPER	-3.99192	VIPER	-2.50548	VIPER	-2.50548	VIPER	-2.50548	VIPER	-2.50548	VIPER	NA	NA	NA	NA	NA	NA	NA	NA	NA	NA	NA	NA	NA	NA	NA	NA	-2.33799	VIPER	-2.33799	VIPER	-2.33799	VIPER	-2.33799	VIPER	-2.1209	VIPER	-2.1209	VIPER	-2.1209	VIPER	-2.1209	VIPER	NA
CDK11B	-16.8458	VIPER	-16.8458	VIPER	-16.8458	VIPER	-16.8458	VIPER	-4.27883	VIPER	-4.27883	VIPER	-4.27883	VIPER	-4.27883	VIPER	-17.1153	VIPER	-17.1153	VIPER	-17.1153	VIPER	-17.1153	VIPER	-4.27883	VIPER	-4.27883	VIPER	-4.27883	VIPER	-4.27883	VIPER	-9.53986	VIPER	-9.53986	VIPER	-9.53986	VIPER	-9.53986	VIPER	-3.61323	VIPER	-3.61323	VIPER	-3.61323	VIPER	-3.61323	VIPER	-4.62028
CHUK	2.38878	VIPER	2.38878	VIPER	2.38878	VIPER	2.38878	VIPER	2.05278	VIPER	2.05278	VIPER	2.05278	VIPER	2.05278	VIPER	2.42699	VIPER	2.42699	VIPER	2.42699	VIPER	2.42699	VIPER	2.05278	VIPER	2.05278	VIPER	2.05278	VIPER	2.05278	VIPER	NA	NA	NA	NA	NA	NA	NA	NA	NA	NA	NA	NA	NA	NA	NA	NA	NA
DUSP8	7.34124	VIPER	7.34124	VIPER	7.34124	VIPER	7.34124	VIPER	3.15446	VIPER	3.15446	VIPER	3.15446	VIPER	3.15446	VIPER	7.4587	VIPER	7.4587	VIPER	7.4587	VIPER	7.4587	VIPER	3.15446	VIPER	3.15446	VIPER	3.15446	VIPER	3.15446	VIPER	3.09592	VIPER	3.09592	VIPER	3.09592	VIPER	3.09592	VIPER	2.36549	VIPER	2.36549	VIPER	2.36549	VIPER	2.36549	VIPER	3.43401
GRK2	-2.91216	VIPER	-2.91216	VIPER	-2.91216	VIPER	-2.91216	VIPER	-2.21815	VIPER	-2.21815	VIPER	-2.21815	VIPER	-2.21815	VIPER	NA	NA	NA	NA	NA	NA	NA	NA	NA	NA	NA	NA	NA	NA	NA	NA	NA	NA	NA	NA	NA	NA	NA	NA	NA	NA	NA	NA	NA	NA	NA	NA	NA
GRK3	-2.62836	VIPER	-2.62836	VIPER	-2.62836	VIPER	-2.62836	VIPER	-2.13117	VIPER	-2.13117	VIPER	-2.13117	VIPER	-2.13117	VIPER	NA	NA	NA	NA	NA	NA	NA	NA	NA	NA	NA	NA	NA	NA	NA	NA	NA	NA	NA	NA	NA	NA	NA	NA	NA	NA	NA	NA	NA	NA	NA	NA	NA
GRK4	-5.39856	VIPER	-5.39856	VIPER	-5.39856	VIPER	-5.39856	VIPER	-2.81057	VIPER	-2.81057	VIPER	-2.81057	VIPER	-2.81057	VIPER	NA	NA	NA	NA	NA	NA	NA	NA	NA	NA	NA	NA	NA	NA	NA	NA	NA	NA	NA	NA	NA	NA	NA	NA	NA	NA	NA	NA	NA	NA	NA	NA	NA
GRK5	-6.66126	VIPER	-6.66126	VIPER	-6.66126	VIPER	-6.66126	VIPER	-3.0419	VIPER	-3.0419	VIPER	-3.0419	VIPER	-3.0419	VIPER	NA	NA	NA	NA	NA	NA	NA	NA	NA	NA	NA	NA	NA	NA	NA	NA	-2.51512	VIPER	-2.51512	VIPER	-2.51512	VIPER	-2.51512	VIPER	-2.18228	VIPER	-2.18228	VIPER	-2.18228	VIPER	-2.18228	VIPER	NA
GRK6	-17.2697	VIPER	-17.2697	VIPER	-17.2697	VIPER	-17.2697	VIPER	-4.31743	VIPER	-4.31743	VIPER	-4.31743	VIPER	-4.31743	VIPER	NA	NA	NA	NA	NA	NA	NA	NA	NA	NA	NA	NA	NA	NA	NA	NA	-5.11527	VIPER	-5.11527	VIPER	-5.11527	VIPER	-5.11527	VIPER	-2.86504	VIPER	-2.86504	VIPER	-2.86504	VIPER	-2.86504	VIPER	NA
HUNK	2.30053	VIPER	2.30053	VIPER	2.30053	VIPER	2.30053	VIPER	2.02261	VIPER	2.02261	VIPER	2.02261	VIPER	2.02261	VIPER	NA	NA	NA	NA	NA	NA	NA	NA	NA	NA	NA	NA	NA	NA	NA	NA	NA	NA	NA	NA	NA	NA	NA	NA	NA	NA	NA	NA	NA	NA	NA	NA	NA
IKBKE	3.5291	VIPER	3.5291	VIPER	3.5291	VIPER	3.5291	VIPER	2.38955	VIPER	2.38955	VIPER	2.38955	VIPER	2.38955	VIPER	3.58556	VIPER	3.58556	VIPER	3.58556	VIPER	3.58556	VIPER	2.38955	VIPER	2.38955	VIPER	2.38955	VIPER	2.38955	VIPER	NA	NA	NA	NA	NA	NA	NA	NA	NA	NA	NA	NA	NA	NA	NA	NA	NA
IRAK1	4.68616	VIPER	4.68616	VIPER	4.68616	VIPER	4.68616	VIPER	2.6637	VIPER	2.6637	VIPER	2.6637	VIPER	2.6637	VIPER	NA	NA	NA	NA	NA	NA	NA	NA	NA	NA	NA	NA	NA	NA	NA	NA	4.48528	VIPER	4.48528	VIPER	4.48528	VIPER	4.48528	VIPER	2.72607	VIPER	2.72607	VIPER	2.72607	VIPER	2.72607	VIPER	NA
MAP3K13	-5.32347	VIPER	-5.32347	VIPER	-5.32347	VIPER	-5.32347	VIPER	-2.79572	VIPER	-2.79572	VIPER	-2.79572	VIPER	-2.79572	VIPER	-5.40864	VIPER	-5.40864	VIPER	-5.40864	VIPER	-5.40864	VIPER	-2.79572	VIPER	-2.79572	VIPER	-2.79572	VIPER	-2.79572	VIPER	-5.42775	VIPER	-5.42775	VIPER	-5.42775	VIPER	-5.42775	VIPER	-2.92976	VIPER	-2.92976	VIPER	-2.92976	VIPER	-2.92976	VIPER	-6.02048
MAP3K8	4.22119	VIPER	4.22119	VIPER	4.22119	VIPER	4.22119	VIPER	2.55962	VIPER	2.55962	VIPER	2.55962	VIPER	2.55962	VIPER	4.28873	VIPER	4.28873	VIPER	4.28873	VIPER	4.28873	VIPER	2.55962	VIPER	2.55962	VIPER	2.55962	VIPER	2.55962	VIPER	NA	NA	NA	NA	NA	NA	NA	NA	NA	NA	NA	NA	NA	NA	NA	NA	NA
MAPK1	-0.269393	VIPER	-0.269393	VIPER	NA	NA	NA	NA	-0.171679	VIPER	-0.171679	VIPER	NA	NA	NA	NA	-0.273703	VIPER	-0.273703	VIPER	NA	NA	NA	NA	-0.171679	VIPER	-0.171679	VIPER	NA	NA	NA	NA	-0.105201	VIPER	-0.105201	VIPER	NA	NA	NA	NA	-0.0744446	VIPER	-0.0744446	VIPER	NA	NA	NA	NA	-0.116689
MARK1	5.52299	VIPER	5.52299	VIPER	5.52299	VIPER	5.52299	VIPER	2.83488	VIPER	2.83488	VIPER	2.83488	VIPER	2.83488	VIPER	NA	NA	NA	NA	NA	NA	NA	NA	NA	NA	NA	NA	NA	NA	NA	NA	8.71092	VIPER	8.71092	VIPER	8.71092	VIPER	8.71092	VIPER	3.49428	VIPER	3.49428	VIPER	3.49428	VIPER	3.49428	VIPER	NA
MARK2	10.9306	VIPER	10.9306	VIPER	10.9306	VIPER	10.9306	VIPER	3.6551	VIPER	3.6551	VIPER	3.6551	VIPER	3.6551	VIPER	NA	NA	NA	NA	NA	NA	NA	NA	NA	NA	NA	NA	NA	NA	NA	NA	14.8214	VIPER	14.8214	VIPER	14.8214	VIPER	14.8214	VIPER	4.24292	VIPER	4.24292	VIPER	4.24292	VIPER	4.24292	VIPER	NA
MARK3	4.34727	VIPER	4.34727	VIPER	4.34727	VIPER	4.34727	VIPER	2.58857	VIPER	2.58857	VIPER	2.58857	VIPER	2.58857	VIPER	NA	NA	NA	NA	NA	NA	NA	NA	NA	NA	NA	NA	NA	NA	NA	NA	5.20142	VIPER	5.20142	VIPER	5.20142	VIPER	5.20142	VIPER	2.88314	VIPER	2.88314	VIPER	2.88314	VIPER	2.88314	VIPER	NA
MARK4	11.6072	VIPER	11.6072	VIPER	11.6072	VIPER	11.6072	VIPER	3.73649	VIPER	3.73649	VIPER	3.73649	VIPER	3.73649	VIPER	NA	NA	NA	NA	NA	NA	NA	NA	NA	NA	NA	NA	NA	NA	NA	NA	9.85385	VIPER	9.85385	VIPER	9.85385	VIPER	9.85385	VIPER	3.65647	VIPER	3.65647	VIPER	3.65647	VIPER	3.65647	VIPER	NA
MASTL	17.2339	VIPER	17.2339	VIPER	17.2339	VIPER	17.2339	VIPER	4.3142	VIPER	4.3142	VIPER	4.3142	VIPER	4.3142	VIPER	NA	NA	NA	NA	NA	NA	NA	NA	NA	NA	NA	NA	NA	NA	NA	NA	2.72852	VIPER	2.72852	VIPER	2.72852	VIPER	2.72852	VIPER	2.25256	VIPER	2.25256	VIPER	2.25256	VIPER	2.25256	VIPER	NA
NEK1	2.4418	VIPER	2.4418	VIPER	2.4418	VIPER	2.4418	VIPER	2.07056	VIPER	2.07056	VIPER	2.07056	VIPER	2.07056	VIPER	NA	NA	NA	NA	NA	NA	NA	NA	NA	NA	NA	NA	NA	NA	NA	NA	NA	NA	NA	NA	NA	NA	NA	NA	NA	NA	NA	NA	NA	NA	NA	NA	NA
NEK3	4.46187	VIPER	4.46187	VIPER	4.46187	VIPER	4.46187	VIPER	2.61439	VIPER	2.61439	VIPER	2.61439	VIPER	2.61439	VIPER	NA	NA	NA	NA	NA	NA	NA	NA	NA	NA	NA	NA	NA	NA	NA	NA	NA	NA	NA	NA	NA	NA	NA	NA	NA	NA	NA	NA	NA	NA	NA	NA	NA
NEK9	3.37855	VIPER	3.37855	VIPER	3.37855	VIPER	3.37855	VIPER	2.34968	VIPER	2.34968	VIPER	2.34968	VIPER	2.34968	VIPER	NA	NA	NA	NA	NA	NA	NA	NA	NA	NA	NA	NA	NA	NA	NA	NA	3.20077	VIPER	3.20077	VIPER	3.20077	VIPER	3.20077	VIPER	2.39608	VIPER	2.39608	VIPER	2.39608	VIPER	2.39608	VIPER	NA
PRKAB1	10.4288	VIPER	10.4288	VIPER	10.4288	VIPER	10.4288	VIPER	3.59251	VIPER	3.59251	VIPER	3.59251	VIPER	3.59251	VIPER	10.5956	VIPER	10.5956	VIPER	10.5956	VIPER	10.5956	VIPER	3.59251	VIPER	3.59251	VIPER	3.59251	VIPER	3.59251	VIPER	2.63134	VIPER+PhosphoScore	2.63134	VIPER+PhosphoScore	2.63134	VIPER+PhosphoScore	2.63134	VIPER+PhosphoScore	2.10753	VIPER+PhosphoScore	2.10753	VIPER+PhosphoScore	2.10753	VIPER+PhosphoScore	2.10753	VIPER+PhosphoScore	4.08367
PRKAG1	7.02577	VIPER	7.02577	VIPER	7.02577	VIPER	7.02577	VIPER	3.10314	VIPER	3.10314	VIPER	3.10314	VIPER	3.10314	VIPER	7.18643	VIPER	7.18643	VIPER	7.18643	VIPER	7.18643	VIPER	3.11097	VIPER	3.11097	VIPER	3.11097	VIPER	3.11097	VIPER	2.7368	VIPER	2.7368	VIPER	2.7368	VIPER	2.7368	VIPER	2.25521	VIPER	2.25521	VIPER	2.25521	VIPER	2.25521	VIPER	3.23147
PRKAG2	4.17369	VIPER	4.17369	VIPER	4.17369	VIPER	4.17369	VIPER	2.54857	VIPER	2.54857	VIPER	2.54857	VIPER	2.54857	VIPER	5.93939	VIPER	5.93939	VIPER	5.93939	VIPER	5.93939	VIPER	2.89629	VIPER	2.89629	VIPER	2.89629	VIPER	2.89629	VIPER	NA	NA	NA	NA	NA	NA	NA	NA	NA	NA	NA	NA	NA	NA	NA	NA	3.76964
PRKAG3	7.02577	VIPER	7.02577	VIPER	7.02577	VIPER	7.02577	VIPER	3.10314	VIPER	3.10314	VIPER	3.10314	VIPER	3.10314	VIPER	7.13817	VIPER	7.13817	VIPER	7.13817	VIPER	7.13817	VIPER	3.10314	VIPER	3.10314	VIPER	3.10314	VIPER	3.10314	VIPER	2.73617	VIPER	2.73617	VIPER	2.73617	VIPER	2.73617	VIPER	2.25501	VIPER	2.25501	VIPER	2.25501	VIPER	2.25501	VIPER	3.23147
PRKCE	-2.61507	VIPER	-2.61507	VIPER	-2.61507	VIPER	-2.61507	VIPER	-2.12694	VIPER	-2.12694	VIPER	-2.12694	VIPER	-2.12694	VIPER	-2.6569	VIPER	-2.6569	VIPER	-2.6569	VIPER	-2.6569	VIPER	-2.12694	VIPER	-2.12694	VIPER	-2.12694	VIPER	-2.12694	VIPER	NA	NA	NA	NA	NA	NA	NA	NA	NA	NA	NA	NA	NA	NA	NA	NA	NA
ULK1	5.55254	VIPER	5.55254	VIPER	5.55254	VIPER	5.55254	VIPER	2.8406	VIPER	2.8406	VIPER	2.8406	VIPER	2.8406	VIPER	8.85695	VIPER	8.85695	VIPER	8.85695	VIPER	8.85695	VIPER	3.36252	VIPER	3.36252	VIPER	3.36252	VIPER	3.36252	VIPER	1.74812	VIPER+PhosphoScore	1.74812	VIPER+PhosphoScore	1.74812	VIPER+PhosphoScore	1.74812	VIPER+PhosphoScore	0.872376	VIPER+PhosphoScore	0.872376	VIPER+PhosphoScore	0.872376	VIPER+PhosphoScore	0.872376	VIPER+PhosphoScore	-0.978997
CDK12	5.43255	PhosphoScore	5.43255	PhosphoScore	5.43255	PhosphoScore	5.43255	PhosphoScore	5.43255	PhosphoScore	5.43255	PhosphoScore	5.43255	PhosphoScore	5.43255	PhosphoScore	5.43255	PhosphoScore	5.43255	PhosphoScore	5.43255	PhosphoScore	5.43255	PhosphoScore	5.43255	PhosphoScore	5.43255	PhosphoScore	5.43255	PhosphoScore	5.43255	PhosphoScore	4.26355	PhosphoScore	4.26355	PhosphoScore	4.26355	PhosphoScore	4.26355	PhosphoScore	4.26355	PhosphoScore	4.26355	PhosphoScore	4.26355	PhosphoScore	4.26355	PhosphoScore	4.26355
LATS1	-0.865177	PhosphoScore	NA	NA	-0.865177	PhosphoScore	NA	NA	-0.865177	PhosphoScore	NA	NA	-0.865177	PhosphoScore	NA	NA	-0.865177	PhosphoScore	NA	NA	-0.865177	PhosphoScore	NA	NA	-0.865177	PhosphoScore	NA	NA	-0.865177	PhosphoScore	NA	NA	-0.865177	PhosphoScore	NA	NA	-0.865177	PhosphoScore	NA	NA	-0.865177	PhosphoScore	NA	NA	-0.865177	PhosphoScore	NA	NA	-0.865177
NME1	7.10371	PhosphoScore	7.23086	PhosphoScore	7.10371	PhosphoScore	7.23086	PhosphoScore	7.10371	PhosphoScore	7.23086	PhosphoScore	7.10371	PhosphoScore	7.23086	PhosphoScore	7.10371	PhosphoScore	7.23086	PhosphoScore	7.10371	PhosphoScore	7.23086	PhosphoScore	7.10371	PhosphoScore	7.23086	PhosphoScore	7.10371	PhosphoScore	7.23086	PhosphoScore	NA	NA	NA	NA	NA	NA	NA	NA	NA	NA	NA	NA	NA	NA	NA	NA	NA
PRKAA1	-4.54945	PhosphoScore	-4.54945	PhosphoScore	-4.54945	PhosphoScore	-4.54945	PhosphoScore	-4.54945	PhosphoScore	-4.54945	PhosphoScore	-4.54945	PhosphoScore	-4.54945	PhosphoScore	-0.226827	VIPER+PhosphoScore	-0.226827	VIPER+PhosphoScore	-0.226827	VIPER+PhosphoScore	-0.226827	VIPER+PhosphoScore	-1.01726	VIPER+PhosphoScore	-1.01726	VIPER+PhosphoScore	-1.01726	VIPER+PhosphoScore	-1.01726	VIPER+PhosphoScore	-4.05648	PhosphoScore	-4.05648	PhosphoScore	-4.05648	PhosphoScore	-4.05648	PhosphoScore	-4.05648	PhosphoScore	-4.05648	PhosphoScore	-4.05648	PhosphoScore	-4.05648	PhosphoScore	-4.05648
PRKCA	-3.14717	PhosphoScore	NA	NA	-3.14717	PhosphoScore	NA	NA	-3.14717	PhosphoScore	NA	NA	-3.14717	PhosphoScore	NA	NA	-3.14717	PhosphoScore	NA	NA	-3.14717	PhosphoScore	NA	NA	-3.14717	PhosphoScore	NA	NA	-3.14717	PhosphoScore	NA	NA	-2.77544	PhosphoScore	NA	NA	-2.77544	PhosphoScore	NA	NA	-2.77544	PhosphoScore	NA	NA	-2.77544	PhosphoScore	NA	NA	-2.77544
PRKCD	4.41081	PhosphoScore	4.41081	PhosphoScore	4.41081	PhosphoScore	4.41081	PhosphoScore	4.41081	PhosphoScore	4.41081	PhosphoScore	4.41081	PhosphoScore	4.41081	PhosphoScore	4.41081	PhosphoScore	4.41081	PhosphoScore	4.41081	PhosphoScore	4.41081	PhosphoScore	4.41081	PhosphoScore	4.41081	PhosphoScore	4.41081	PhosphoScore	4.41081	PhosphoScore	2.89522	PhosphoScore	4.61815	PhosphoScore	2.89522	PhosphoScore	4.61815	PhosphoScore	2.89522	PhosphoScore	4.61815	PhosphoScore	2.89522	PhosphoScore	4.61815	PhosphoScore	2.89522
PTPN12	2.99878	PhosphoScore	NA	NA	2.99878	PhosphoScore	NA	NA	2.99878	PhosphoScore	NA	NA	2.99878	PhosphoScore	NA	NA	2.99878	PhosphoScore	NA	NA	2.99878	PhosphoScore	NA	NA	2.99878	PhosphoScore	NA	NA	2.99878	PhosphoScore	NA	NA	2.35971	PhosphoScore	NA	NA	2.35971	PhosphoScore	NA	NA	2.35971	PhosphoScore	NA	NA	2.35971	PhosphoScore	NA	NA	2.35971
PTPRA	3.51985	PhosphoScore	3.51985	PhosphoScore	3.51985	PhosphoScore	3.51985	PhosphoScore	3.51985	PhosphoScore	3.51985	PhosphoScore	3.51985	PhosphoScore	3.51985	PhosphoScore	3.51985	PhosphoScore	3.51985	PhosphoScore	3.51985	PhosphoScore	3.51985	PhosphoScore	3.51985	PhosphoScore	3.51985	PhosphoScore	3.51985	PhosphoScore	3.51985	PhosphoScore	3.51985	PhosphoScore	3.51985	PhosphoScore	3.51985	PhosphoScore	3.51985	PhosphoScore	3.51985	PhosphoScore	3.51985	PhosphoScore	3.51985	PhosphoScore	3.51985	PhosphoScore	3.51985
RPS6KB1	-1.41715	PhosphoScore	-3.26189	PhosphoScore	-1.41715	PhosphoScore	-3.26189	PhosphoScore	-1.41715	PhosphoScore	-3.26189	PhosphoScore	-1.41715	PhosphoScore	-3.26189	PhosphoScore	-1.41715	PhosphoScore	-3.26189	PhosphoScore	-1.41715	PhosphoScore	-3.26189	PhosphoScore	-1.41715	PhosphoScore	-3.26189	PhosphoScore	-1.41715	PhosphoScore	-3.26189	PhosphoScore	-1.41715	PhosphoScore	-3.26189	PhosphoScore	-1.41715	PhosphoScore	-3.26189	PhosphoScore	-1.41715	PhosphoScore	-3.26189	PhosphoScore	-1.41715	PhosphoScore	-3.26189	PhosphoScore	-1.41715
STK39	-3.61143	PhosphoScore	-3.61143	PhosphoScore	-3.61143	PhosphoScore	-3.61143	PhosphoScore	-3.61143	PhosphoScore	-3.61143	PhosphoScore	-3.61143	PhosphoScore	-3.61143	PhosphoScore	-3.61143	PhosphoScore	-3.61143	PhosphoScore	-3.61143	PhosphoScore	-3.61143	PhosphoScore	-3.61143	PhosphoScore	-3.61143	PhosphoScore	-3.61143	PhosphoScore	-3.61143	PhosphoScore	-2.66131	PhosphoScore	-2.66131	PhosphoScore	-2.66131	PhosphoScore	-2.66131	PhosphoScore	-2.66131	PhosphoScore	-2.66131	PhosphoScore	-2.66131	PhosphoScore	-2.66131	PhosphoScore	-2.66131
1.00 TOP	-4.66431	PhosphoScore	NA	NA	-4.66431	PhosphoScore	NA	NA	-4.66431	PhosphoScore	NA	NA	-4.66431	PhosphoScore	NA	NA	-4.66431	PhosphoScore	NA	NA	-4.66431	PhosphoScore	NA	NA	-4.66431	PhosphoScore	NA	NA	-4.66431	PhosphoScore	NA	NA	-4.95356	PhosphoScore	NA	NA	-4.95356	PhosphoScore	NA	NA	-4.95356	PhosphoScore	NA	NA	-4.95356	PhosphoScore	NA	NA	-4.95356
WEE1	-1.89187	PhosphoScore	NA	NA	-1.89187	PhosphoScore	NA	NA	-1.89187	PhosphoScore	NA	NA	-1.89187	PhosphoScore	NA	NA	-1.89187	PhosphoScore	NA	NA	-1.89187	PhosphoScore	NA	NA	-1.89187	PhosphoScore	NA	NA	-1.89187	PhosphoScore	NA	NA	-1.89187	PhosphoScore	NA	NA	-1.89187	PhosphoScore	NA	NA	-1.89187	PhosphoScore	NA	NA	-1.89187	PhosphoScore	NA	NA	-1.89187
ATR	NA	NA	NA	NA	NA	NA	NA	NA	NA	NA	NA	NA	NA	NA	NA	NA	6.41405	VIPER	6.41405	VIPER	6.41405	VIPER	6.41405	VIPER	2.98126	VIPER	2.98126	VIPER	2.98126	VIPER	2.98126	VIPER	NA	NA	NA	NA	NA	NA	NA	NA	NA	NA	NA	NA	NA	NA	NA	NA	6.10753
CDK10	NA	NA	NA	NA	NA	NA	NA	NA	NA	NA	NA	NA	NA	NA	NA	NA	-14.5121	VIPER	-14.5121	VIPER	-14.5121	VIPER	-14.5121	VIPER	-4.03041	VIPER	-4.03041	VIPER	-4.03041	VIPER	-4.03041	VIPER	NA	NA	NA	NA	NA	NA	NA	NA	NA	NA	NA	NA	NA	NA	NA	NA	-10.1334
CDK17	NA	NA	NA	NA	NA	NA	NA	NA	NA	NA	NA	NA	NA	NA	NA	NA	-14.925	VIPER	-14.925	VIPER	-14.925	VIPER	-14.925	VIPER	-4.0717	VIPER	-4.0717	VIPER	-4.0717	VIPER	-4.0717	VIPER	NA	NA	NA	NA	NA	NA	NA	NA	NA	NA	NA	NA	NA	NA	NA	NA	-10.1334
CDK18	NA	NA	NA	NA	NA	NA	NA	NA	NA	NA	NA	NA	NA	NA	NA	NA	-4.96023	VIPER	-4.96023	VIPER	-4.96023	VIPER	-4.96023	VIPER	-2.7055	VIPER	-2.7055	VIPER	-2.7055	VIPER	-2.7055	VIPER	NA	NA	NA	NA	NA	NA	NA	NA	NA	NA	NA	NA	NA	NA	NA	NA	-5.6201
CDK19	NA	NA	NA	NA	NA	NA	NA	NA	NA	NA	NA	NA	NA	NA	NA	NA	-17.1153	VIPER	-17.1153	VIPER	-17.1153	VIPER	-17.1153	VIPER	-4.27883	VIPER	-4.27883	VIPER	-4.27883	VIPER	-4.27883	VIPER	NA	NA	NA	NA	NA	NA	NA	NA	NA	NA	NA	NA	NA	NA	NA	NA	-4.62028
CDK6	NA	NA	NA	NA	NA	NA	NA	NA	NA	NA	NA	NA	NA	NA	NA	NA	-5.46994	VIPER	-5.46994	VIPER	-5.46994	VIPER	-5.46994	VIPER	-2.80766	VIPER	-2.80766	VIPER	-2.80766	VIPER	-2.80766	VIPER	NA	NA	NA	NA	NA	NA	NA	NA	NA	NA	NA	NA	NA	NA	NA	NA	-4.55748
CDK8	NA	NA	NA	NA	NA	NA	NA	NA	NA	NA	NA	NA	NA	NA	NA	NA	-14.925	VIPER	-14.925	VIPER	-14.925	VIPER	-14.925	VIPER	-4.0717	VIPER	-4.0717	VIPER	-4.0717	VIPER	-4.0717	VIPER	NA	NA	NA	NA	NA	NA	NA	NA	NA	NA	NA	NA	NA	NA	NA	NA	-10.1334
PAK2	NA	NA	NA	NA	NA	NA	NA	NA	NA	NA	NA	NA	NA	NA	NA	NA	-4.63711	VIPER	-4.63711	VIPER	-4.63711	VIPER	-4.63711	VIPER	-2.63706	VIPER	-2.63706	VIPER	-2.63706	VIPER	-2.63706	VIPER	-9.40671	VIPER	-9.40671	VIPER	-9.40671	VIPER	-9.40671	VIPER	-3.5946	VIPER	-3.5946	VIPER	-3.5946	VIPER	-3.5946	VIPER	-2.14247
PLK1	NA	NA	NA	NA	NA	NA	NA	NA	NA	NA	NA	NA	NA	NA	NA	NA	-2.16443	VIPER	-2.16443	VIPER	-2.16443	VIPER	-2.16443	VIPER	-1.9622	VIPER	-1.9622	VIPER	-1.9622	VIPER	-1.9622	VIPER	NA	NA	NA	NA	NA	NA	NA	NA	NA	NA	NA	NA	NA	NA	NA	NA	NA
PRKDC	NA	NA	NA	NA	NA	NA	NA	NA	NA	NA	NA	NA	NA	NA	NA	NA	8.75499	VIPER	8.75499	VIPER	8.75499	VIPER	8.75499	VIPER	3.34812	VIPER	3.34812	VIPER	3.34812	VIPER	3.34812	VIPER	6.81994	VIPER+PhosphoScore	6.48048	VIPER+PhosphoScore	6.81994	VIPER+PhosphoScore	6.48048	VIPER+PhosphoScore	2.84644	VIPER+PhosphoScore	2.50697	VIPER+PhosphoScore	2.84644	VIPER+PhosphoScore	2.50697	VIPER+PhosphoScore	9.53013
TBK1	NA	NA	NA	NA	NA	NA	NA	NA	NA	NA	NA	NA	NA	NA	NA	NA	3.8585	VIPER	3.8585	VIPER	3.8585	VIPER	3.8585	VIPER	2.45799	VIPER	2.45799	VIPER	2.45799	VIPER	2.45799	VIPER	NA	NA	NA	NA	NA	NA	NA	NA	NA	NA	NA	NA	NA	NA	NA	NA	NA
CAMK4	NA	NA	NA	NA	NA	NA	NA	NA	NA	NA	NA	NA	NA	NA	NA	NA	NA	NA	NA	NA	NA	NA	NA	NA	NA	NA	NA	NA	NA	NA	NA	NA	2.08092	VIPER	2.08092	VIPER	2.08092	VIPER	2.08092	VIPER	2.02612	VIPER	2.02612	VIPER	2.02612	VIPER	2.02612	VIPER	NA
CDK14	NA	NA	NA	NA	NA	NA	NA	NA	NA	NA	NA	NA	NA	NA	NA	NA	NA	NA	NA	NA	NA	NA	NA	NA	NA	NA	NA	NA	NA	NA	NA	NA	-3.24576	VIPER	-3.24576	VIPER	-3.24576	VIPER	-3.24576	VIPER	-2.409	VIPER	-2.409	VIPER	-2.409	VIPER	-2.409	VIPER	NA
CDK20	NA	NA	NA	NA	NA	NA	NA	NA	NA	NA	NA	NA	NA	NA	NA	NA	NA	NA	NA	NA	NA	NA	NA	NA	NA	NA	NA	NA	NA	NA	NA	NA	-6.87639	VIPER	-6.87639	VIPER	-6.87639	VIPER	-6.87639	VIPER	-3.20103	VIPER	-3.20103	VIPER	-3.20103	VIPER	-3.20103	VIPER	NA
HIPK3	NA	NA	NA	NA	NA	NA	NA	NA	NA	NA	NA	NA	NA	NA	NA	NA	NA	NA	NA	NA	NA	NA	NA	NA	NA	NA	NA	NA	NA	NA	NA	NA	-3.58915	VIPER	-3.58915	VIPER	-3.58915	VIPER	-3.58915	VIPER	-2.50392	VIPER	-2.50392	VIPER	-2.50392	VIPER	-2.50392	VIPER	NA
HIPK4	NA	NA	NA	NA	NA	NA	NA	NA	NA	NA	NA	NA	NA	NA	NA	NA	NA	NA	NA	NA	NA	NA	NA	NA	NA	NA	NA	NA	NA	NA	NA	NA	-2.86989	VIPER	-2.86989	VIPER	-2.86989	VIPER	-2.86989	VIPER	-2.29714	VIPER	-2.29714	VIPER	-2.29714	VIPER	-2.29714	VIPER	NA
LIMK2	NA	NA	NA	NA	NA	NA	NA	NA	NA	NA	NA	NA	NA	NA	NA	NA	NA	NA	NA	NA	NA	NA	NA	NA	NA	NA	NA	NA	NA	NA	NA	NA	0.620573	VIPER	0.620573	VIPER	NA	NA	NA	NA	0.340933	VIPER	0.340933	VIPER	NA	NA	NA	NA	0.688341
NLK	NA	NA	NA	NA	NA	NA	NA	NA	NA	NA	NA	NA	NA	NA	NA	NA	NA	NA	NA	NA	NA	NA	NA	NA	NA	NA	NA	NA	NA	NA	NA	NA	-3.27101	VIPER	-3.27101	VIPER	-3.27101	VIPER	-3.27101	VIPER	-2.4162	VIPER	-2.4162	VIPER	-2.4162	VIPER	-2.4162	VIPER	NA
NUAK1	NA	NA	NA	NA	NA	NA	NA	NA	NA	NA	NA	NA	NA	NA	NA	NA	NA	NA	NA	NA	NA	NA	NA	NA	NA	NA	NA	NA	NA	NA	NA	NA	2.32214	VIPER	2.32214	VIPER	2.32214	VIPER	2.32214	VIPER	2.11526	VIPER	2.11526	VIPER	2.11526	VIPER	2.11526	VIPER	NA
PAK1	NA	NA	NA	NA	NA	NA	NA	NA	NA	NA	NA	NA	NA	NA	NA	NA	NA	NA	NA	NA	NA	NA	NA	NA	NA	NA	NA	NA	NA	NA	NA	NA	-4.15152	VIPER	-4.15152	VIPER	-4.15152	VIPER	-4.15152	VIPER	-2.64711	VIPER	-2.64711	VIPER	-2.64711	VIPER	-2.64711	VIPER	NA
PAK3	NA	NA	NA	NA	NA	NA	NA	NA	NA	NA	NA	NA	NA	NA	NA	NA	NA	NA	NA	NA	NA	NA	NA	NA	NA	NA	NA	NA	NA	NA	NA	NA	-6.71413	VIPER	-6.71413	VIPER	-6.71413	VIPER	-6.71413	VIPER	-3.17267	VIPER	-3.17267	VIPER	-3.17267	VIPER	-3.17267	VIPER	NA
PAK4	NA	NA	NA	NA	NA	NA	NA	NA	NA	NA	NA	NA	NA	NA	NA	NA	NA	NA	NA	NA	NA	NA	NA	NA	NA	NA	NA	NA	NA	NA	NA	NA	-12.7767	VIPER	-12.7767	VIPER	-12.7767	VIPER	-12.7767	VIPER	-4.02052	VIPER	-4.02052	VIPER	-4.02052	VIPER	-4.02052	VIPER	NA
PAK5	NA	NA	NA	NA	NA	NA	NA	NA	NA	NA	NA	NA	NA	NA	NA	NA	NA	NA	NA	NA	NA	NA	NA	NA	NA	NA	NA	NA	NA	NA	NA	NA	-3.03098	VIPER	-3.03098	VIPER	-3.03098	VIPER	-3.03098	VIPER	-2.3462	VIPER	-2.3462	VIPER	-2.3462	VIPER	-2.3462	VIPER	NA
PAK6	NA	NA	NA	NA	NA	NA	NA	NA	NA	NA	NA	NA	NA	NA	NA	NA	NA	NA	NA	NA	NA	NA	NA	NA	NA	NA	NA	NA	NA	NA	NA	NA	-6.54177	VIPER	-6.54177	VIPER	-6.54177	VIPER	-6.54177	VIPER	-3.14204	VIPER	-3.14204	VIPER	-3.14204	VIPER	-3.14204	VIPER	NA
PINK1	NA	NA	NA	NA	NA	NA	NA	NA	NA	NA	NA	NA	NA	NA	NA	NA	NA	NA	NA	NA	NA	NA	NA	NA	NA	NA	NA	NA	NA	NA	NA	NA	-2.18524	VIPER	-2.18524	VIPER	-2.18524	VIPER	-2.18524	VIPER	-2.06546	VIPER	-2.06546	VIPER	-2.06546	VIPER	-2.06546	VIPER	NA
PLK4	NA	NA	NA	NA	NA	NA	NA	NA	NA	NA	NA	NA	NA	NA	NA	NA	NA	NA	NA	NA	NA	NA	NA	NA	NA	NA	NA	NA	NA	NA	NA	NA	2.07516	VIPER	2.07516	VIPER	2.07516	VIPER	2.07516	VIPER	2.0239	VIPER	2.0239	VIPER	2.0239	VIPER	2.0239	VIPER	NA
SLK	NA	NA	NA	NA	NA	NA	NA	NA	NA	NA	NA	NA	NA	NA	NA	NA	NA	NA	NA	NA	NA	NA	NA	NA	NA	NA	NA	NA	NA	NA	NA	NA	-4.15789	VIPER	-4.15789	VIPER	-4.15789	VIPER	-4.15789	VIPER	-2.64866	VIPER	-2.64866	VIPER	-2.64866	VIPER	-2.64866	VIPER	NA
STK33	NA	NA	NA	NA	NA	NA	NA	NA	NA	NA	NA	NA	NA	NA	NA	NA	NA	NA	NA	NA	NA	NA	NA	NA	NA	NA	NA	NA	NA	NA	NA	NA	-4.45501	VIPER	-4.45501	VIPER	-4.45501	VIPER	-4.45501	VIPER	-2.71907	VIPER	-2.71907	VIPER	-2.71907	VIPER	-2.71907	VIPER	NA
TSSK2	NA	NA	NA	NA	NA	NA	NA	NA	NA	NA	NA	NA	NA	NA	NA	NA	NA	NA	NA	NA	NA	NA	NA	NA	NA	NA	NA	NA	NA	NA	NA	NA	7.25427	VIPER	7.25427	VIPER	7.25427	VIPER	7.25427	VIPER	3.26537	VIPER	3.26537	VIPER	3.26537	VIPER	3.26537	VIPER	NA
TTBK1	NA	NA	NA	NA	NA	NA	NA	NA	NA	NA	NA	NA	NA	NA	NA	NA	NA	NA	NA	NA	NA	NA	NA	NA	NA	NA	NA	NA	NA	NA	NA	NA	4.52699	VIPER	4.52699	VIPER	4.52699	VIPER	4.52699	VIPER	2.73566	VIPER	2.73566	VIPER	2.73566	VIPER	2.73566	VIPER	NA
VRK1	NA	NA	NA	NA	NA	NA	NA	NA	NA	NA	NA	NA	NA	NA	NA	NA	NA	NA	NA	NA	NA	NA	NA	NA	NA	NA	NA	NA	NA	NA	NA	NA	4.13446	VIPER	4.13446	VIPER	4.13446	VIPER	4.13446	VIPER	2.64296	VIPER	2.64296	VIPER	2.64296	VIPER	2.64296	VIPER	NA
BRAF	NA	NA	NA	NA	NA	NA	NA	NA	NA	NA	NA	NA	NA	NA	NA	NA	NA	NA	NA	NA	NA	NA	NA	NA	NA	NA	NA	NA	NA	NA	NA	NA	-2.2632	PhosphoScore	-2.2632	PhosphoScore	-2.2632	PhosphoScore	-2.2632	PhosphoScore	-2.2632	PhosphoScore	-2.2632	PhosphoScore	-2.2632	PhosphoScore	-2.2632	PhosphoScore	-2.2632
CCND3	NA	NA	NA	NA	NA	NA	NA	NA	NA	NA	NA	NA	NA	NA	NA	NA	NA	NA	NA	NA	NA	NA	NA	NA	NA	NA	NA	NA	NA	NA	NA	NA	-1.79148	PhosphoScore	NA	NA	-1.79148	PhosphoScore	NA	NA	-1.79148	PhosphoScore	NA	NA	-1.79148	PhosphoScore	NA	NA	-1.79148
CDK1	NA	NA	NA	NA	NA	NA	NA	NA	NA	NA	NA	NA	NA	NA	NA	NA	NA	NA	NA	NA	NA	NA	NA	NA	NA	NA	NA	NA	NA	NA	NA	NA	-1.50626	PhosphoScore	-1.50626	PhosphoScore	-1.50626	PhosphoScore	-1.50626	PhosphoScore	-1.50626	PhosphoScore	-1.50626	PhosphoScore	-1.50626	PhosphoScore	-1.50626	PhosphoScore	-1.50626
EEF2K	NA	NA	NA	NA	NA	NA	NA	NA	NA	NA	NA	NA	NA	NA	NA	NA	NA	NA	NA	NA	NA	NA	NA	NA	NA	NA	NA	NA	NA	NA	NA	NA	-0.83288	PhosphoScore	NA	NA	-0.83288	PhosphoScore	NA	NA	-0.83288	PhosphoScore	NA	NA	-0.83288	PhosphoScore	NA	NA	-0.83288
MAP3K3	NA	NA	NA	NA	NA	NA	NA	NA	NA	NA	NA	NA	NA	NA	NA	NA	NA	NA	NA	NA	NA	NA	NA	NA	NA	NA	NA	NA	NA	NA	NA	NA	-2.14999	PhosphoScore	NA	NA	-2.14999	PhosphoScore	NA	NA	-2.14999	PhosphoScore	NA	NA	-2.14999	PhosphoScore	NA	NA	-2.14999
MAPK14	NA	NA	NA	NA	NA	NA	NA	NA	NA	NA	NA	NA	NA	NA	NA	NA	NA	NA	NA	NA	NA	NA	NA	NA	NA	NA	NA	NA	NA	NA	NA	NA	2.19167	PhosphoScore	2.19167	PhosphoScore	2.19167	PhosphoScore	2.19167	PhosphoScore	2.19167	PhosphoScore	2.19167	PhosphoScore	2.19167	PhosphoScore	2.19167	PhosphoScore	2.19167
NADK	NA	NA	NA	NA	NA	NA	NA	NA	NA	NA	NA	NA	NA	NA	NA	NA	NA	NA	NA	NA	NA	NA	NA	NA	NA	NA	NA	NA	NA	NA	NA	NA	0.62241	PhosphoScore	0.62241	PhosphoScore	0.62241	PhosphoScore	0.62241	PhosphoScore	0.62241	PhosphoScore	0.62241	PhosphoScore	0.62241	PhosphoScore	0.62241	PhosphoScore	0.62241
PFKFB2	NA	NA	NA	NA	NA	NA	NA	NA	NA	NA	NA	NA	NA	NA	NA	NA	NA	NA	NA	NA	NA	NA	NA	NA	NA	NA	NA	NA	NA	NA	NA	NA	1.85323	PhosphoScore	NA	NA	1.85323	PhosphoScore	NA	NA	1.85323	PhosphoScore	NA	NA	1.85323	PhosphoScore	NA	NA	1.85323
PI4KB	NA	NA	NA	NA	NA	NA	NA	NA	NA	NA	NA	NA	NA	NA	NA	NA	NA	NA	NA	NA	NA	NA	NA	NA	NA	NA	NA	NA	NA	NA	NA	NA	-1.79832	PhosphoScore	NA	NA	-1.79832	PhosphoScore	NA	NA	-1.79832	PhosphoScore	NA	NA	-1.79832	PhosphoScore	NA	NA	-1.79832
PIK3C2A	NA	NA	NA	NA	NA	NA	NA	NA	NA	NA	NA	NA	NA	NA	NA	NA	NA	NA	NA	NA	NA	NA	NA	NA	NA	NA	NA	NA	NA	NA	NA	NA	-0.49755	PhosphoScore	NA	NA	-0.49755	PhosphoScore	NA	NA	-0.49755	PhosphoScore	NA	NA	-0.49755	PhosphoScore	NA	NA	-0.49755
PKN1	NA	NA	NA	NA	NA	NA	NA	NA	NA	NA	NA	NA	NA	NA	NA	NA	NA	NA	NA	NA	NA	NA	NA	NA	NA	NA	NA	NA	NA	NA	NA	NA	-1.27362	PhosphoScore	-1.27362	PhosphoScore	-1.27362	PhosphoScore	-1.27362	PhosphoScore	-1.27362	PhosphoScore	-1.27362	PhosphoScore	-1.27362	PhosphoScore	-1.27362	PhosphoScore	-1.27362
PRKACA	NA	NA	NA	NA	NA	NA	NA	NA	NA	NA	NA	NA	NA	NA	NA	NA	NA	NA	NA	NA	NA	NA	NA	NA	NA	NA	NA	NA	NA	NA	NA	NA	-1.04531	PhosphoScore	-1.04531	PhosphoScore	-1.04531	PhosphoScore	-1.04531	PhosphoScore	-1.04531	PhosphoScore	-1.04531	PhosphoScore	-1.04531	PhosphoScore	-1.04531	PhosphoScore	-1.04531
RPS6KA1	NA	NA	NA	NA	NA	NA	NA	NA	NA	NA	NA	NA	NA	NA	NA	NA	NA	NA	NA	NA	NA	NA	NA	NA	NA	NA	NA	NA	NA	NA	NA	NA	0.94604	PhosphoScore	NA	NA	0.94604	PhosphoScore	NA	NA	0.94604	PhosphoScore	NA	NA	0.94604	PhosphoScore	NA	NA	0.94604
SQSTM1	NA	NA	NA	NA	NA	NA	NA	NA	NA	NA	NA	NA	NA	NA	NA	NA	NA	NA	NA	NA	NA	NA	NA	NA	NA	NA	NA	NA	NA	NA	NA	NA	1.65709	PhosphoScore	NA	NA	1.65709	PhosphoScore	NA	NA	1.65709	PhosphoScore	NA	NA	1.65709	PhosphoScore	NA	NA	1.65709
SRC	NA	NA	NA	NA	NA	NA	NA	NA	NA	NA	NA	NA	NA	NA	NA	NA	NA	NA	NA	NA	NA	NA	NA	NA	NA	NA	NA	NA	NA	NA	NA	NA	1.1388	PhosphoScore	1.1388	PhosphoScore	1.1388	PhosphoScore	1.1388	PhosphoScore	1.1388	PhosphoScore	1.1388	PhosphoScore	1.1388	PhosphoScore	1.1388	PhosphoScore	1.1388
ARAF	NA	NA	NA	NA	NA	NA	NA	NA	NA	NA	NA	NA	NA	NA	NA	NA	NA	NA	NA	NA	NA	NA	NA	NA	NA	NA	NA	NA	NA	NA	NA	NA	NA	NA	0.773947	PhosphoScore	NA	NA	0.773947	PhosphoScore	NA	NA	0.773947	PhosphoScore	NA	NA	0.773947	PhosphoScore	NA
MAPK3	NA	NA	NA	NA	NA	NA	NA	NA	NA	NA	NA	NA	NA	NA	NA	NA	NA	NA	NA	NA	NA	NA	NA	NA	NA	NA	NA	NA	NA	NA	NA	NA	NA	NA	1.337	PhosphoScore	NA	NA	1.337	PhosphoScore	NA	NA	1.337	PhosphoScore	NA	NA	1.337	PhosphoScore	NA
PDPK1	NA	NA	NA	NA	NA	NA	NA	NA	NA	NA	NA	NA	NA	NA	NA	NA	NA	NA	NA	NA	NA	NA	NA	NA	NA	NA	NA	NA	NA	NA	NA	NA	NA	NA	1.14077	PhosphoScore	NA	NA	1.14077	PhosphoScore	NA	NA	1.14077	PhosphoScore	NA	NA	1.14077	PhosphoScore	NA
ATM	NA	NA	NA	NA	NA	NA	NA	NA	NA	NA	NA	NA	NA	NA	NA	NA	NA	NA	NA	NA	NA	NA	NA	NA	NA	NA	NA	NA	NA	NA	NA	NA	NA	NA	NA	NA	NA	NA	NA	NA	NA	NA	NA	NA	NA	NA	NA	NA	5.42707
CDK4	NA	NA	NA	NA	NA	NA	NA	NA	NA	NA	NA	NA	NA	NA	NA	NA	NA	NA	NA	NA	NA	NA	NA	NA	NA	NA	NA	NA	NA	NA	NA	NA	NA	NA	NA	NA	NA	NA	NA	NA	NA	NA	NA	NA	NA	NA	NA	NA	-9.15454
RPS6KA3	NA	NA	NA	NA	NA	NA	NA	NA	NA	NA	NA	NA	NA	NA	NA	NA	NA	NA	NA	NA	NA	NA	NA	NA	NA	NA	NA	NA	NA	NA	NA	NA	NA	NA	NA	NA	NA	NA	NA	NA	NA	NA	NA	NA	NA	NA	NA	NA	3.56944
[truncated: 15 more columns]

## Sheet: OTHER
# Other signaling proteins inferred with PhosphoScore in training dataset
gene_name	phosphoscore_corr_phospho_act	phosphoscore_corr_phospho_all	phosphoscore_no_corr_phospho_act	phosphoscore_no_corr_phospho_all
ATG9A	6.14109	NA	2.1858	NA
AXIN1	-1.34216	NA	-1.34216	NA
CERS4	3.02816	3.02816	3.02816	3.02816
CROCC	-5.69867	NA	NA	NA
CRTC2	-4.20877	NA	-2.26233	NA
EEF1D	4.22737	NA	NA	NA
EIF4EBP1	4.06586	NA	2.85811	NA
IRS1	-5.36703	-4.44491	-1.31308	-1.63734
IRS2	-0.948266	-0.948266	-0.948266	-0.948266
MACF1	5.21271	NA	NA	NA
MAP4	-5.05303	NA	-3.35884	NA
MAPK8IP3	2.25579	NA	2.25579	NA
MAPT	-0.945578	NA	-1.38999	NA
MCC	2.83587	2.83587	2.83587	2.83587
MDC1	-4.09998	NA	-2.91381	NA
NDRG2	4.76568	NA	3.1127	NA
PIMREG	0.937429	NA	0.937429	NA
POLR2A	5.02338	NA	2.60407	NA
PPP1R2	-2.84244	NA	NA	NA
RBL2	-4.58626	NA	-1.20896	NA
SNX27	5.04535	NA	3.78999	NA
STIM1	-4.92575	-4.92575	-3.04601	-3.04601
STMN1	3.19003	3.19003	2.58506	2.58506
TSC2	4.98836	NA	4.83003	NA
ZFP36	-1.85065	NA	-1.85065	NA
GAB2	NA	-1.90098	NA	-1.90098
ZFP36L1	NA	1.25294	NA	1.25294
ACACA	NA	NA	-0.562421	NA
AHNAK	NA	NA	0.620588	NA
ARHGEF2	NA	NA	-1.297	-1.297
ARHGEF7	NA	NA	1.40084	NA
CAP1	NA	NA	2.78474	2.78474
CARHSP1	NA	NA	1.40807	NA
CCP110	NA	NA	1.37671	NA
CDCA5	NA	NA	-2.41652	-2.41652
CDKN1B	NA	NA	1.04032	NA
CLIP1	NA	NA	1.39748	NA
DNAJC5	NA	NA	1.3172	NA
DNM1	NA	NA	0.689147	NA
DPYSL2	NA	NA	-2.31885	NA
EPS15	NA	NA	1.72851	NA
FLCN	NA	NA	-1.29586	-1.29586
GTF2F1	NA	NA	-1.10608	-1.10608
HMGN1	NA	NA	-1.97639	NA
HNRNPH1	NA	NA	1.0043	NA
HSP90AA1	NA	NA	0.83844	NA
ITGB4	NA	NA	0.521881	NA
KAT7	NA	NA	-2.83754	NA
KIF13B	NA	NA	-1.14317	NA
KLC2	NA	NA	1.45968	NA
LIMA1	NA	NA	-0.644186	NA
MAP2	NA	NA	3.38684	NA
MARCKS	NA	NA	0.996993	NA
MCM2	NA	NA	0.96644	0.87557
NHERF1	NA	NA	-0.793943	NA
NIFK	NA	NA	1.00376	NA
NOLC1	NA	NA	1.2887	NA
NUP50	NA	NA	-3.13109	NA
PARN	NA	NA	-1.03931	NA
PDCD4	NA	NA	-1.04433	NA
PLCB3	NA	NA	1.06898	NA
PPP1R12A	NA	NA	-2.80664	NA
PRKAR1A	NA	NA	-0.393433	-0.393433
RAB11FIP1	NA	NA	1.50019	NA
RABEP1	NA	NA	-1.70919	NA
RAD9A	NA	NA	1.99315	NA
RANGAP1	NA	NA	-0.744473	NA
RBM17	NA	NA	1.32534	NA
REPS1	NA	NA	-1.00268	NA
RPS6	NA	NA	-1.58689	-1.08416
RPTOR	NA	NA	0.799567	NA
RRM2	NA	NA	0.834203	NA
RSF1	NA	NA	1.14328	NA
SLC12A2	NA	NA	-2.49333	-2.49333
SLC9A1	NA	NA	1.53682	1.53682
SMC1A	NA	NA	2.93977	NA
SMC3	NA	NA	1.78783	NA
SRSF1	NA	NA	1.76742	NA
STARD10	NA	NA	-1.38656	-1.38656
SUPT5H	NA	NA	0.885557	NA
TAGLN2	NA	NA	-2.80077	NA
TOP2A	NA	NA	1.56519	1.56654
TPD52	NA	NA	0.8476	NA
TRAF2	NA	NA	1.27944	1.27944
VAMP4	NA	NA	1.02038	NA
VCPIP1	NA	NA	-1.06914	NA
CTNND1	NA	NA	NA	2.2171
DNMT1	NA	NA	NA	-0.61163
GYS1	NA	NA	NA	-2.63379
HSP90AB1	NA	NA	NA	0.902342
PRKAR2B	NA	NA	NA	-3.53646
SLC39A7	NA	NA	NA	4.43083
UNG	NA	NA	NA	-1.9389
WDR62	NA	NA	NA	3.20333
