# Supplementary material for: SignalingProfiler 2.0 a network-based approach to bridge multi-omics data to phenotypic hallmarks
Source: NPJ Syst Biol Appl. 2024 Aug 23;10:95. doi: 10.1038/s41540-024-00417-6 (PMC11343843; doi:10.1038/s41540-024-00417-6)
Supplement: Supplementary file 5 — Supplementary Data 4 [file 41540_2024_417_MOESM5_ESM.xlsx]

## Sheet: Sheet1
# Technical conditions and respective metrics of SignalingProfiler 2.0 parameters tuning of Step1 (100 conditions analyzed)
CONDITION	PARAMETERS					METRICS			SELECTION
condition_ID	Database	Hypergeometric Test	Correct VIPER with proteomic	Normalize phosphoproteomics over proteomics	Use only phosphosites regulating activity	Precision	Recall	RMSE	selected
NES_Doro_weight=TRUE_prot=TRUE_phosphoscore_corr_phospho_act	Dorothea	TRUE	TRUE	TRUE	TRUE	0.6	0.43	102.575
NES_Doro_weight=TRUE_prot=TRUE_phosphoscore_corr_phospho_all	Dorothea	TRUE	TRUE	TRUE	FALSE	0.6	0.43	102.575
NES_Doro_weight=TRUE_prot=TRUE_phosphoscore_no_corr_phospho_act	Dorothea	TRUE	TRUE	FALSE	TRUE	0.5	0.43	102.723
NES_Doro_weight=TRUE_prot=TRUE_phosphoscore_no_corr_phospho_all	Dorothea	TRUE	TRUE	FALSE	FALSE	0.6	0.43	102.575
NES_Doro_weight=TRUE_prot=FALSE_phosphoscore_corr_phospho_act	Dorothea	TRUE	FALSE	TRUE	TRUE	0.6	0.43	102.575
NES_Doro_weight=TRUE_prot=FALSE_phosphoscore_corr_phospho_all	Dorothea	TRUE	FALSE	TRUE	FALSE	0.6	0.43	102.575
NES_Doro_weight=TRUE_prot=FALSE_phosphoscore_no_corr_phospho_act	Dorothea	TRUE	FALSE	FALSE	TRUE	0.5	0.43	102.723
NES_Doro_weight=TRUE_prot=FALSE_phosphoscore_no_corr_phospho_all	Dorothea	TRUE	FALSE	FALSE	FALSE	0.6	0.43	102.575
NES_Doro_weight=FALSE_prot=TRUE_phosphoscore_corr_phospho_act	Dorothea	FALSE	TRUE	TRUE	TRUE	0.6	0.43	100.067
NES_Doro_weight=FALSE_prot=TRUE_phosphoscore_corr_phospho_all	Dorothea	FALSE	TRUE	TRUE	FALSE	0.6	0.43	100.067
NES_Doro_weight=FALSE_prot=TRUE_phosphoscore_no_corr_phospho_act	Dorothea	FALSE	TRUE	FALSE	TRUE	0.5	0.43	100.219
NES_Doro_weight=FALSE_prot=TRUE_phosphoscore_no_corr_phospho_all	Dorothea	FALSE	TRUE	FALSE	FALSE	0.6	0.43	100.067
NES_Doro_weight=FALSE_prot=FALSE_phosphoscore_corr_phospho_act	Dorothea	FALSE	FALSE	TRUE	TRUE	0.6	0.43	100.067
NES_Doro_weight=FALSE_prot=FALSE_phosphoscore_corr_phospho_all	Dorothea	FALSE	FALSE	TRUE	FALSE	0.6	0.43	100.067
NES_Doro_weight=FALSE_prot=FALSE_phosphoscore_no_corr_phospho_act	Dorothea	FALSE	FALSE	FALSE	TRUE	0.5	0.43	100.219
NES_Doro_weight=FALSE_prot=FALSE_phosphoscore_no_corr_phospho_all	Dorothea	FALSE	FALSE	FALSE	FALSE	0.6	0.43	100.067
NES_DoroSign_weight=TRUE_prot=TRUE_phosphoscore_corr_phospho_act	Dorothea+SIGNOR	TRUE	TRUE	TRUE	TRUE	0.67	0.57	98.0006	x
NES_DoroSign_weight=TRUE_prot=TRUE_phosphoscore_corr_phospho_all	Dorothea+SIGNOR	TRUE	TRUE	TRUE	FALSE	0.67	0.57	98.0006	x
NES_DoroSign_weight=TRUE_prot=TRUE_phosphoscore_no_corr_phospho_act	Dorothea+SIGNOR	TRUE	TRUE	FALSE	TRUE	0.57	0.57	98.1557
NES_DoroSign_weight=TRUE_prot=TRUE_phosphoscore_no_corr_phospho_all	Dorothea+SIGNOR	TRUE	TRUE	FALSE	FALSE	0.67	0.57	98.0006	x
NES_DoroSign_weight=TRUE_prot=FALSE_phosphoscore_corr_phospho_act	Dorothea+SIGNOR	TRUE	FALSE	TRUE	TRUE	0.67	0.57	98.0006	x
NES_DoroSign_weight=TRUE_prot=FALSE_phosphoscore_corr_phospho_all	Dorothea+SIGNOR	TRUE	FALSE	TRUE	FALSE	0.67	0.57	98.0006	x
NES_DoroSign_weight=TRUE_prot=FALSE_phosphoscore_no_corr_phospho_act	Dorothea+SIGNOR	TRUE	FALSE	FALSE	TRUE	0.57	0.57	98.1557
NES_DoroSign_weight=TRUE_prot=FALSE_phosphoscore_no_corr_phospho_all	Dorothea+SIGNOR	TRUE	FALSE	FALSE	FALSE	0.67	0.57	98.0006	x
NES_DoroSign_weight=FALSE_prot=TRUE_phosphoscore_corr_phospho_act	Dorothea+SIGNOR	FALSE	TRUE	TRUE	TRUE	0.67	0.57	99.1504
NES_DoroSign_weight=FALSE_prot=TRUE_phosphoscore_corr_phospho_all	Dorothea+SIGNOR	FALSE	TRUE	TRUE	FALSE	0.67	0.57	99.1504
NES_DoroSign_weight=FALSE_prot=TRUE_phosphoscore_no_corr_phospho_act	Dorothea+SIGNOR	FALSE	TRUE	FALSE	TRUE	0.57	0.57	99.3038
NES_DoroSign_weight=FALSE_prot=TRUE_phosphoscore_no_corr_phospho_all	Dorothea+SIGNOR	FALSE	TRUE	FALSE	FALSE	0.67	0.57	99.1504
NES_DoroSign_weight=FALSE_prot=FALSE_phosphoscore_corr_phospho_act	Dorothea+SIGNOR	FALSE	FALSE	TRUE	TRUE	0.67	0.57	99.1504
NES_DoroSign_weight=FALSE_prot=FALSE_phosphoscore_corr_phospho_all	Dorothea+SIGNOR	FALSE	FALSE	TRUE	FALSE	0.67	0.57	99.1504
NES_DoroSign_weight=FALSE_prot=FALSE_phosphoscore_no_corr_phospho_act	Dorothea+SIGNOR	FALSE	FALSE	FALSE	TRUE	0.57	0.57	99.3038
NES_DoroSign_weight=FALSE_prot=FALSE_phosphoscore_no_corr_phospho_all	Dorothea+SIGNOR	FALSE	FALSE	FALSE	FALSE	0.67	0.57	99.1504
NES_Coll_weight=TRUE_prot=TRUE_phosphoscore_corr_phospho_act	CollecTRI	TRUE	TRUE	TRUE	TRUE	0.5	0.14	99.2642
NES_Coll_weight=TRUE_prot=TRUE_phosphoscore_corr_phospho_all	CollecTRI	TRUE	TRUE	TRUE	FALSE	0.5	0.14	99.2642
NES_Coll_weight=TRUE_prot=TRUE_phosphoscore_no_corr_phospho_act	CollecTRI	TRUE	TRUE	FALSE	TRUE	0.33	0.14	99.4173
NES_Coll_weight=TRUE_prot=TRUE_phosphoscore_no_corr_phospho_all	CollecTRI	TRUE	TRUE	FALSE	FALSE	0.5	0.14	99.2642
NES_Coll_weight=TRUE_prot=FALSE_phosphoscore_corr_phospho_act	CollecTRI	TRUE	FALSE	TRUE	TRUE	0.5	0.14	99.2642
NES_Coll_weight=TRUE_prot=FALSE_phosphoscore_corr_phospho_all	CollecTRI	TRUE	FALSE	TRUE	FALSE	0.5	0.14	99.2642
NES_Coll_weight=TRUE_prot=FALSE_phosphoscore_no_corr_phospho_act	CollecTRI	TRUE	FALSE	FALSE	TRUE	0.33	0.14	99.4173
NES_Coll_weight=TRUE_prot=FALSE_phosphoscore_no_corr_phospho_all	CollecTRI	TRUE	FALSE	FALSE	FALSE	0.5	0.14	99.2642
NES_Coll_weight=FALSE_prot=TRUE_phosphoscore_corr_phospho_act	CollecTRI	FALSE	TRUE	TRUE	TRUE	0.5	0.14	99.8258
NES_Coll_weight=FALSE_prot=TRUE_phosphoscore_corr_phospho_all	CollecTRI	FALSE	TRUE	TRUE	FALSE	0.5	0.14	99.8258
NES_Coll_weight=FALSE_prot=TRUE_phosphoscore_no_corr_phospho_act	CollecTRI	FALSE	TRUE	FALSE	TRUE	0.33	0.14	99.9781
NES_Coll_weight=FALSE_prot=TRUE_phosphoscore_no_corr_phospho_all	CollecTRI	FALSE	TRUE	FALSE	FALSE	0.5	0.14	99.8258
NES_Coll_weight=FALSE_prot=FALSE_phosphoscore_corr_phospho_act	CollecTRI	FALSE	FALSE	TRUE	TRUE	0.5	0.14	99.8258
NES_Coll_weight=FALSE_prot=FALSE_phosphoscore_corr_phospho_all	CollecTRI	FALSE	FALSE	TRUE	FALSE	0.5	0.14	99.8258
NES_Coll_weight=FALSE_prot=FALSE_phosphoscore_no_corr_phospho_act	CollecTRI	FALSE	FALSE	FALSE	TRUE	0.33	0.14	99.9781
NES_Coll_weight=FALSE_prot=FALSE_phosphoscore_no_corr_phospho_all	CollecTRI	FALSE	FALSE	FALSE	FALSE	0.5	0.14	99.8258
NES_CollSign_weight=TRUE_prot=TRUE_phosphoscore_corr_phospho_act	CollecTRI+SIGNOR	TRUE	TRUE	TRUE	TRUE	0.5	0.29	99.6646
NES_CollSign_weight=TRUE_prot=TRUE_phosphoscore_corr_phospho_all	CollecTRI+SIGNOR	TRUE	TRUE	TRUE	FALSE	0.5	0.29	99.6646
NES_CollSign_weight=TRUE_prot=TRUE_phosphoscore_no_corr_phospho_act	CollecTRI+SIGNOR	TRUE	TRUE	FALSE	TRUE	0.4	0.29	99.8172
NES_CollSign_weight=TRUE_prot=TRUE_phosphoscore_no_corr_phospho_all	CollecTRI+SIGNOR	TRUE	TRUE	FALSE	FALSE	0.5	0.29	99.6646
NES_CollSign_weight=TRUE_prot=FALSE_phosphoscore_corr_phospho_act	CollecTRI+SIGNOR	TRUE	FALSE	TRUE	TRUE	0.5	0.29	99.6646
NES_CollSign_weight=TRUE_prot=FALSE_phosphoscore_corr_phospho_all	CollecTRI+SIGNOR	TRUE	FALSE	TRUE	FALSE	0.5	0.29	99.6646
NES_CollSign_weight=TRUE_prot=FALSE_phosphoscore_no_corr_phospho_act	CollecTRI+SIGNOR	TRUE	FALSE	FALSE	TRUE	0.4	0.29	99.8172
NES_CollSign_weight=TRUE_prot=FALSE_phosphoscore_no_corr_phospho_all	CollecTRI+SIGNOR	TRUE	FALSE	FALSE	FALSE	0.5	0.29	99.6646
NES_CollSign_weight=FALSE_prot=TRUE_phosphoscore_corr_phospho_act	CollecTRI+SIGNOR	FALSE	TRUE	TRUE	TRUE	0.5	0.29	99.9385
NES_CollSign_weight=FALSE_prot=TRUE_phosphoscore_corr_phospho_all	CollecTRI+SIGNOR	FALSE	TRUE	TRUE	FALSE	0.5	0.29	99.9385
NES_CollSign_weight=FALSE_prot=TRUE_phosphoscore_no_corr_phospho_act	CollecTRI+SIGNOR	FALSE	TRUE	FALSE	TRUE	0.4	0.29	100.091
NES_CollSign_weight=FALSE_prot=TRUE_phosphoscore_no_corr_phospho_all	CollecTRI+SIGNOR	FALSE	TRUE	FALSE	FALSE	0.5	0.29	99.9385
NES_CollSign_weight=FALSE_prot=FALSE_phosphoscore_corr_phospho_act	CollecTRI+SIGNOR	FALSE	FALSE	TRUE	TRUE	0.5	0.29	99.9385
NES_CollSign_weight=FALSE_prot=FALSE_phosphoscore_corr_phospho_all	CollecTRI+SIGNOR	FALSE	FALSE	TRUE	FALSE	0.5	0.29	99.9385
NES_CollSign_weight=FALSE_prot=FALSE_phosphoscore_no_corr_phospho_act	CollecTRI+SIGNOR	FALSE	FALSE	FALSE	TRUE	0.4	0.29	100.091
NES_CollSign_weight=FALSE_prot=FALSE_phosphoscore_no_corr_phospho_all	CollecTRI+SIGNOR	FALSE	FALSE	FALSE	FALSE	0.5	0.29	99.9385
NES_corr_phospho_int_weight=TRUE_prot=TRUE_phosphoscore_corr_phospho_act	Omnipath+KinomeAtlas	TRUE	TRUE	TRUE	TRUE	0.83	0.62	98.6679	x
NES_corr_phospho_int_weight=TRUE_prot=TRUE_phosphoscore_corr_phospho_all	Omnipath+KinomeAtlas	TRUE	TRUE	TRUE	FALSE	0.8	0.5	98.832
NES_corr_phospho_int_weight=TRUE_prot=FALSE_phosphoscore_corr_phospho_act	Omnipath+KinomeAtlas	TRUE	FALSE	TRUE	TRUE	0.8	0.5	98.998
NES_corr_phospho_int_weight=TRUE_prot=FALSE_phosphoscore_corr_phospho_all	Omnipath+KinomeAtlas	TRUE	FALSE	TRUE	FALSE	0.75	0.38	99.1615
NES_corr_phospho_int_weight=FALSE_prot=TRUE_phosphoscore_corr_phospho_act	Omnipath+KinomeAtlas	FALSE	TRUE	TRUE	TRUE	0.83	0.62	99.2422	x
NES_corr_phospho_int_weight=FALSE_prot=TRUE_phosphoscore_corr_phospho_all	Omnipath+KinomeAtlas	FALSE	TRUE	TRUE	FALSE	0.8	0.5	99.4053
NES_corr_phospho_int_weight=FALSE_prot=FALSE_phosphoscore_corr_phospho_act	Omnipath+KinomeAtlas	FALSE	FALSE	TRUE	TRUE	0.8	0.5	99.3855
NES_corr_phospho_int_weight=FALSE_prot=FALSE_phosphoscore_corr_phospho_all	Omnipath+KinomeAtlas	FALSE	FALSE	TRUE	FALSE	0.75	0.38	99.5483
NES_corr_phospho_no_int_weight=TRUE_prot=TRUE_phosphoscore_corr_phospho_act	Omnipath	TRUE	TRUE	TRUE	TRUE	0.8	0.5	98.6049
NES_corr_phospho_no_int_weight=TRUE_prot=TRUE_phosphoscore_corr_phospho_all	Omnipath	TRUE	TRUE	TRUE	FALSE	0.75	0.38	98.7691
NES_corr_phospho_no_int_weight=TRUE_prot=FALSE_phosphoscore_corr_phospho_act	Omnipath	TRUE	FALSE	TRUE	TRUE	0.8	0.5	98.6049
NES_corr_phospho_no_int_weight=TRUE_prot=FALSE_phosphoscore_corr_phospho_all	Omnipath	TRUE	FALSE	TRUE	FALSE	0.75	0.38	98.7691
NES_corr_phospho_no_int_weight=FALSE_prot=TRUE_phosphoscore_corr_phospho_act	Omnipath	FALSE	TRUE	TRUE	TRUE	0.8	0.5	99.3218
NES_corr_phospho_no_int_weight=FALSE_prot=TRUE_phosphoscore_corr_phospho_all	Omnipath	FALSE	TRUE	TRUE	FALSE	0.75	0.38	99.4848
NES_corr_phospho_no_int_weight=FALSE_prot=FALSE_phosphoscore_corr_phospho_act	Omnipath	FALSE	FALSE	TRUE	TRUE	0.8	0.5	99.3218
NES_corr_phospho_no_int_weight=FALSE_prot=FALSE_phosphoscore_corr_phospho_all	Omnipath	FALSE	FALSE	TRUE	FALSE	0.75	0.38	99.4848
NES_no_corr_phospho_int_weight=TRUE_prot=TRUE_phosphoscore_no_corr_phospho_act	Omnipath+KinomeAtlas	TRUE	TRUE	FALSE	TRUE	0.71	0.62	99.4052
NES_no_corr_phospho_int_weight=TRUE_prot=TRUE_phosphoscore_no_corr_phospho_all	Omnipath+KinomeAtlas	TRUE	TRUE	FALSE	FALSE	0.75	0.38	99.871
NES_no_corr_phospho_int_weight=TRUE_prot=FALSE_phosphoscore_no_corr_phospho_act	Omnipath+KinomeAtlas	TRUE	FALSE	FALSE	TRUE	0.57	0.5	99.7292
NES_no_corr_phospho_int_weight=TRUE_prot=FALSE_phosphoscore_no_corr_phospho_all	Omnipath+KinomeAtlas	TRUE	FALSE	FALSE	FALSE	0.5	0.25	100.192
NES_no_corr_phospho_int_weight=FALSE_prot=TRUE_phosphoscore_no_corr_phospho_act	Omnipath+KinomeAtlas	FALSE	TRUE	FALSE	TRUE	0.57	0.5	99.6235
NES_no_corr_phospho_int_weight=FALSE_prot=TRUE_phosphoscore_no_corr_phospho_all	Omnipath+KinomeAtlas	FALSE	TRUE	FALSE	FALSE	0.5	0.25	100.088
NES_no_corr_phospho_int_weight=FALSE_prot=FALSE_phosphoscore_no_corr_phospho_act	Omnipath+KinomeAtlas	FALSE	FALSE	FALSE	TRUE	0.57	0.5	99.8374
NES_no_corr_phospho_int_weight=FALSE_prot=FALSE_phosphoscore_no_corr_phospho_all	Omnipath+KinomeAtlas	FALSE	FALSE	FALSE	FALSE	0.5	0.25	100.3
NES_no_corr_phospho_no_int_weight=TRUE_prot=TRUE_phosphoscore_no_corr_phospho_act	Omnipath	TRUE	TRUE	FALSE	TRUE	0.43	0.38	100.069
NES_no_corr_phospho_no_int_weight=TRUE_prot=TRUE_phosphoscore_no_corr_phospho_all	Omnipath	TRUE	TRUE	FALSE	FALSE	0.25	0.12	100.531
NES_no_corr_phospho_no_int_weight=TRUE_prot=FALSE_phosphoscore_no_corr_phospho_act	Omnipath	TRUE	FALSE	FALSE	TRUE	0.43	0.38	100.069
NES_no_corr_phospho_no_int_weight=TRUE_prot=FALSE_phosphoscore_no_corr_phospho_all	Omnipath	TRUE	FALSE	FALSE	FALSE	0.25	0.12	100.531
NES_no_corr_phospho_no_int_weight=FALSE_prot=TRUE_phosphoscore_no_corr_phospho_act	Omnipath	FALSE	TRUE	FALSE	TRUE	0.43	0.38	100.069
NES_no_corr_phospho_no_int_weight=FALSE_prot=TRUE_phosphoscore_no_corr_phospho_all	Omnipath	FALSE	TRUE	FALSE	FALSE	0.25	0.12	100.531
NES_no_corr_phospho_no_int_weight=FALSE_prot=FALSE_phosphoscore_no_corr_phospho_act	Omnipath	FALSE	FALSE	FALSE	TRUE	0.43	0.38	100.069
NES_no_corr_phospho_no_int_weight=FALSE_prot=FALSE_phosphoscore_no_corr_phospho_all	Omnipath	FALSE	FALSE	FALSE	FALSE	0.25	0.12	100.531
phosphoscore_corr_phospho_act				TRUE	TRUE	1	0.5	97.6064	x
phosphoscore_corr_phospho_all				TRUE	FALSE	0	0	100
phosphoscore_no_corr_phospho_act				FALSE	TRUE	0.86	0.75	98.4282
phosphoscore_no_corr_phospho_all				FALSE	FALSE	0	0	99.6746
