# Supplementary material for: SignalingProfiler 2.0 a network-based approach to bridge multi-omics data to phenotypic hallmarks
Source: NPJ Syst Biol Appl. 2024 Aug 23;10:95. doi: 10.1038/s41540-024-00417-6 (PMC11343843; doi:10.1038/s41540-024-00417-6)
Supplement: Supplementary file 6 — Supplementary Data 5 [file 41540_2024_417_MOESM6_ESM.xlsx]

## Sheet: Sheet1
# Best result of parameters tuning of protein activity inference (Step 1) of SignalingProfiler 2.0
gene_name	final_score	method	mf
ATF2	4.48268	VIPER	tf
ATF4	6.31146	VIPER	tf
ESR1	-3.2363	VIPER	tf
FOXM1	1.97074	VIPER	tf
FOXO1	6.05384	VIPER	tf
FOXO3	14.7199	VIPER	tf
HIF1A	-2.41658	VIPER	tf
MYCN	-6.48238	VIPER	tf
SREBF1	6.01341	VIPER	tf
SREBF2	3.58304	VIPER	tf
STAT3	4.10698	VIPER	tf
ETV3	-2.13662	PhosphoScore	tf
HSF1	-4.38553	PhosphoScore	tf
JDP2	1.14825	PhosphoScore	tf
MNX1	-0.785426	PhosphoScore	tf
MRTFA	-0.994447	PhosphoScore	tf
SUFU	-3.13606	PhosphoScore	tf
YAP1	-2.75147	PhosphoScore	tf
FOXO4	18.9904	VIPER	tf
NFIA	-5.36107	VIPER	tf
POU2F1	3.88211	VIPER	tf
TP53	4.7807	VIPER	tf
VDR	1.91916	VIPER	tf
AKT1	-2.64449	VIPER	kin
AURKA	-2.64735	VIPER	kin
BRSK2	7.23306	VIPER	kin
CAMK2G	-3.99192	VIPER	kin
CDK11B	-16.8458	VIPER	kin
CHUK	2.38878	VIPER	kin
DUSP8	7.34124	VIPER	phos
GRK2	-2.91216	VIPER	kin
GRK3	-2.62836	VIPER	kin
GRK4	-5.39856	VIPER	kin
GRK5	-6.66126	VIPER	kin
GRK6	-17.2697	VIPER	kin
HUNK	2.30053	VIPER	kin
IKBKE	3.5291	VIPER	kin
IRAK1	4.68616	VIPER	kin
MAP3K13	-5.32347	VIPER	kin
MAP3K8	4.22119	VIPER	kin
MAPK1	-0.269393	VIPER	kin
MARK1	5.52299	VIPER	kin
MARK2	10.9306	VIPER	kin
MARK3	4.34727	VIPER	kin
MARK4	11.6072	VIPER	kin
MASTL	17.2339	VIPER	kin
NEK1	2.4418	VIPER	kin
NEK3	4.46187	VIPER	kin
NEK9	3.37855	VIPER	kin
PRKAB1	10.4288	VIPER	kin
PRKAG1	7.02577	VIPER	kin
PRKAG2	4.17369	VIPER	kin
PRKAG3	7.02577	VIPER	kin
PRKCE	-2.61507	VIPER	kin
ULK1	5.55254	VIPER	kin
CDK12	5.43255	PhosphoScore	kin
LATS1	-0.865177	PhosphoScore	kin
NME1	7.10371	PhosphoScore	kin
PRKAA1	-4.54945	PhosphoScore	kin
PRKCA	-3.14717	PhosphoScore	kin
PRKCD	4.41081	PhosphoScore	kin
PTPN12	2.99878	PhosphoScore	phos
PTPRA	3.51985	PhosphoScore	phos
RPS6KB1	-1.41715	PhosphoScore	kin
STK39	-3.61143	PhosphoScore	kin
TOP1	-4.66431	PhosphoScore	kin
WEE1	-1.89187	PhosphoScore	kin
ATG9A	6.14109	PhosphoScore	other
AXIN1	-1.34216	PhosphoScore	other
CERS4	3.02816	PhosphoScore	other
CROCC	-5.69867	PhosphoScore	other
CRTC2	-4.20877	PhosphoScore	other
EEF1D	4.22737	PhosphoScore	other
EIF4EBP1	4.06586	PhosphoScore	other
IRS1	-5.36703	PhosphoScore	other
IRS2	-0.948266	PhosphoScore	other
MACF1	5.21271	PhosphoScore	other
MAP4	-5.05303	PhosphoScore	other
MAPK8IP3	2.25579	PhosphoScore	other
MAPT	-0.945578	PhosphoScore	other
MCC	2.83587	PhosphoScore	other
MDC1	-4.09998	PhosphoScore	other
NDRG2	4.76568	PhosphoScore	other
PIMREG	0.937429	PhosphoScore	other
POLR2A	5.02338	PhosphoScore	other
PPP1R2	-2.84244	PhosphoScore	other
RBL2	-4.58626	PhosphoScore	other
SNX27	5.04535	PhosphoScore	other
STIM1	-4.92575	PhosphoScore	other
STMN1	3.19003	PhosphoScore	other
TSC2	4.98836	PhosphoScore	other
ZFP36	-1.85065	PhosphoScore	other
MTOR	-1	user	rec
AMPK	1	user	rec
