# Supplementary material for: SignalingProfiler 2.0 a network-based approach to bridge multi-omics data to phenotypic hallmarks
Source: NPJ Syst Biol Appl. 2024 Aug 23;10:95. doi: 10.1038/s41540-024-00417-6 (PMC11343843; doi:10.1038/s41540-024-00417-6)
Supplement: Supplementary file 7 — Supplementary Data 6 [file 41540_2024_417_MOESM7_ESM.xlsx]

## Sheet: Description
Supplementary Data 6
Sorted network ids
Table listing the 2989 networks metrics resulting in the parameters tuning of Step 2 of SignalingProfiler sorted accoridng the aggregated score used to find the best model (highlighted in red)
Network Parameters
Description of the SignalingProfiler 2.0 parameters run associated to each network.
	Kinome Atlas integration: reports whether inferred phosphorylation in 36631611 are included in the PKN
	Include only Direct iteractions: reports whether indirect interactions are excluded
	Preprocess PKN: reports whether the PKN edges were removed if one of the two wasn't in one of the experimental table
	Number of layers: reports which layout was used as naive network (one layer, two layers, three
	Include interactions between shortest paths (connect_all)
	Max_length1: if the layout is one layer, reports if the maximum length of the paths is 1,2,3 or 4
	Max_length1-2: if the layout is two layers, report the maximum length of first and second layer
	Max_length1-3: if the layout is three layers, report the maximum length of first and third layer (since the second layer is always 1)
	CARNIVAL flavor: reports whether standard CARNIVAL (or vanilla) or inverseCARNIVAL (inverse) was used for ILP optimization
	Type of CARNIVAL optimization: reports whether the optimization was single (one_step) or multi-shots (two_steps, three steps)
Models topological measures
	PKN_time: computation time for naive network
	CARNIVAL_time: computation time for CARNIVAL optimization
	computation_time: sum of PKN_time and CARNIVAL_time
	nodes: number of nodes
	edges: number of edges
	n_components: number of unconnected components (igraph)
	clust_coeff: clustering coefficient (igraph)
	diameter: network diameter (igraph)
	power_law_fit: fit to the power law (igraph)
	longest_path_AMPK: max path length between AMPK and nodes with out degree = 0 (igraph)
	longest_path_MTOR: max path length between MTOR and nodes with out degree = 0 (igraph)
	longest_path_Perturbation: only for inverseCARNIVAL, max length between Perturbation and nodes with out degree = 0 (igraph)
	quantified_edges: number of phosphorylation events in the model observed in the experimental data
	significant_edges: number of phosphorylation events in the model observed in the experimental data and significantly different between metformin and ctrl condition
	Precision: precision in protein activity inference respect to protein gold standard
	Recall: recall in protein activity inference respect to protein gold standard
	RMSE: difference between the inferred activity and the gold standard activity
	TP: absolute number of True Positives with respect to protein gold standard
	FN: absolute number of False Negatives with respect to protein gold standard
	FP: absolute number of False Positives with respect to protein gold standard
	Aggregated score: score used for evaluating each model combining computation time and coverage of phosphorylation events
Benchmark table
Table reporting all the information of Network parameters and Models topological measures for reproducibility

## Sheet: Sorted network ids
# Models Ids sorted according aggregated score of Step 2 parameter tuning
Network ID	Aggregated score
Network1554	1.16324
Network4034	1.1484
Network1398	1.13903
Network3878	1.13404
Network3958	1.13394
Network920	1.11076
Network1644	1.08396
Network4070	1.07904
Network1641	1.07523
Network616	1.06457
Network3520	1.0515
Network998	1.05069
Network3974	1.04854
Network3894	1.04852
Network1680	1.04778
Network1436	1.0464
Network1318	1.04052
Network1586	1.03817
Network3250	1.0354
Network3254	1.03458
Network4066	1.03248
Network610	1.0322
Network3252	1.0313
Network1414	1.02746
Network3256	1.0269
Network2776	1.0224
Network3192	1.02151
Network1424	1.02117
Network1339	1.02101
Network1040	1.02095
Network1590	1.02066
Network1334	1.01851
Network4146	1.01585
Network4038	1.01574
Network1912	1.01459
Network3432	1.0144
Network2136	1.01189
Network3516	1.00949
Network1420	1.00931
Network1484	1.00909
Network614	1.00702
Network1256	1.00659
Network612	1.00601
Network1556	1.00015
Network2754	0.997534
Network1561	0.995956
Network1506	0.995564
Network1622	0.99536
Network437	0.9953
Network2798	0.994464
Network1252	0.993123
Network3727	0.99244
Network1440	0.992116
Network1408	0.991901
Network1558	0.991229
Network1596	0.989624
Network3725	0.989346
Network3484	0.989062
Network1572	0.988868
Network3492	0.987955
Network1673	0.987407
Network997	0.987386
Network1566	0.987234
Network2690	0.986511
Network2120	0.9857
Network2445	0.985376
Network1163	0.984218
Network2214	0.983979
Network1260	0.983706
Network3500	0.982886
Network2134	0.982393
Network1577	0.981769
Network2210	0.98126
Network1662	0.980873
Network4114	0.980837
Network4036	0.980832
Network2152	0.979781
Network1582	0.979442
Network4056	0.979327
Network1014	0.979073
Network1236	0.975898
Network376	0.975659
Network3663	0.975352
Network2515	0.972054
Network1670	0.972021
Network2534	0.971334
Network2536	0.971264
Network1342	0.971154
Network1240	0.970857
Network1261	0.970748
Network4124	0.970698
Network1004	0.970592
Network1676	0.970491
Network3405	0.970169
Network3423	0.970103
Network1674	0.966892
Network2531	0.966815
Network3351	0.966582
Network2840	0.966188
Network2770	0.965799
Network936	0.965093
Network1241	0.964726
Network3172	0.963971
Network2856	0.963571
Network2772	0.962658
Network3421	0.962555
Network2133	0.962531
Network2456	0.962073
Network1343	0.961803
Network2758	0.960893
Network2678	0.960408
Network3333	0.960207
Network1406	0.959773
Network1578	0.959235
Network753	0.959047
Network3504	0.958713
Network1638	0.956877
Network3407	0.956643
Network1195	0.956483
Network3416	0.956429
Network2518	0.955925
Network1404	0.955921
Network2760	0.955675
Network3840	0.955597
Network1488	0.955351
Network1476	0.954475
Network2610	0.954411
Network2520	0.954124
Network2450	0.954056
Network1179	0.953255
Network3397	0.953113
Network2240	0.953011
Network1319	0.952948
Network2118	0.952134
Network2835	0.951593
Network1338	0.950882
Network3490	0.950771
Network1008	0.950041
Network2516	0.949487
Network615	0.949417
Network1560	0.94913
Network3760	0.949045
Network1584	0.948377
Network2674	0.948095
Network372	0.947726
Network1258	0.947597
Network2143	0.947356
Network370	0.947251
Network2864	0.947119
Network3476	0.94711
Network934	0.946877
Network3493	0.946542
Network1516	0.946156
Network2213	0.946016
Network1890	0.945825
Network1630	0.945247
Network1594	0.945147
Network1038	0.945106
Network4154	0.945066
Network1642	0.944248
Network2848	0.94409
Network1896	0.944062
Network1314	0.943831
Network3176	0.943829
Network930	0.94359
Network1262	0.943384
Network3882	0.942737
Network1110	0.942544
Network2696	0.942348
Network2370	0.942295
Network2130	0.942011
Network2354	0.941804
Network2194	0.941755
Network3494	0.941114
Network1193	0.941016
Network2357	0.940051
Network438	0.939965
Network2705	0.939625
Network4040	0.939596
Network1678	0.939129
Network696	0.938428
Network2197	0.937968
Network1581	0.937824
Network2198	0.937603
Network3998	0.93735
Network1036	0.937267
Network3557	0.937164
Network680	0.93696
Network2611	0.93673
Network2117	0.936616
Network1588	0.936323
Network1263	0.936172
Network914	0.936044
Network3474	0.935426
Network2129	0.935364
Network1024	0.935271
Network4046	0.935146
Network2693	0.935
Network2838	0.93477
Network2373	0.934584
Network613	0.934512
Network1234	0.934201
Network1564	0.934151
Network3478	0.933902
Network2216	0.933514
Network1580	0.933098
Network454	0.933073
Network3976	0.932859
Network2598	0.932774
Network150	0.932663
Network152	0.932649
Network146	0.932645
Network148	0.932633
Network3896	0.932496
Network2196	0.932472
Network3347	0.931779
Network1657	0.931388
Network1078	0.931207
Network2376	0.930926
Network918	0.930361
Network1250	0.93031
Network3508	0.930285
Network2228	0.930117
Network1568	0.928862
Network2878	0.92882
Network162	0.928579
Network164	0.928523
Network1570	0.928485
Network166	0.928461
Network168	0.928439
Network2691	0.928108
Network2595	0.927938
Network999	0.927507
Network2695	0.927436
Network4052	0.927051
Network1401	0.927047
Network4054	0.926495
Network1384	0.926095
Network2470	0.92602
Network2756	0.925943
Network3828	0.925902
Network4150	0.925821
Network1034	0.925258
Network2436	0.925075
Network950	0.924994
Network3480	0.924567
Network1874	0.924245
Network2837	0.924191
Network1504	0.92407
Network3903	0.923943
Network3981	0.923783
Network1186	0.923661
Network3400	0.923634
Network2851	0.922944
Network1730	0.9228
Network1732	0.922736
Network1734	0.922597
Network1736	0.922566
Network2766	0.922515
Network3156	0.922448
Network3815	0.922366
Network1190	0.922351
Network2125	0.922076
Network1598	0.921999
Network3154	0.921849
Network3234	0.921713
Network4022	0.921636
Network2290	0.921531
Network3647	0.921319
Network2369	0.921226
Network3506	0.921075
Network2452	0.920936
Network3238	0.920932
Network4024	0.920858
Network3698	0.920834
Network1426	0.920667
Network2374	0.920508
Network2548	0.920435
Network2226	0.920247
Network4158	0.920066
Network952	0.91934
Network3864	0.919239
Network3944	0.919068
Network2113	0.918911
Network1576	0.918839
Network1814	0.91882
Network1482	0.918345
Network3953	0.918322
Network3600	0.918317
Network1010	0.918084
Network2119	0.918011
Network3477	0.917903
Network1419	0.917852
Network1816	0.917594
Network3010	0.917468
Network3012	0.917414
Network3794	0.917362
Network2160	0.91719
Network1565	0.917171
Network371	0.917156
Network1018	0.917148
Network1514	0.917105
Network3014	0.916993
Network3016	0.916759
Network995	0.916682
Network1161	0.916274
Network2594	0.916234
Network709	0.916233
Network439	0.916232
Network1416	0.916056
Network2375	0.916019
Network2692	0.915912
Network3440	0.915891
Network2514	0.915118
Network3236	0.914869
Network3796	0.914551
Network1337	0.914269
Network3240	0.914032
Network1081	0.914014
Network3399	0.913867
Network1085	0.913516
Network1587	0.913499
Network692	0.913396
Network630	0.913362
Network2434	0.913256
Network2626	0.913247
Network1083	0.913017
Network2141	0.912987
Network1341	0.912967
Network1648	0.91246
Network1012	0.912307
Network2468	0.912011
Network2717	0.911795
Network3382	0.911758
Network3887	0.911715
Network632	0.911499
Network2127	0.911453
Network1257	0.911207
Network3334	0.910767
Network2274	0.910664
Network3486	0.91053
Network3649	0.910296
Network3475	0.91023
Network3496	0.910226
Network600	0.910104
Network4041	0.909966
Network2676	0.909891
Network1663	0.909891
Network2680	0.909803
Network3393	0.909769
Network2135	0.909577
Network2530	0.909505
Network3966	0.909482
Network1019	0.909415
Network514	0.909373
Network516	0.909323
Network626	0.908963
Network1830	0.908702
Network2699	0.908548
Network1087	0.908434
Network530	0.908278
Network3378	0.908265
Network532	0.908206
Network1325	0.908126
Network1567	0.907913
Network375	0.90774
Network2371	0.907608
Network1920	0.907577
Network3661	0.907397
Network433	0.907151
Network1238	0.907008
Network2552	0.906939
Network360	0.905989
Network2677	0.905602
Network1005	0.905568
Network1198	0.905423
Network2353	0.905422
Network3200	0.905326
Network1634	0.905278
Network1660	0.905119
Network4121	0.905072
Network98	0.90494
Network100	0.90494
Network102	0.904927
Network104	0.904921
Network1826	0.904613
Network1832	0.904612
Network3096	0.904512
Network1017	0.904344
Network3726	0.90396
Network3495	0.903914
Network2616	0.903842
Network1800	0.903459
Network2550	0.903131
Network2150	0.903016
Network3978	0.902835
Network946	0.902734
Network2615	0.902573
Network1600	0.902267
Network3160	0.902105
Network4078	0.901949
Network1097	0.901591
Network689	0.901567
Network1666	0.90153
Network3112	0.901431
Network3106	0.901348
Network4000	0.901313
Network833	0.901238
Network3920	0.901175
Network3108	0.901166
Network1101	0.90109
Network2632	0.901046
Network3986	0.900874
Network2211	0.900869
Network1254	0.900838
Network3906	0.900648
Network1118	0.900585
Network2852	0.900443
Network3080	0.900429
Network4119	0.900386
Network1893	0.900258
Network1828	0.900114
Network3514	0.900041
Network1502	0.89975
Network3633	0.899713
Network1354	0.89964
Network2131	0.899282
Network1812	0.899074
Network4118	0.899063
Network3482	0.898852
Network3996	0.898606
Network3332	0.8986
Network3916	0.898546
Network1908	0.898544
Network2052	0.898037
Network2056	0.897657
Network2358	0.897602
Network2694	0.897429
Network3175	0.897209
Network3965	0.897114
Network4115	0.896843
Network3666	0.896728
Network3586	0.896514
Network4033	0.8962
Network2600	0.896113
Network3188	0.896063
Network2609	0.896016
Network3826	0.895931
Network3092	0.895757
Network3590	0.895503
Network3670	0.895341
Network1108	0.895307
Network2372	0.895281
Network114	0.895263
Network853	0.895254
Network116	0.895207
Network120	0.895138
Network118	0.895095
Network3414	0.895001
Network3315	0.894986
Network2296	0.894632
Network3413	0.894357
Network3110	0.894348
Network1358	0.894017
Network3679	0.893871
Network2707	0.89381
Network2360	0.893787
Network1891	0.893441
Network2675	0.893438
Network2200	0.893365
Network2599	0.89334
Network2850	0.893054
Network274	0.892829
Network290	0.892806
Network3095	0.892787
Network3742	0.892764
Network2782	0.892638
Network3173	0.892607
Network3722	0.892477
Network1485	0.892394
Network3962	0.892197
Network3091	0.891972
Network3380	0.891955
Network3171	0.891383
Network3502	0.891309
Network4132	0.891303
Network3738	0.891119
Network3645	0.891051
Network2706	0.891043
Network1007	0.890844
Network3409	0.89075
Network3680	0.890585
Network1417	0.890506
Network1618	0.89027
Network1270	0.890134
Network3093	0.890098
Network1360	0.889797
Network1478	0.889692
Network3094	0.88965
Network1895	0.889532
Network2050	0.889172
Network1266	0.889171
Network2215	0.889154
Network456	0.889062
Network2439	0.888916
Network943	0.888862
Network2054	0.888821
Network436	0.888787
Network3491	0.888759
Network3410	0.888615
Network1574	0.88861
Network1272	0.888384
Network863	0.888208
Network1030	0.888197
Network452	0.888081
Network1646	0.888033
Network1889	0.887999
Network852	0.887602
Network2836	0.887494
Network1906	0.887444
Network2613	0.887312
Network593	0.887158
Network2478	0.887154
Network4142	0.887088
Network3724	0.886783
Network3318	0.886674
Network1497	0.88658
Network2437	0.886426
Network2440	0.886419
Network2451	0.88638
Network2774	0.886237
Network1518	0.886156
Network2435	0.886065
Network3752	0.885964
Network3740	0.885447
Network2139	0.885428
Network3186	0.885324
Network4116	0.885314
Network1418	0.884926
Network599	0.884916
Network2363	0.88488
Network353	0.884792
Network4122	0.88461
Network373	0.884575
Network948	0.884342
Network180	0.884215
Network178	0.884181
Network2612	0.883989
Network1315	0.883936
Network1583	0.883761
Network2033	0.883671
Network2037	0.883642
Network2679	0.883457
Network693	0.883032
Network3728	0.882672
Network3348	0.882593
Network1520	0.882546
Network861	0.882461
Network2625	0.882454
Network2232	0.882366
Network276	0.882341
Network3412	0.882164
Network4126	0.882096
Network1403	0.882089
Network597	0.881981
Network2596	0.881967
Network3352	0.881848
Network2689	0.881632
Network1991	0.881613
Network3639	0.881607
Network3415	0.881554
Network1548	0.881431
Network3655	0.881225
Network3677	0.881001
Network675	0.88087
Network928	0.88071
Network292	0.880691
Network4080	0.880687
Network1873	0.880637
Network1421	0.880615
Network3330	0.88046
Network1953	0.880312
Network3079	0.880239
Network2628	0.880231
Network453	0.880044
Network1592	0.879943
Network3914	0.879866
Network3428	0.879864
Network1264	0.879717
Network2193	0.8797
Network944	0.879444
Network1064	0.879437
Network2036	0.879163
Network2115	0.879132
Network2040	0.878855
Network1099	0.878845
Network2870	0.878778
Network1016	0.878444
Network3075	0.878257
Network1103	0.878055
Network676	0.877836
Network2474	0.877787
Network1957	0.877667
Network4050	0.877491
Network2454	0.877449
Network1336	0.877134
Network1798	0.877062
Network3754	0.876953
Network2796	0.876825
Network679	0.876682
Network1809	0.876477
Network3758	0.876444
Network1407	0.876345
Network1879	0.875956
Network3316	0.875619
Network2392	0.875486
Network3430	0.875268
Network4128	0.875133
Network1716	0.874946
Network1714	0.874943
Network1718	0.874811
Network1720	0.874736
Network2769	0.874446
Network688	0.874338
Network4140	0.874295
Network2480	0.874174
Network1176	0.874156
Network1509	0.874104
Network3744	0.874096
Network1658	0.873748
Network1023	0.873682
Network2914	0.87348
Network2916	0.873275
Network1500	0.873211
Network2930	0.873157
Network2932	0.873006
Network2918	0.872991
Network3561	0.872924
Network2920	0.872848
Network1562	0.872718
Network2934	0.872671
Network4072	0.872627
Network2477	0.872605
Network1877	0.872604
Network390	0.872522
Network2936	0.872506
Network1795	0.872324
Network2757	0.872288
Network161	0.872231
Network163	0.872168
Network165	0.871995
Network167	0.871955
Network1494	0.871929
Network611	0.87177
Network3498	0.871749
Network3982	0.871648
Network4053	0.871315
Network1022	0.871298
Network1402	0.871273
Network1487	0.871175
Network1400	0.871079
Network1508	0.871058
Network3892	0.87096
Network3886	0.870489
Network996	0.870251
Network1177	0.870114
Network960	0.870055
Network2381	0.870008
Network1474	0.869972
Network1815	0.869931
Network837	0.869889
Network1811	0.869886
Network2627	0.869767
Network1677	0.869743
Network2994	0.86963
Network2292	0.869584
Network2996	0.869522
Network2712	0.869313
Network3972	0.869295
Network2998	0.869155
Network3000	0.869118
Network3669	0.868919
Network1910	0.868752
Network3395	0.868724
Network4043	0.868702
Network388	0.868691
Network1892	0.868657
Network3824	0.86864
Network2854	0.868408
Network1021	0.868327
Network624	0.868283
Network1001	0.867971
Network3584	0.867849
Network305	0.867744
Network1244	0.867716
Network1356	0.867611
Network3479	0.867524
Network993	0.867496
Network2212	0.867383
Network1916	0.867221
Network1112	0.86715
Network1985	0.866882
Network1486	0.866805
Network2800	0.866752
Network674	0.866592
Network1513	0.866535
Network1322	0.86643
Network3190	0.866397
Network2593	0.866312
Network1320	0.866248
Network99	0.866246
Network101	0.866227
Network103	0.866217
Network3320	0.866197
Network97	0.86614
Network2471	0.865968
Network1459	0.865698
Network1410	0.865696
Network3970	0.865534
Network1165	0.865387
Network1428	0.865316
Network3865	0.865286
Network2637	0.865217
Network773	0.865216
Network856	0.865149
Network4048	0.865056
Network1192	0.864951
Network720	0.86495
Network4138	0.864835
Network3945	0.864517
Network435	0.86449
Network1200	0.864431
Network3898	0.864388
Network2361	0.864354
Network3869	0.864328
Network4062	0.864167
Network1071	0.864133
Network708	0.864009
Network359	0.863701
Network594	0.863628
Network2204	0.863223
Network2841	0.86318
Network2034	0.863098
Network1875	0.862953
Network1330	0.862883
Network2038	0.862812
Network392	0.862807
Network673	0.862736
Network3329	0.862314
Network3902	0.86218
Network3169	0.86201
Network1664	0.861796
Network3031	0.861737
Network916	0.861663
Network552	0.861552
Network550	0.861513
Network3078	0.86142
Network1552	0.861406
Network2035	0.86108
Network3884	0.861073
Network3964	0.861068
Network2148	0.861036
Network2039	0.860954
Network3159	0.860843
Network596	0.860821
Network3155	0.860735
Network1412	0.860638
Network2236	0.860628
Network758	0.860603
Network357	0.860315
Network3805	0.860246
Network3313	0.859972
Network3954	0.859927
Network1181	0.859799
Network2224	0.859783
Network3720	0.859721
Network3077	0.859392
Network957	0.859254
Network3890	0.859075
Network309	0.859028
Network2673	0.859018
Network1188	0.858983
Network3424	0.858871
Network3756	0.858831
Network2614	0.858792
Network3408	0.858688
Network3582	0.858676
Network2683	0.858652
Network2209	0.858589
Network1242	0.858568
Network1878	0.858433
Network3157	0.858432
Network1872	0.858309
Network2312	0.858231
Network1955	0.858147
Network3473	0.85813
Network3152	0.858013
Network3822	0.857911
Network1959	0.857623
Network311	0.85758
Network1183	0.857493
Network1096	0.85748
Network1279	0.857472
Network3398	0.85743
Network4156	0.85736
Network2065	0.857318
Network2305	0.857263
Network3196	0.857249
Network2535	0.857219
Network598	0.8572
Network879	0.857118
Network2280	0.857078
Network1796	0.857066
Network1328	0.857017
Network4030	0.85683
Network2069	0.856692
Network3938	0.856637
Network2144	0.85653
Network1246	0.85652
Network4059	0.856422
Network1813	0.85637
Network369	0.856347
Network3838	0.856245
Network147	0.856211
Network3158	0.85621
Network145	0.856204
Network468	0.856188
Network149	0.856186
Network151	0.856177
Network2681	0.856162
Network2519	0.856063
Network1280	0.855981
Network2461	0.855852
Network3239	0.855842
Network1976	0.855753
Network3750	0.855736
Network690	0.855696
Network3973	0.855694
Network2710	0.855301
Network4074	0.855254
Network354	0.855219
Network400	0.855206
Network3893	0.85496
Network1492	0.854958
Network3673	0.85486
Network870	0.854818
Network3331	0.854796
Network1326	0.854675
Network3746	0.854625
Network2202	0.854386
Network2447	0.854128
Network694	0.854127
Network595	0.854049
Network834	0.853984
Network877	0.853943
Network1248	0.853803
Network1960	0.853756
Network628	0.853701
Network3076	0.85367
Network921	0.853405
Network2532	0.853296
Network1733	0.853284
Network3832	0.853273
Network356	0.853266
Network1735	0.85322
Network3874	0.853161
Network2155	0.853099
Network3317	0.852858
Network3904	0.852839
Network3319	0.852806
Network3984	0.852787
Network4130	0.852714
Network923	0.852456
Network759	0.85236
Network707	0.852302
Network1900	0.852157
Network1268	0.85205
Network3717	0.851906
Network3812	0.85185
Network838	0.851833
Network3314	0.85178
Network3396	0.85154
Network1316	0.851458
Network2356	0.851449
Network1321	0.851305
Network1432	0.851093
Network757	0.851061
Network1344	0.850996
Network754	0.850899
Network3834	0.850786
Network1253	0.85073
Network3748	0.850567
Network2560	0.850342
Network306	0.850169
Network3394	0.850125
Network3544	0.850098
Network925	0.849955
Network3793	0.849839
Network3180	0.849652
Network440	0.849415
Network3672	0.849283
Network4064	0.849278
Network1799	0.849207
Network1028	0.84919
Network2833	0.84916
Network480	0.849141
Network640	0.84907
Network3568	0.849021
Network1750	0.848886
Network470	0.848711
Network2849	0.848671
Network3799	0.848654
Network2845	0.848561
Network3900	0.84853
Network4133	0.848477
Network3559	0.848457
Network3702	0.84839
Network3980	0.848373
Network4044	0.848334
Network1006	0.848286
Network1458	0.848065
Network1438	0.847982
Network3960	0.847953
Network3013	0.847848
Network3880	0.847752
Network2701	0.847698
Network3015	0.847542
Network3808	0.847489
Network2157	0.84719
Network1033	0.847089
Network1245	0.847086
Network3073	0.847004
Network2765	0.846966
Network1640	0.846926
Network1591	0.846852
Network3541	0.846739
Network434	0.846331
Network3718	0.846329
Network1069	0.846295
Network3988	0.846261
Network3346	0.846177
Network2685	0.846122
Network1080	0.846087
Network1423	0.846058
Network2146	0.845994
Network2544	0.845984
Network355	0.845853
Network386	0.845569
Network1956	0.845568
Network584	0.845462
Network2128	0.845456
Network1431	0.845406
Network4134	0.845364
Network3350	0.845266
Network4141	0.845262
Network2049	0.845177
Network919	0.845114
Network849	0.845067
Network1076	0.844964
Network3566	0.844682
Network4152	0.844208
Network1793	0.844189
Network3384	0.844144
Network1167	0.844068
Network2524	0.843892
Network1430	0.843866
Network3588	0.843776
Network2753	0.843769
Network3668	0.843715
Network1749	0.843682
Network1751	0.843531
Network695	0.843492
Network2195	0.843392
Network3335	0.843376
Network3030	0.843308
Network4045	0.843273
Network3189	0.843237
Network3800	0.843189
Network3636	0.842891
Network2438	0.842492
Network2708	0.842394
Network3912	0.842375
Network2476	0.842363
Network620	0.842363
Network1637	0.842327
Network3992	0.842289
Network1422	0.842245
Network1510	0.842194
Network2074	0.841914
Network1394	0.841855
Network772	0.841814
Network1116	0.841804
Network3741	0.841579
Network678	0.841527
Network1501	0.841521
Network1499	0.841321
Network1480	0.841223
Network2633	0.841213
Network531	0.841106
Network3411	0.841096
Network1243	0.841027
Network3671	0.840933
Network1427	0.840809
Network3153	0.840732
Network2853	0.840672
Network3512	0.840654
Network3556	0.840606
Network2453	0.840537
Network1067	0.840457
Network776	0.840444
Network455	0.840405
Network2781	0.840351
Network836	0.8403
Network3678	0.840292
Network927	0.840226
Network2861	0.840107
Network942	0.840046
Network1173	0.840028
Network291	0.839973
Network2785	0.839958
Network3968	0.839836
Network2860	0.839769
Network3637	0.83975
Network2078	0.839638
Network3888	0.83963
Network2051	0.839623
Network307	0.839246
Network2472	0.839119
Network1120	0.839028
Network774	0.838976
Network2390	0.838854
Network3714	0.838616
Network2225	0.838614
Network618	0.838533
Network959	0.838526
Network755	0.838517
Network2946	0.83842
Network2230	0.838346
Network2839	0.838329
Network3810	0.838318
Network3736	0.838313
Network2948	0.838227
Network3029	0.838222
Network2950	0.837931
Network3596	0.837907
Network2952	0.837752
Network3510	0.83749
Network1512	0.837411
Network1745	0.837407
Network1747	0.83737
Network4060	0.837198
Network1721	0.83717
Network1723	0.837092
Network3554	0.837076
Network1914	0.837023
Network2153	0.837003
Network1335	0.836967
Network1092	0.836956
Network2842	0.836681
Network3802	0.836633
Network368	0.836576
Network2218	0.836524
Network3437	0.836518
Network1971	0.8365
Network3489	0.836385
Network3564	0.836306
Network450	0.836175
Network1104	0.835961
Network1737	0.835682
Network1739	0.835634
Network3634	0.835606
Network608	0.835594
Network769	0.835224
Network4125	0.835132
Network3354	0.834935
Network710	0.834907
Network3656	0.834893
Network2788	0.834709
Network1090	0.8347
Network2528	0.834691
Network955	0.834561
Network994	0.834369
Network2874	0.834293
Network3358	0.834287
Network3194	0.834252
Network2448	0.834252
Network2053	0.834241
Network1026	0.834201
Network3237	0.834143
Network1088	0.834071
Network840	0.834039
Network935	0.833903
Network3638	0.833874
Network953	0.833822
Network3558	0.8338
Network3729	0.833673
Network1000	0.833564
Network3406	0.833548
Network3716	0.833464
Network1876	0.83336
Network1593	0.833126
Network1196	0.833079
Network3795	0.833027
Network3830	0.832656
Network1540	0.832545
Network3576	0.832479
Network937	0.83245
Network933	0.832396
Network3025	0.832311
Network4110	0.832281
Network931	0.832255
Network2929	0.832145
Network3027	0.832142
Network2359	0.83197
Network2931	0.831928
Network1636	0.831803
Network1672	0.831725
Network1675	0.831715
Network2933	0.831337
Network3233	0.831327
Network1881	0.831317
Network2540	0.831313
Network1797	0.831253
Network2868	0.831145
Network1897	0.831125
Network2935	0.83103
Network3821	0.830915
Network2630	0.830908
Network3089	0.830781
Network129	0.830561
Network131	0.830494
Network133	0.830377
Network2855	0.830346
Network2055	0.830336
Network135	0.830314
Network1647	0.830114
Network1396	0.83004
Network1247	0.82989
Network4026	0.829701
Network3876	0.829593
Network3001	0.829324
Network1259	0.82931
Network992	0.829192
Network609	0.829141
Network1353	0.829017
Network113	0.828993
Network3003	0.828979
Network1003	0.828919
Network115	0.828886
Network3177	0.828743
Network117	0.82873
Network119	0.828717
Network854	0.828653
Network706	0.82862
Network1969	0.828541
Network3798	0.828537
Network3730	0.828537
Network3743	0.828519
Network1009	0.828358
Network1106	0.828316
Network3806	0.828242
Network3956	0.827887
Network2517	0.827852
Network2199	0.827798
Network478	0.827699
Network3148	0.827636
Network466	0.827608
Network939	0.827568
Network3017	0.827373
Network282	0.827362
Network284	0.827337
Network3825	0.827306
Network288	0.827296
Network286	0.82729
Network2159	0.827263
Network298	0.827236
Network300	0.827227
Network304	0.827224
Network302	0.827208
Network3019	0.827113
Network3570	0.826914
Network3675	0.826901
Network4073	0.826781
Network684	0.826589
Network855	0.82657
Network3161	0.826364
Network3555	0.82617
Network929	0.826127
Network915	0.825731
Network1481	0.82572
Network658	0.825545
Network1868	0.825408
Network3650	0.825299
Network1633	0.82499
Network1887	0.824911
Network2466	0.824663
Network1903	0.824658
Network2234	0.824335
Network704	0.824279
Network4069	0.824074
Network1954	0.824045
Network1884	0.824034
Network1958	0.823884
Network847	0.82358
Network3592	0.823563
Network2872	0.823551
Network3435	0.823511
Network384	0.823214
Network3562	0.823162
Network1792	0.823152
Network226	0.823128
Network228	0.823125
Network4076	0.823107
Network1973	0.823103
Network2780	0.823093
Network2293	0.823035
Network1972	0.822883
Network2366	0.822808
Network3816	0.822742
Network1888	0.822706
Network1898	0.822646
Network4144	0.822614
Network2759	0.822489
Network3167	0.82241
Network1503	0.822359
Network1276	0.822313
Network3183	0.822242
Network786	0.822203
Network2238	0.822153
Network2880	0.82213
Network790	0.821944
Network3657	0.821907
Network3345	0.821816
Network716	0.821775
Network4112	0.821694
Network4160	0.821652
Network3109	0.82162
Network1589	0.821494
Network1434	0.821391
Network3572	0.821336
Network2379	0.821144
Network289	0.821102
Network3700	0.821099
Network3829	0.821081
Network2558	0.821066
Network3674	0.820924
Network958	0.820884
Network1483	0.820775
Network622	0.820729
Network1094	0.82072
Network1114	0.820537
Network3168	0.820536
Network3545	0.820423
Network2276	0.820413
Network631	0.820341
Network3178	0.820247
Network760	0.820214
Network2362	0.820122
Network4057	0.819901
Network3910	0.819846
Network2844	0.819809
Network3987	0.819778
Network3058	0.819719
Network1918	0.819694
Network474	0.819591
Network3060	0.819575
Network2233	0.81954
Network1883	0.819442
Network1269	0.819416
Network2792	0.819184
Network2793	0.81907
Network3185	0.818926
Network4108	0.818919
Network3969	0.818762
Network529	0.818746
Network691	0.818668
Network2365	0.818591
Network3235	0.818544
Network3652	0.818521
Network1393	0.818482
Network1174	0.818447
Network3990	0.818397
Network1194	0.8183
Network686	0.818109
Network1191	0.817953
Network3505	0.817922
Network3735	0.81784
Network3356	0.817717
Network295	0.817712
Network2459	0.817651
Network3198	0.817463
Network941	0.817376
Network3889	0.817313
Network3780	0.817266
Network2378	0.817254
Network3217	0.817056
Network3737	0.817009
Network1639	0.816999
Network2045	0.81696
Network3360	0.816863
Network2473	0.816624
Network3401	0.816576
Network1035	0.816503
Network3733	0.816473
Network718	0.816454
Network2386	0.816319
Network2554	0.816268
Network3140	0.816188
Network1153	0.816154
Network1074	0.816153
Network2239	0.816055
Network698	0.816029
Network2764	0.81585
Network3573	0.815839
Network391	0.815765
Network3875	0.81576
Network1899	0.815757
Network2687	0.815719
Network1650	0.815689
Network3955	0.815645
Network602	0.815604
Network604	0.815522
Network1987	0.815404
Network712	0.815326
Network4017	0.815265
Network868	0.81517
Network2382	0.815142
Network3518	0.815081
Network4148	0.815078
Network1511	0.814986
Network2235	0.814885
Network872	0.814831
Network2789	0.814819
Network2795	0.814818
Network3439	0.814669
Network3507	0.814638
Network2783	0.814515
Network4136	0.814379
Network1579	0.814202
Network4139	0.81419
Network660	0.814174
Network714	0.814129
Network2597	0.814099
Network3660	0.813985
Network2311	0.813869
Network1310	0.813789
Network3560	0.813786
Network874	0.813625
Network1515	0.813583
Network1395	0.813471
Network2786	0.813448
Network866	0.813447
Network878	0.813367
Network2126	0.813257
Network1517	0.813181
Network924	0.813162
Network3732	0.813071
Network4106	0.812956
Network3658	0.812843
Network1158	0.812833
Network1729	0.812687
Network2718	0.812655
Network4151	0.812523
Network3547	0.812494
Network1731	0.812481
Network2080	0.812476
Network3433	0.812407
Network472	0.812281
Network3321	0.812259
Network1909	0.81224
Network2067	0.812082
Network2469	0.812038
Network2368	0.811864
Network2071	0.811704
Network3422	0.81133
Network3662	0.811172
Network1975	0.810767
Network1490	0.81069
Network2205	0.810613
Network2306	0.810593
Network1232	0.810553
Network1352	0.810357
Network3664	0.81024
Network682	0.810118
Network4019	0.810111
Network2533	0.810083
Network2384	0.810082
Network1905	0.809864
Network922	0.809838
Network2279	0.809794
Network3340	0.809757
Network1312	0.809579
Network3640	0.80952
Network476	0.809412
Network2464	0.809366
Network3804	0.809297
Network2541	0.809261
Network1039	0.809101
Network3344	0.809019
Network2479	0.80901
Network1655	0.808912
Network2876	0.808827
Network2364	0.808783
Network1015	0.80871
Network3719	0.808642
Network683	0.80858
Network681	0.808503
Network2545	0.808452
Network3710	0.808415
Network4102	0.80838
Network3485	0.808219
Network2879	0.808027
Network2377	0.80797
Network940	0.807939
Network2546	0.807894
Network1661	0.807831
Network448	0.807591
Network770	0.807382
Network2714	0.807379
Network3009	0.807322
Network1746	0.80731
Network1748	0.807229
Network3011	0.807204
Network1752	0.807068
Network2310	0.80696
Network1160	0.806946
Network4061	0.806924
Network2857	0.806882
Network3659	0.806836
Network1970	0.806827
Network1974	0.806667
Network2132	0.806532
Network1115	0.806404
Network3267	0.806395
Network449	0.806374
Network451	0.806344
Network775	0.806257
Network1061	0.806209
Network3164	0.805949
Network4135	0.80589
Network1437	0.805779
Network4068	0.80575
Network1170	0.80575
Network857	0.805585
Network2858	0.805344
Network2551	0.80504
Network912	0.80504
Network4049	0.804925
Network3957	0.804544
Network3877	0.804341
Network2367	0.80433
Network2047	0.804207
Network1154	0.804161
Network3339	0.803658
Network1357	0.803393
Network1882	0.803366
Network2307	0.803312
Network794	0.803285
Network3918	0.803241
Network796	0.803238
Network798	0.803086
Network1519	0.803083
Network1323	0.803072
Network938	0.802947
Network800	0.80294
Network875	0.802841
Network3734	0.8028
Network2076	0.802764
Network3563	0.802674
Network756	0.802515
Network1237	0.802508
Network2273	0.802344
Network3579	0.802141
Network2201	0.802075
Network3026	0.80205
Network538	0.802005
Network1332	0.801999
Network540	0.801934
Network3809	0.801931
Network3028	0.80189
Network293	0.801873
Network542	0.80182
Network544	0.801793
Network2048	0.801758
Network2318	0.801671
Network3341	0.801612
Network2059	0.801509
Network2221	0.801429
Network3032	0.801361
Network3483	0.801179
Network1439	0.80096
Network2768	0.800714
Network3646	0.80069
Network1405	0.800583
Network876	0.800541
Network2289	0.800434
Network182	0.800331
Network184	0.800321
Network880	0.800274
Network4035	0.80026
Network2077	0.800218
Network990	0.800124
Network3499	0.800114
Network2846	0.800067
Network1840	0.800049
Network2355	0.799888
Network1901	0.799882
Network1885	0.799654
Network279	0.799592
Network547	0.799554
Network606	0.799431
Network1308	0.799146
Network2784	0.799034
Network2449	0.79897
Network2121	0.798765
Network524	0.798749
Network522	0.798713
Network526	0.798707
Network3162	0.798704
Network528	0.798677
Network3487	0.798622
Network3501	0.798589
Network1327	0.798503
Network3255	0.798261
Network2142	0.798228
Network2871	0.798094
Network1350	0.798051
Network4042	0.798022
Network2042	0.797944
Network2058	0.797878
Network768	0.797679
Network2062	0.797617
Network3181	0.797592
Network784	0.79755
Network2686	0.797307
Network1415	0.797296
Network4100	0.797244
Network2066	0.797215
Network3165	0.797134
Network3567	0.796969
Network2044	0.796939
Network2070	0.796905
Network2060	0.796845
Network988	0.796821
Network2380	0.796784
Network3120	0.796732
Network366	0.796683
Network3509	0.796652
Network1075	0.796609
Network2064	0.796562
Network1185	0.796457
Network464	0.796383
Network3583	0.796294
Network2229	0.796283
Network845	0.796205
Network859	0.796182
Network1082	0.796164
Network3994	0.796137
Network2075	0.796105
Network2755	0.79597
Network2217	0.795876
Network3977	0.795823
Network1098	0.795752
Network2388	0.795736
Network947	0.795704
Network2231	0.795518
Network634	0.795512
Network636	0.795476
Network1713	0.79539
Network2771	0.79537
Network1715	0.795321
Network2715	0.795292
Network3565	0.795282
Network1119	0.795105
Network473	0.795035
Network1717	0.794695
Network865	0.794693
Network627	0.794658
Network3581	0.794615
Network1652	0.794577
Network1719	0.794575
Network3519	0.794373
Network1917	0.794271
Network1143	0.794174
Network4047	0.794132
Network2223	0.794129
Network2393	0.794121
Network3438	0.794074
Network1489	0.793973
Network3219	0.793645
Network2702	0.793644
Network3594	0.793616
Network4159	0.79352
Network1102	0.793489
Network2799	0.793466
Network3751	0.793409
Network4063	0.793398
Network1397	0.793311
Network3959	0.793251
Network702	0.793215
Network1827	0.79315
Network1725	0.793104
Network446	0.793009
Network2068	0.792977
Network1727	0.792947
Network2767	0.792925
Network3419	0.792897
Network1477	0.792785
Network3879	0.792777
Network2072	0.792604
Network442	0.792589
Network1741	0.792505
Network4120	0.792412
Network1743	0.792407
Network3138	0.792382
Network3436	0.792372
Network986	0.792266
Network2079	0.792227
Network1904	0.792097
Network3197	0.792006
Network1645	0.791985
Network2834	0.791797
Network2624	0.79169
Network1348	0.791623
Network3324	0.791496
Network715	0.791427
Network1831	0.791392
Network2608	0.791221
Network3820	0.791127
Network2443	0.791037
Network2791	0.79092
Network2207	0.790779
Network3328	0.790745
Network873	0.790695
Network193	0.790683
Network197	0.79066
Network195	0.790656
Network199	0.790646
Network2057	0.790535
Network1197	0.790532
Network3949	0.790459
Network2237	0.790426
Network1349	0.790291
Network2993	0.790112
Network275	0.790069
Network2995	0.78992
Network1011	0.789902
Network398	0.789854
Network3253	0.789762
Network699	0.789729
Network1870	0.789711
Network1079	0.789644
Network3184	0.789618
Network4079	0.789482
Network1460	0.789369
Network2063	0.789341
Network177	0.789299
Network179	0.789225
Network202	0.78919
Network206	0.789182
Network208	0.78918
Network204	0.789172
Network1032	0.789144
Network2997	0.789122
Network181	0.789118
Network3481	0.789105
Network183	0.789074
Network687	0.789034
Network546	0.789013
Network685	0.788975
Network548	0.788941
Network2999	0.788866
Network956	0.788799
Network1274	0.788733
Network130	0.788722
Network1113	0.788684
Network851	0.788638
Network134	0.788638
Network136	0.788601
Network132	0.788594
Network1278	0.788523
Network3623	0.788491
Network926	0.788314
Network2158	0.788312
Network3807	0.788297
Network2151	0.788277
Network2865	0.788258
Network1117	0.788198
Network3870	0.788178
Network394	0.788151
Network762	0.788085
Network3950	0.788079
Network3868	0.788018
Network764	0.787973
Network778	0.787952
Network3644	0.787881
Network780	0.787874
Network766	0.787864
Network1479	0.787808
Network1084	0.787704
Network782	0.787697
Network3005	0.787556
Network4037	0.787523
Network3343	0.787504
Network3653	0.787363
Network3163	0.787354
Network1100	0.787262
Network3007	0.787155
Network1498	0.787121
Network3823	0.787075
Network3497	0.787069
Network3150	0.787062
Network2700	0.787056
Network4131	0.787025
Network3179	0.78701
Network3021	0.786954
Network951	0.786799
Network3434	0.786792
Network2526	0.786786
Network3023	0.786759
Network3797	0.786744
Network3817	0.786577
Network3642	0.786573
Network3993	0.786537
Network3919	0.786441
Network2275	0.786409
Network1306	0.786293
Network2455	0.786276
Network2203	0.786189
Network3665	0.786173
Network2395	0.786172
Network2688	0.786106
Network677	0.786097
Network3975	0.786076
Network3676	0.786065
Network2866	0.785958
Network2123	0.785949
Network3942	0.785832
Network4137	0.785655
Network3862	0.785405
Network2145	0.785397
Network3463	0.78535
Network1539	0.785282
Network954	0.785083
Network3814	0.785042
Network469	0.785028
Network3803	0.78497
Network703	0.784958
Network3574	0.784896
Network3298	0.78487
Network3997	0.784628
Network3654	0.784323
Network1157	0.784319
Network2041	0.784076
Network638	0.784033
Network3111	0.783939
Network3895	0.783928
Network3819	0.783924
Network3338	0.783859
Network3835	0.783825
Network4032	0.783744
Network2553	0.783722
Network4123	0.783592
Network396	0.783361
Network467	0.783308
Network61	0.783276
Network59	0.783273
Network57	0.783255
Network63	0.783237
Network3342	0.783079
Network1470	0.783056
Network3357	0.78303
Network2441	0.782841
Network3431	0.78282
Network1324	0.782787
Network4071	0.782756
Network3511	0.782603
Network1413	0.782504
Network2703	0.782459
Network701	0.782386
Network3353	0.782319
Network4055	0.782293
Network1037	0.782166
Network1381	0.781805
Network3859	0.781704
Network3939	0.781704
Network3801	0.781678
Network3543	0.781595
Network1156	0.781567
Network1435	0.781503
Network1913	0.781458
Network3193	0.781362
Network3873	0.781324
Network2847	0.781048
Network1546	0.780965
Network3946	0.780782
Network2684	0.780764
Network58	0.780732
Network60	0.780718
Network64	0.780695
Network62	0.780692
Network3322	0.780554
Network713	0.78053
Network1331	0.780384
Network3251	0.780333
Network1656	0.780322
Network2761	0.780164
Network2603	0.780141
Network3325	0.780082
Network3866	0.78
Network1595	0.77996
Network1220	0.779907
Network3648	0.779845
Network3326	0.779799
Network2046	0.779723
Network2863	0.779705
Network835	0.779702
Network515	0.779693
Network308	0.779689
Network2621	0.779655
Network2537	0.779486
Network4129	0.779432
Network2773	0.779358
Network3300	0.779325
Network3948	0.779291
Network4097	0.779156
Network2605	0.779023
Network607	0.779001
Network3778	0.778816
Network2525	0.778798
Network2219	0.778465
Network1077	0.778447
Network201	0.778318
Network203	0.77831
Network205	0.778301
Network1654	0.778298
Network207	0.778284
Network1313	0.778072
Network1086	0.777958
Network3513	0.77795
Network3503	0.777764
Network2433	0.777607
Network3598	0.777596
Network3142	0.777529
Network983	0.777406
Network2862	0.777187
Network2314	0.777023
Network1808	0.776891
Network3757	0.776792
Network218	0.776779
Network220	0.776712
Network3635	0.776701
Network222	0.776698
Network2227	0.77665
Network224	0.776649
Network124	0.776638
Network122	0.77661
Network225	0.776606
Network314	0.776598
Network318	0.776572
Network227	0.776552
Network126	0.77655
Network3818	0.77655
Network705	0.776527
Network128	0.776517
Network1377	0.77644
Network231	0.7764
Network229	0.776364
Network3739	0.776168
Network793	0.776148
Network3891	0.776041
Network3971	0.775999
Network2559	0.775965
Network3268	0.775758
Network797	0.775751
Network3811	0.775687
Network3872	0.775349
Network3989	0.775305
Network382	0.775189
Network3909	0.775049
Network2921	0.775038
Network1275	0.774867
Network2937	0.774812
Network2923	0.774734
Network1493	0.77465
Network978	0.774626
Network2939	0.774588
Network4067	0.774581
Network1346	0.774499
Network839	0.774401
Network1399	0.774386
Network3107	0.774221
Network818	0.774109
Network2925	0.774085
Network2617	0.774029
Network2941	0.773937
Network2927	0.773846
Network2943	0.773738
Network2623	0.773729
Network4065	0.773705
Network1171	0.773697
Network2794	0.773681
Network788	0.773545
Network447	0.773416
Network792	0.773154
Network551	0.773015
Network1058	0.773006
Network3517	0.772982
Network3349	0.772891
Network1382	0.772566
Network719	0.772502
Network1390	0.772398
Network1462	0.772036
Network4149	0.772019
Network579	0.771971
Network1563	0.77195
Network3952	0.771762
Network513	0.771294
Network3538	0.771049
Network277	0.771018
Network3940	0.770951
Network2287	0.770859
Network3104	0.770804
Network316	0.770738
Network1824	0.770729
Network2465	0.770727
Network320	0.770707
Network2308	0.770563
Network700	0.770308
Network583	0.770019
Network2149	0.769937
Network3337	0.769904
Network554	0.76973
Network556	0.769689
Network558	0.769624
Network2206	0.769598
Network560	0.769568
Network771	0.769552
Network1886	0.769546
Network1383	0.769448
Network477	0.769448
Network1550	0.769293
Network3461	0.769171
Network4039	0.768976
Network4104	0.768853
Network2549	0.768686
Network2284	0.768588
Network3425	0.768323
Network3402	0.76832
Network3359	0.768195
Network2147	0.768193
Network3404	0.767792
Network479	0.767773
Network1496	0.767759
Network2291	0.767675
Network3088	0.767649
Network1866	0.767546
Network2316	0.767428
Network1617	0.767357
Network2278	0.767283
Network3166	0.767265
Network2775	0.767214
Network2522	0.767105
Network2475	0.766784
Network3881	0.766704
Network3145	0.766702
Network3643	0.766617
Network4127	0.766593
Network2061	0.766533
Network3515	0.766488
Network867	0.766486
Network362	0.766439
Network763	0.766415
Network3749	0.766408
Network1911	0.766397
Network3260	0.766378
Network1172	0.766327
Network364	0.766325
Network2619	0.766273
Network3712	0.766198
Network779	0.766182
Network380	0.76617
Network1989	0.766153
Network2797	0.765709
Network4143	0.765419
Network3833	0.765347
Network3753	0.765242
Network2294	0.765197
Network2156	0.765051
Network4075	0.765031
Network578	0.765016
Network378	0.764831
Network3274	0.76483
Network2859	0.764787
Network2282	0.764525
Network1907	0.764388
Network1466	0.764383
Network2300	0.76413
[truncated: 991 more rows]

## Sheet: Network parameters
# Technical parameters of each possible run of Step2 of SignalingProfiler
	PKN PROPERTIES			NAIVE NETWORK PROPERTIES					CARNIVAL PROPERTIES
Network ID	Kinome Atlas integration	Include only Direct iteractions	Preprocess PKN	Number of layers	Include interactions between shortest paths (connect_all)	Max_length1	Max_length1-2	Max_length1-3	CARNIVAL flavor	Type of CARNIVAL optimization
Network1554	FALSE	TRUE	TRUE	two	TRUE		3;4		vanilla	two_step
Network4034	FALSE	TRUE	TRUE	three	TRUE			3;4;FALSE	vanilla	two_step
Network1398	FALSE	TRUE	FALSE	two	TRUE		1;4		vanilla	two_step
Network3878	FALSE	TRUE	FALSE	three	TRUE			1;4;FALSE	vanilla	two_step
Network3958	FALSE	TRUE	FALSE	three	TRUE			2;4;FALSE	vanilla	two_step
Network920	FALSE	FALSE	FALSE	two	TRUE		3;2		vanilla	two_step
Network1644	FALSE	FALSE	TRUE	two	FALSE		4;4		vanilla	two_step
Network4070	FALSE	TRUE	FALSE	three	TRUE			3;4;FALSE	vanilla	one_step
Network1641	TRUE	TRUE	TRUE	two	FALSE		4;4		vanilla	two_step
Network616	FALSE	FALSE	FALSE	two	TRUE		3;1		vanilla	three_step
Network3520	FALSE	FALSE	FALSE	three	FALSE			4;2;FALSE	vanilla	one_step
Network998	FALSE	TRUE	FALSE	two	TRUE		4;2		vanilla	two_step
Network3974	FALSE	TRUE	FALSE	three	TRUE			2;4;FALSE	vanilla	three_step
Network3894	FALSE	TRUE	FALSE	three	TRUE			1;4;FALSE	vanilla	three_step
Network1680	FALSE	FALSE	FALSE	two	FALSE		4;4		vanilla	one_step
Network1436	FALSE	FALSE	TRUE	two	FALSE		1;4		vanilla	one_step
Network1318	FALSE	TRUE	FALSE	two	TRUE		4;3		vanilla	two_step
Network1586	FALSE	TRUE	TRUE	two	TRUE		3;4		vanilla	one_step
Network3250	FALSE	TRUE	TRUE	three	TRUE			1;2;FALSE	vanilla	three_step
Network3254	FALSE	TRUE	FALSE	three	TRUE			1;2;FALSE	vanilla	three_step
Network4066	FALSE	TRUE	TRUE	three	TRUE			3;4;FALSE	vanilla	one_step
Network610	FALSE	TRUE	TRUE	two	TRUE		3;1		vanilla	three_step
Network3252	FALSE	FALSE	TRUE	three	TRUE			1;2;FALSE	vanilla	three_step
Network1414	FALSE	TRUE	FALSE	two	TRUE		1;4		vanilla	three_step
Network3256	FALSE	FALSE	FALSE	three	TRUE			1;2;FALSE	vanilla	three_step
Network2776	FALSE	FALSE	FALSE	three	TRUE			3;4;TRUE	vanilla	three_step
Network3192	FALSE	FALSE	FALSE	three	TRUE			4;1;FALSE	vanilla	one_step
Network1424	FALSE	FALSE	FALSE	two	FALSE		1;4		vanilla	three_step
Network1339	TRUE	FALSE	TRUE	two	FALSE		4;3		vanilla	three_step
Network1040	FALSE	FALSE	FALSE	two	FALSE		4;2		vanilla	one_step
Network1590	FALSE	TRUE	FALSE	two	TRUE		3;4		vanilla	one_step
Network1334	FALSE	TRUE	FALSE	two	TRUE		4;3		vanilla	three_step
Network4146	FALSE	TRUE	TRUE	three	TRUE			4;4;FALSE	vanilla	one_step
Network4038	FALSE	TRUE	FALSE	three	TRUE			3;4;FALSE	vanilla	two_step
Network1912	FALSE	FALSE	FALSE	three	TRUE			4;1;TRUE	vanilla	one_step
Network3432	FALSE	FALSE	FALSE	three	TRUE			3;2;FALSE	vanilla	one_step
Network2136	FALSE	FALSE	FALSE	three	TRUE			3;2;TRUE	vanilla	three_step
Network3516	FALSE	FALSE	TRUE	three	FALSE			4;2;FALSE	vanilla	one_step
Network1420	FALSE	FALSE	TRUE	two	FALSE		1;4		vanilla	three_step
Network1484	FALSE	FALSE	TRUE	two	FALSE		2;4		vanilla	two_step
Network614	FALSE	TRUE	FALSE	two	TRUE		3;1		vanilla	three_step
Network1256	FALSE	FALSE	FALSE	two	TRUE		3;3		vanilla	three_step
Network612	FALSE	FALSE	TRUE	two	TRUE		3;1		vanilla	three_step
Network1556	FALSE	FALSE	TRUE	two	TRUE		3;4		vanilla	two_step
Network2754	FALSE	TRUE	TRUE	three	TRUE			3;4;TRUE	vanilla	two_step
Network1561	TRUE	TRUE	TRUE	two	FALSE		3;4		vanilla	two_step
Network1506	FALSE	TRUE	TRUE	two	TRUE		2;4		vanilla	one_step
Network1622	FALSE	TRUE	FALSE	two	TRUE		4;4		inverse
Network437	TRUE	TRUE	FALSE	one	TRUE	4			vanilla	two_step
Network2798	FALSE	TRUE	FALSE	three	FALSE			3;4;TRUE	vanilla	one_step
Network1252	FALSE	FALSE	TRUE	two	TRUE		3;3		vanilla	three_step
Network3727	TRUE	FALSE	FALSE	three	FALSE			3;3;FALSE	vanilla	two_step
Network1440	FALSE	FALSE	FALSE	two	FALSE		1;4		vanilla	one_step
Network1408	FALSE	FALSE	FALSE	two	FALSE		1;4		vanilla	two_step
Network1558	FALSE	TRUE	FALSE	two	TRUE		3;4		vanilla	two_step
Network1596	FALSE	FALSE	TRUE	two	FALSE		3;4		vanilla	one_step
Network3725	TRUE	TRUE	FALSE	three	FALSE			3;3;FALSE	vanilla	two_step
Network3484	FALSE	FALSE	TRUE	three	FALSE			4;2;FALSE	vanilla	two_step
Network1572	FALSE	FALSE	TRUE	two	TRUE		3;4		vanilla	three_step
Network3492	FALSE	FALSE	TRUE	three	TRUE			4;2;FALSE	vanilla	three_step
Network1673	TRUE	TRUE	TRUE	two	FALSE		4;4		vanilla	one_step
Network997	TRUE	TRUE	FALSE	two	TRUE		4;2		vanilla	two_step
Network1566	FALSE	TRUE	FALSE	two	FALSE		3;4		vanilla	two_step
Network2690	FALSE	TRUE	TRUE	three	TRUE			2;4;TRUE	vanilla	three_step
Network2120	FALSE	FALSE	FALSE	three	TRUE			3;2;TRUE	vanilla	two_step
Network2445	TRUE	TRUE	FALSE	three	FALSE			3;3;TRUE	vanilla	two_step
Network1163	TRUE	FALSE	TRUE	two	FALSE		2;3		vanilla	two_step
Network2214	FALSE	TRUE	FALSE	three	TRUE			4;2;TRUE	vanilla	three_step
Network1260	FALSE	FALSE	TRUE	two	FALSE		3;3		vanilla	three_step
Network3500	FALSE	FALSE	TRUE	three	FALSE			4;2;FALSE	vanilla	three_step
Network2134	FALSE	TRUE	FALSE	three	TRUE			3;2;TRUE	vanilla	three_step
Network1577	TRUE	TRUE	TRUE	two	FALSE		3;4		vanilla	three_step
Network2210	FALSE	TRUE	TRUE	three	TRUE			4;2;TRUE	vanilla	three_step
Network1662	FALSE	TRUE	FALSE	two	FALSE		4;4		vanilla	three_step
Network4114	FALSE	TRUE	TRUE	three	TRUE			4;4;FALSE	vanilla	two_step
Network4036	FALSE	FALSE	TRUE	three	TRUE			3;4;FALSE	vanilla	two_step
Network2152	FALSE	FALSE	FALSE	three	TRUE			3;2;TRUE	vanilla	one_step
Network1582	FALSE	TRUE	FALSE	two	FALSE		3;4		vanilla	three_step
Network4056	FALSE	FALSE	FALSE	three	TRUE			3;4;FALSE	vanilla	three_step
Network1014	FALSE	TRUE	FALSE	two	TRUE		4;2		vanilla	three_step
Network1236	FALSE	FALSE	TRUE	two	TRUE		3;3		vanilla	two_step
Network376	FALSE	FALSE	FALSE	one	TRUE	3			vanilla	three_step
Network3663	TRUE	FALSE	FALSE	three	FALSE			2;3;FALSE	vanilla	three_step
Network2515	TRUE	FALSE	TRUE	three	TRUE			4;3;TRUE	vanilla	two_step
Network1670	FALSE	TRUE	FALSE	two	TRUE		4;4		vanilla	one_step
Network2534	FALSE	TRUE	FALSE	three	TRUE			4;3;TRUE	vanilla	three_step
Network2536	FALSE	FALSE	FALSE	three	TRUE			4;3;TRUE	vanilla	three_step
Network1342	FALSE	TRUE	FALSE	two	FALSE		4;3		vanilla	three_step
Network1240	FALSE	FALSE	FALSE	two	TRUE		3;3		vanilla	two_step
Network1261	TRUE	TRUE	FALSE	two	FALSE		3;3		vanilla	three_step
Network4124	FALSE	FALSE	TRUE	three	FALSE			4;4;FALSE	vanilla	two_step
Network1004	FALSE	FALSE	TRUE	two	FALSE		4;2		vanilla	two_step
Network1676	FALSE	FALSE	TRUE	two	FALSE		4;4		vanilla	one_step
Network3405	TRUE	TRUE	FALSE	three	FALSE			3;2;FALSE	vanilla	two_step
Network3423	TRUE	FALSE	FALSE	three	FALSE			3;2;FALSE	vanilla	three_step
Network1674	FALSE	TRUE	TRUE	two	FALSE		4;4		vanilla	one_step
Network2531	TRUE	FALSE	TRUE	three	TRUE			4;3;TRUE	vanilla	three_step
Network3351	TRUE	FALSE	FALSE	three	TRUE			2;2;FALSE	vanilla	one_step
Network2840	FALSE	FALSE	FALSE	three	TRUE			4;4;TRUE	vanilla	two_step
Network2770	FALSE	TRUE	TRUE	three	TRUE			3;4;TRUE	vanilla	three_step
Network936	FALSE	FALSE	FALSE	two	TRUE		3;2		vanilla	three_step
Network1241	TRUE	TRUE	TRUE	two	FALSE		3;3		vanilla	two_step
Network3172	FALSE	FALSE	TRUE	three	TRUE			4;1;FALSE	vanilla	three_step
Network2856	FALSE	FALSE	FALSE	three	TRUE			4;4;TRUE	vanilla	three_step
Network2772	FALSE	FALSE	TRUE	three	TRUE			3;4;TRUE	vanilla	three_step
Network3421	TRUE	TRUE	FALSE	three	FALSE			3;2;FALSE	vanilla	three_step
Network2133	TRUE	TRUE	FALSE	three	TRUE			3;2;TRUE	vanilla	three_step
Network2456	FALSE	FALSE	FALSE	three	TRUE			3;3;TRUE	vanilla	three_step
Network1343	TRUE	FALSE	FALSE	two	FALSE		4;3		vanilla	three_step
Network2758	FALSE	TRUE	FALSE	three	TRUE			3;4;TRUE	vanilla	two_step
Network2678	FALSE	TRUE	FALSE	three	TRUE			2;4;TRUE	vanilla	two_step
Network3333	TRUE	TRUE	FALSE	three	TRUE			2;2;FALSE	vanilla	three_step
Network1406	FALSE	TRUE	FALSE	two	FALSE		1;4		vanilla	two_step
Network1578	FALSE	TRUE	TRUE	two	FALSE		3;4		vanilla	three_step
Network753	TRUE	TRUE	TRUE	two	TRUE		1;2		vanilla	two_step
Network3504	FALSE	FALSE	FALSE	three	FALSE			4;2;FALSE	vanilla	three_step
Network1638	FALSE	TRUE	FALSE	two	TRUE		4;4		vanilla	two_step
Network3407	TRUE	FALSE	FALSE	three	FALSE			3;2;FALSE	vanilla	two_step
Network1195	TRUE	FALSE	TRUE	two	FALSE		2;3		vanilla	one_step
Network3416	FALSE	FALSE	FALSE	three	TRUE			3;2;FALSE	vanilla	three_step
Network2518	FALSE	TRUE	FALSE	three	TRUE			4;3;TRUE	vanilla	two_step
Network1404	FALSE	FALSE	TRUE	two	FALSE		1;4		vanilla	two_step
Network2760	FALSE	FALSE	FALSE	three	TRUE			3;4;TRUE	vanilla	two_step
Network3840	FALSE	FALSE	FALSE	three	FALSE			4;3;FALSE	vanilla	one_step
Network1488	FALSE	FALSE	FALSE	two	FALSE		2;4		vanilla	two_step
Network1476	FALSE	FALSE	TRUE	two	TRUE		2;4		vanilla	two_step
Network2610	FALSE	TRUE	TRUE	three	TRUE			1;4;TRUE	vanilla	three_step
Network2520	FALSE	FALSE	FALSE	three	TRUE			4;3;TRUE	vanilla	two_step
Network2450	FALSE	TRUE	TRUE	three	TRUE			3;3;TRUE	vanilla	three_step
Network1179	TRUE	FALSE	TRUE	two	FALSE		2;3		vanilla	three_step
Network3397	TRUE	TRUE	FALSE	three	TRUE			3;2;FALSE	vanilla	two_step
Network2240	FALSE	FALSE	FALSE	three	FALSE			4;2;TRUE	vanilla	one_step
Network1319	TRUE	FALSE	FALSE	two	TRUE		4;3		vanilla	two_step
Network2118	FALSE	TRUE	FALSE	three	TRUE			3;2;TRUE	vanilla	two_step
Network2835	TRUE	FALSE	TRUE	three	TRUE			4;4;TRUE	vanilla	two_step
Network1338	FALSE	TRUE	TRUE	two	FALSE		4;3		vanilla	three_step
Network3490	FALSE	TRUE	TRUE	three	TRUE			4;2;FALSE	vanilla	three_step
Network1008	FALSE	FALSE	FALSE	two	FALSE		4;2		vanilla	two_step
Network2516	FALSE	FALSE	TRUE	three	TRUE			4;3;TRUE	vanilla	two_step
Network615	TRUE	FALSE	FALSE	two	TRUE		3;1		vanilla	three_step
Network1560	FALSE	FALSE	FALSE	two	TRUE		3;4		vanilla	two_step
Network3760	FALSE	FALSE	FALSE	three	FALSE			3;3;FALSE	vanilla	one_step
Network1584	FALSE	FALSE	FALSE	two	FALSE		3;4		vanilla	three_step
Network2674	FALSE	TRUE	TRUE	three	TRUE			2;4;TRUE	vanilla	two_step
Network372	FALSE	FALSE	TRUE	one	TRUE	3			vanilla	three_step
Network1258	FALSE	TRUE	TRUE	two	FALSE		3;3		vanilla	three_step
Network2143	TRUE	FALSE	FALSE	three	FALSE			3;2;TRUE	vanilla	three_step
Network370	FALSE	TRUE	TRUE	one	TRUE	3			vanilla	three_step
Network2864	FALSE	FALSE	FALSE	three	FALSE			4;4;TRUE	vanilla	three_step
Network3476	FALSE	FALSE	TRUE	three	TRUE			4;2;FALSE	vanilla	two_step
Network934	FALSE	TRUE	FALSE	two	TRUE		3;2		vanilla	three_step
Network3493	TRUE	TRUE	FALSE	three	TRUE			4;2;FALSE	vanilla	three_step
Network1516	FALSE	FALSE	TRUE	two	FALSE		2;4		vanilla	one_step
Network2213	TRUE	TRUE	FALSE	three	TRUE			4;2;TRUE	vanilla	three_step
Network1890	FALSE	TRUE	TRUE	three	TRUE			4;1;TRUE	vanilla	three_step
Network1630	FALSE	TRUE	FALSE	two	FALSE		4;4		inverse
Network1594	FALSE	TRUE	TRUE	two	FALSE		3;4		vanilla	one_step
Network1038	FALSE	TRUE	FALSE	two	FALSE		4;2		vanilla	one_step
Network4154	FALSE	TRUE	TRUE	three	FALSE			4;4;FALSE	vanilla	one_step
Network1642	FALSE	TRUE	TRUE	two	FALSE		4;4		vanilla	two_step
Network2848	FALSE	FALSE	FALSE	three	FALSE			4;4;TRUE	vanilla	two_step
Network1896	FALSE	FALSE	FALSE	three	TRUE			4;1;TRUE	vanilla	three_step
Network1314	FALSE	TRUE	TRUE	two	TRUE		4;3		vanilla	two_step
Network3176	FALSE	FALSE	FALSE	three	TRUE			4;1;FALSE	vanilla	three_step
Network930	FALSE	TRUE	TRUE	two	TRUE		3;2		vanilla	three_step
Network1262	FALSE	TRUE	FALSE	two	FALSE		3;3		vanilla	three_step
Network3882	FALSE	TRUE	TRUE	three	FALSE			1;4;FALSE	vanilla	two_step
Network1110	FALSE	TRUE	FALSE	two	TRUE		1;3		vanilla	one_step
Network2696	FALSE	FALSE	FALSE	three	TRUE			2;4;TRUE	vanilla	three_step
Network2370	FALSE	TRUE	TRUE	three	TRUE			2;3;TRUE	vanilla	three_step
Network2130	FALSE	TRUE	TRUE	three	TRUE			3;2;TRUE	vanilla	three_step
Network2354	FALSE	TRUE	TRUE	three	TRUE			2;3;TRUE	vanilla	two_step
Network2194	FALSE	TRUE	TRUE	three	TRUE			4;2;TRUE	vanilla	two_step
Network3494	FALSE	TRUE	FALSE	three	TRUE			4;2;FALSE	vanilla	three_step
Network1193	TRUE	TRUE	TRUE	two	FALSE		2;3		vanilla	one_step
Network2357	TRUE	TRUE	FALSE	three	TRUE			2;3;TRUE	vanilla	two_step
Network438	FALSE	TRUE	FALSE	one	TRUE	4			vanilla	two_step
Network2705	TRUE	TRUE	TRUE	three	TRUE			2;4;TRUE	vanilla	one_step
Network4040	FALSE	FALSE	FALSE	three	TRUE			3;4;FALSE	vanilla	two_step
Network1678	FALSE	TRUE	FALSE	two	FALSE		4;4		vanilla	one_step
Network696	FALSE	FALSE	FALSE	two	TRUE		4;1		vanilla	three_step
Network2197	TRUE	TRUE	FALSE	three	TRUE			4;2;TRUE	vanilla	two_step
Network1581	TRUE	TRUE	FALSE	two	FALSE		3;4		vanilla	three_step
Network2198	FALSE	TRUE	FALSE	three	TRUE			4;2;TRUE	vanilla	two_step
Network3998	FALSE	TRUE	FALSE	three	FALSE			2;4;FALSE	vanilla	one_step
Network1036	FALSE	FALSE	TRUE	two	FALSE		4;2		vanilla	one_step
Network3557	TRUE	TRUE	FALSE	three	TRUE			1;3;FALSE	vanilla	two_step
Network680	FALSE	FALSE	FALSE	two	TRUE		4;1		vanilla	two_step
Network2611	TRUE	FALSE	TRUE	three	TRUE			1;4;TRUE	vanilla	three_step
Network2117	TRUE	TRUE	FALSE	three	TRUE			3;2;TRUE	vanilla	two_step
Network1588	FALSE	FALSE	TRUE	two	TRUE		3;4		vanilla	one_step
Network1263	TRUE	FALSE	FALSE	two	FALSE		3;3		vanilla	three_step
Network914	FALSE	TRUE	TRUE	two	TRUE		3;2		vanilla	two_step
Network3474	FALSE	TRUE	TRUE	three	TRUE			4;2;FALSE	vanilla	two_step
Network2129	TRUE	TRUE	TRUE	three	TRUE			3;2;TRUE	vanilla	three_step
Network1024	FALSE	FALSE	FALSE	two	FALSE		4;2		vanilla	three_step
Network4046	FALSE	TRUE	FALSE	three	FALSE			3;4;FALSE	vanilla	two_step
Network2693	TRUE	TRUE	FALSE	three	TRUE			2;4;TRUE	vanilla	three_step
Network2838	FALSE	TRUE	FALSE	three	TRUE			4;4;TRUE	vanilla	two_step
Network2373	TRUE	TRUE	FALSE	three	TRUE			2;3;TRUE	vanilla	three_step
Network613	TRUE	TRUE	FALSE	two	TRUE		3;1		vanilla	three_step
Network1234	FALSE	TRUE	TRUE	two	TRUE		3;3		vanilla	two_step
Network1564	FALSE	FALSE	TRUE	two	FALSE		3;4		vanilla	two_step
Network3478	FALSE	TRUE	FALSE	three	TRUE			4;2;FALSE	vanilla	two_step
Network2216	FALSE	FALSE	FALSE	three	TRUE			4;2;TRUE	vanilla	three_step
Network1580	FALSE	FALSE	TRUE	two	FALSE		3;4		vanilla	three_step
Network454	FALSE	TRUE	FALSE	one	TRUE	4			vanilla	three_step
Network3976	FALSE	FALSE	FALSE	three	TRUE			2;4;FALSE	vanilla	three_step
Network2598	FALSE	TRUE	FALSE	three	TRUE			1;4;TRUE	vanilla	two_step
Network150	FALSE	TRUE	FALSE	one	TRUE	1			vanilla	three_step
Network152	FALSE	FALSE	FALSE	one	TRUE	1			vanilla	three_step
Network146	FALSE	TRUE	TRUE	one	TRUE	1			vanilla	three_step
Network148	FALSE	FALSE	TRUE	one	TRUE	1			vanilla	three_step
Network3896	FALSE	FALSE	FALSE	three	TRUE			1;4;FALSE	vanilla	three_step
Network2196	FALSE	FALSE	TRUE	three	TRUE			4;2;TRUE	vanilla	two_step
Network3347	TRUE	FALSE	TRUE	three	TRUE			2;2;FALSE	vanilla	one_step
Network1657	TRUE	TRUE	TRUE	two	FALSE		4;4		vanilla	three_step
Network1078	FALSE	TRUE	FALSE	two	TRUE		1;3		vanilla	two_step
Network2376	FALSE	FALSE	FALSE	three	TRUE			2;3;TRUE	vanilla	three_step
Network918	FALSE	TRUE	FALSE	two	TRUE		3;2		vanilla	two_step
Network1250	FALSE	TRUE	TRUE	two	TRUE		3;3		vanilla	three_step
Network3508	FALSE	FALSE	TRUE	three	TRUE			4;2;FALSE	vanilla	one_step
Network2228	FALSE	FALSE	TRUE	three	TRUE			4;2;TRUE	vanilla	one_step
Network1568	FALSE	FALSE	FALSE	two	FALSE		3;4		vanilla	two_step
Network2878	FALSE	TRUE	FALSE	three	FALSE			4;4;TRUE	vanilla	one_step
Network162	FALSE	TRUE	TRUE	two	TRUE		1;1		vanilla	three_step
Network164	FALSE	FALSE	TRUE	two	TRUE		1;1		vanilla	three_step
Network1570	FALSE	TRUE	TRUE	two	TRUE		3;4		vanilla	three_step
Network166	FALSE	TRUE	FALSE	two	TRUE		1;1		vanilla	three_step
Network168	FALSE	FALSE	FALSE	two	TRUE		1;1		vanilla	three_step
Network2691	TRUE	FALSE	TRUE	three	TRUE			2;4;TRUE	vanilla	three_step
Network2595	TRUE	FALSE	TRUE	three	TRUE			1;4;TRUE	vanilla	two_step
Network999	TRUE	FALSE	FALSE	two	TRUE		4;2		vanilla	two_step
Network2695	TRUE	FALSE	FALSE	three	TRUE			2;4;TRUE	vanilla	three_step
Network4052	FALSE	FALSE	TRUE	three	TRUE			3;4;FALSE	vanilla	three_step
Network1401	TRUE	TRUE	TRUE	two	FALSE		1;4		vanilla	two_step
Network4054	FALSE	TRUE	FALSE	three	TRUE			3;4;FALSE	vanilla	three_step
Network1384	FALSE	FALSE	FALSE	two	TRUE		1;4		inverse
Network2470	FALSE	TRUE	FALSE	three	TRUE			3;3;TRUE	vanilla	one_step
Network2756	FALSE	FALSE	TRUE	three	TRUE			3;4;TRUE	vanilla	two_step
Network3828	FALSE	FALSE	TRUE	three	TRUE			4;3;FALSE	vanilla	one_step
Network4150	FALSE	TRUE	FALSE	three	TRUE			4;4;FALSE	vanilla	one_step
Network1034	FALSE	TRUE	TRUE	two	FALSE		4;2		vanilla	one_step
Network2436	FALSE	FALSE	TRUE	three	TRUE			3;3;TRUE	vanilla	two_step
Network950	FALSE	TRUE	FALSE	two	TRUE		3;2		vanilla	one_step
Network3480	FALSE	FALSE	FALSE	three	TRUE			4;2;FALSE	vanilla	two_step
Network1874	FALSE	TRUE	TRUE	three	TRUE			4;1;TRUE	vanilla	two_step
Network2837	TRUE	TRUE	FALSE	three	TRUE			4;4;TRUE	vanilla	two_step
Network1504	FALSE	FALSE	FALSE	two	FALSE		2;4		vanilla	three_step
Network3903	TRUE	FALSE	FALSE	three	FALSE			1;4;FALSE	vanilla	three_step
Network3981	TRUE	TRUE	FALSE	three	FALSE			2;4;FALSE	vanilla	three_step
Network1186	FALSE	TRUE	TRUE	two	TRUE		2;3		vanilla	one_step
Network3400	FALSE	FALSE	FALSE	three	TRUE			3;2;FALSE	vanilla	two_step
Network2851	TRUE	FALSE	TRUE	three	TRUE			4;4;TRUE	vanilla	three_step
Network1730	FALSE	TRUE	TRUE	three	TRUE			2;1;TRUE	vanilla	three_step
Network1732	FALSE	FALSE	TRUE	three	TRUE			2;1;TRUE	vanilla	three_step
Network1734	FALSE	TRUE	FALSE	three	TRUE			2;1;TRUE	vanilla	three_step
Network1736	FALSE	FALSE	FALSE	three	TRUE			2;1;TRUE	vanilla	three_step
Network2766	FALSE	TRUE	FALSE	three	FALSE			3;4;TRUE	vanilla	two_step
Network3156	FALSE	FALSE	TRUE	three	TRUE			4;1;FALSE	vanilla	two_step
Network3815	TRUE	FALSE	FALSE	three	TRUE			4;3;FALSE	vanilla	three_step
Network1190	FALSE	TRUE	FALSE	two	TRUE		2;3		vanilla	one_step
Network2125	TRUE	TRUE	FALSE	three	FALSE			3;2;TRUE	vanilla	two_step
Network1598	FALSE	TRUE	FALSE	two	FALSE		3;4		vanilla	one_step
Network3154	FALSE	TRUE	TRUE	three	TRUE			4;1;FALSE	vanilla	two_step
Network3234	FALSE	TRUE	TRUE	three	TRUE			1;2;FALSE	vanilla	two_step
Network4022	FALSE	TRUE	FALSE	three	TRUE			3;4;FALSE	inverse
Network2290	FALSE	TRUE	TRUE	three	TRUE			1;3;TRUE	vanilla	three_step
Network3647	TRUE	FALSE	FALSE	three	FALSE			2;3;FALSE	vanilla	two_step
Network2369	TRUE	TRUE	TRUE	three	TRUE			2;3;TRUE	vanilla	three_step
Network3506	FALSE	TRUE	TRUE	three	TRUE			4;2;FALSE	vanilla	one_step
Network2452	FALSE	FALSE	TRUE	three	TRUE			3;3;TRUE	vanilla	three_step
Network3238	FALSE	TRUE	FALSE	three	TRUE			1;2;FALSE	vanilla	two_step
Network4024	FALSE	FALSE	FALSE	three	TRUE			3;4;FALSE	inverse
Network3698	FALSE	TRUE	TRUE	three	TRUE			3;3;FALSE	inverse
Network1426	FALSE	TRUE	TRUE	two	TRUE		1;4		vanilla	one_step
Network2374	FALSE	TRUE	FALSE	three	TRUE			2;3;TRUE	vanilla	three_step
Network2548	FALSE	FALSE	TRUE	three	TRUE			4;3;TRUE	vanilla	one_step
Network2226	FALSE	TRUE	TRUE	three	TRUE			4;2;TRUE	vanilla	one_step
Network4158	FALSE	TRUE	FALSE	three	FALSE			4;4;FALSE	vanilla	one_step
Network952	FALSE	FALSE	FALSE	two	TRUE		3;2		vanilla	one_step
Network3864	FALSE	FALSE	FALSE	three	TRUE			1;4;FALSE	inverse
Network3944	FALSE	FALSE	FALSE	three	TRUE			2;4;FALSE	inverse
Network2113	TRUE	TRUE	TRUE	three	TRUE			3;2;TRUE	vanilla	two_step
Network1576	FALSE	FALSE	FALSE	two	TRUE		3;4		vanilla	three_step
Network1814	FALSE	TRUE	FALSE	three	TRUE			3;1;TRUE	vanilla	three_step
Network1482	FALSE	TRUE	TRUE	two	FALSE		2;4		vanilla	two_step
Network3953	TRUE	TRUE	TRUE	three	TRUE			2;4;FALSE	vanilla	two_step
Network3600	FALSE	FALSE	FALSE	three	FALSE			1;3;FALSE	vanilla	one_step
Network1010	FALSE	TRUE	TRUE	two	TRUE		4;2		vanilla	three_step
Network2119	TRUE	FALSE	FALSE	three	TRUE			3;2;TRUE	vanilla	two_step
Network3477	TRUE	TRUE	FALSE	three	TRUE			4;2;FALSE	vanilla	two_step
Network1419	TRUE	FALSE	TRUE	two	FALSE		1;4		vanilla	three_step
Network1816	FALSE	FALSE	FALSE	three	TRUE			3;1;TRUE	vanilla	three_step
Network3010	FALSE	TRUE	TRUE	three	TRUE			2;1;FALSE	vanilla	three_step
Network3012	FALSE	FALSE	TRUE	three	TRUE			2;1;FALSE	vanilla	three_step
Network3794	FALSE	TRUE	TRUE	three	TRUE			4;3;FALSE	vanilla	two_step
Network2160	FALSE	FALSE	FALSE	three	FALSE			3;2;TRUE	vanilla	one_step
Network1565	TRUE	TRUE	FALSE	two	FALSE		3;4		vanilla	two_step
Network371	TRUE	FALSE	TRUE	one	TRUE	3			vanilla	three_step
Network1018	FALSE	TRUE	TRUE	two	FALSE		4;2		vanilla	three_step
Network1514	FALSE	TRUE	TRUE	two	FALSE		2;4		vanilla	one_step
Network3014	FALSE	TRUE	FALSE	three	TRUE			2;1;FALSE	vanilla	three_step
Network3016	FALSE	FALSE	FALSE	three	TRUE			2;1;FALSE	vanilla	three_step
Network995	TRUE	FALSE	TRUE	two	TRUE		4;2		vanilla	two_step
Network1161	TRUE	TRUE	TRUE	two	FALSE		2;3		vanilla	two_step
Network2594	FALSE	TRUE	TRUE	three	TRUE			1;4;TRUE	vanilla	two_step
Network709	TRUE	TRUE	FALSE	two	TRUE		4;1		vanilla	one_step
Network439	TRUE	FALSE	FALSE	one	TRUE	4			vanilla	two_step
Network1416	FALSE	FALSE	FALSE	two	TRUE		1;4		vanilla	three_step
Network2375	TRUE	FALSE	FALSE	three	TRUE			2;3;TRUE	vanilla	three_step
Network2692	FALSE	FALSE	TRUE	three	TRUE			2;4;TRUE	vanilla	three_step
Network3440	FALSE	FALSE	FALSE	three	FALSE			3;2;FALSE	vanilla	one_step
Network2514	FALSE	TRUE	TRUE	three	TRUE			4;3;TRUE	vanilla	two_step
Network3236	FALSE	FALSE	TRUE	three	TRUE			1;2;FALSE	vanilla	two_step
Network3796	FALSE	FALSE	TRUE	three	TRUE			4;3;FALSE	vanilla	two_step
Network1337	TRUE	TRUE	TRUE	two	FALSE		4;3		vanilla	three_step
Network3240	FALSE	FALSE	FALSE	three	TRUE			1;2;FALSE	vanilla	two_step
Network1081	TRUE	TRUE	TRUE	two	FALSE		1;3		vanilla	two_step
Network3399	TRUE	FALSE	FALSE	three	TRUE			3;2;FALSE	vanilla	two_step
Network1085	TRUE	TRUE	FALSE	two	FALSE		1;3		vanilla	two_step
Network1587	TRUE	FALSE	TRUE	two	TRUE		3;4		vanilla	one_step
Network692	FALSE	FALSE	TRUE	two	TRUE		4;1		vanilla	three_step
Network630	FALSE	TRUE	FALSE	two	TRUE		3;1		vanilla	one_step
Network2434	FALSE	TRUE	TRUE	three	TRUE			3;3;TRUE	vanilla	two_step
Network2626	FALSE	TRUE	TRUE	three	TRUE			1;4;TRUE	vanilla	one_step
Network1083	TRUE	FALSE	TRUE	two	FALSE		1;3		vanilla	two_step
Network2141	TRUE	TRUE	FALSE	three	FALSE			3;2;TRUE	vanilla	three_step
Network1341	TRUE	TRUE	FALSE	two	FALSE		4;3		vanilla	three_step
Network1648	FALSE	FALSE	FALSE	two	FALSE		4;4		vanilla	two_step
Network1012	FALSE	FALSE	TRUE	two	TRUE		4;2		vanilla	three_step
Network2468	FALSE	FALSE	TRUE	three	TRUE			3;3;TRUE	vanilla	one_step
Network2717	TRUE	TRUE	FALSE	three	FALSE			2;4;TRUE	vanilla	one_step
Network3382	FALSE	TRUE	FALSE	three	TRUE			3;2;FALSE	inverse
Network3887	TRUE	FALSE	FALSE	three	FALSE			1;4;FALSE	vanilla	two_step
Network632	FALSE	FALSE	FALSE	two	TRUE		3;1		vanilla	one_step
Network2127	TRUE	FALSE	FALSE	three	FALSE			3;2;TRUE	vanilla	two_step
Network1257	TRUE	TRUE	TRUE	two	FALSE		3;3		vanilla	three_step
Network3334	FALSE	TRUE	FALSE	three	TRUE			2;2;FALSE	vanilla	three_step
Network2274	FALSE	TRUE	TRUE	three	TRUE			1;3;TRUE	vanilla	two_step
Network3486	FALSE	TRUE	FALSE	three	FALSE			4;2;FALSE	vanilla	two_step
Network3649	TRUE	TRUE	TRUE	three	TRUE			2;3;FALSE	vanilla	three_step
Network3475	TRUE	FALSE	TRUE	three	TRUE			4;2;FALSE	vanilla	two_step
Network3496	FALSE	FALSE	FALSE	three	TRUE			4;2;FALSE	vanilla	three_step
Network600	FALSE	FALSE	FALSE	two	TRUE		3;1		vanilla	two_step
Network4041	TRUE	TRUE	TRUE	three	FALSE			3;4;FALSE	vanilla	two_step
Network2676	FALSE	FALSE	TRUE	three	TRUE			2;4;TRUE	vanilla	two_step
Network1663	TRUE	FALSE	FALSE	two	FALSE		4;4		vanilla	three_step
Network2680	FALSE	FALSE	FALSE	three	TRUE			2;4;TRUE	vanilla	two_step
Network3393	TRUE	TRUE	TRUE	three	TRUE			3;2;FALSE	vanilla	two_step
Network2135	TRUE	FALSE	FALSE	three	TRUE			3;2;TRUE	vanilla	three_step
Network2530	FALSE	TRUE	TRUE	three	TRUE			4;3;TRUE	vanilla	three_step
Network3966	FALSE	TRUE	FALSE	three	FALSE			2;4;FALSE	vanilla	two_step
Network1019	TRUE	FALSE	TRUE	two	FALSE		4;2		vanilla	three_step
Network514	FALSE	TRUE	TRUE	two	TRUE		2;1		vanilla	two_step
Network516	FALSE	FALSE	TRUE	two	TRUE		2;1		vanilla	two_step
Network626	FALSE	TRUE	TRUE	two	TRUE		3;1		vanilla	one_step
Network1830	FALSE	TRUE	FALSE	three	TRUE			3;1;TRUE	vanilla	one_step
Network2699	TRUE	FALSE	TRUE	three	FALSE			2;4;TRUE	vanilla	three_step
Network1087	TRUE	FALSE	FALSE	two	FALSE		1;3		vanilla	two_step
Network530	FALSE	TRUE	TRUE	two	TRUE		2;1		vanilla	three_step
Network3378	FALSE	TRUE	TRUE	three	TRUE			3;2;FALSE	inverse
Network532	FALSE	FALSE	TRUE	two	TRUE		2;1		vanilla	three_step
Network1325	TRUE	TRUE	FALSE	two	FALSE		4;3		vanilla	two_step
Network1567	TRUE	FALSE	FALSE	two	FALSE		3;4		vanilla	two_step
Network375	TRUE	FALSE	FALSE	one	TRUE	3			vanilla	three_step
Network2371	TRUE	FALSE	TRUE	three	TRUE			2;3;TRUE	vanilla	three_step
Network1920	FALSE	FALSE	FALSE	three	FALSE			4;1;TRUE	vanilla	one_step
Network3661	TRUE	TRUE	FALSE	three	FALSE			2;3;FALSE	vanilla	three_step
Network433	TRUE	TRUE	TRUE	one	TRUE	4			vanilla	two_step
Network1238	FALSE	TRUE	FALSE	two	TRUE		3;3		vanilla	two_step
Network2552	FALSE	FALSE	FALSE	three	TRUE			4;3;TRUE	vanilla	one_step
Network360	FALSE	FALSE	FALSE	one	TRUE	3			vanilla	two_step
Network2677	TRUE	TRUE	FALSE	three	TRUE			2;4;TRUE	vanilla	two_step
Network1005	TRUE	TRUE	FALSE	two	FALSE		4;2		vanilla	two_step
Network1198	FALSE	TRUE	FALSE	two	FALSE		2;3		vanilla	one_step
Network2353	TRUE	TRUE	TRUE	three	TRUE			2;3;TRUE	vanilla	two_step
Network3200	FALSE	FALSE	FALSE	three	FALSE			4;1;FALSE	vanilla	one_step
Network1634	FALSE	TRUE	TRUE	two	TRUE		4;4		vanilla	two_step
Network1660	FALSE	FALSE	TRUE	two	FALSE		4;4		vanilla	three_step
Network4121	TRUE	TRUE	TRUE	three	FALSE			4;4;FALSE	vanilla	two_step
Network98	FALSE	TRUE	TRUE	one	TRUE	1			vanilla	two_step
Network100	FALSE	FALSE	TRUE	one	TRUE	1			vanilla	two_step
Network102	FALSE	TRUE	FALSE	one	TRUE	1			vanilla	two_step
Network104	FALSE	FALSE	FALSE	one	TRUE	1			vanilla	two_step
Network1826	FALSE	TRUE	TRUE	three	TRUE			3;1;TRUE	vanilla	one_step
Network1832	FALSE	FALSE	FALSE	three	TRUE			3;1;TRUE	vanilla	one_step
Network3096	FALSE	FALSE	FALSE	three	TRUE			3;1;FALSE	vanilla	three_step
Network1017	TRUE	TRUE	TRUE	two	FALSE		4;2		vanilla	three_step
Network3726	FALSE	TRUE	FALSE	three	FALSE			3;3;FALSE	vanilla	two_step
Network3495	TRUE	FALSE	FALSE	three	TRUE			4;2;FALSE	vanilla	three_step
Network2616	FALSE	FALSE	FALSE	three	TRUE			1;4;TRUE	vanilla	three_step
Network1800	FALSE	FALSE	FALSE	three	TRUE			3;1;TRUE	vanilla	two_step
Network2550	FALSE	TRUE	FALSE	three	TRUE			4;3;TRUE	vanilla	one_step
Network2150	FALSE	TRUE	FALSE	three	TRUE			3;2;TRUE	vanilla	one_step
Network3978	FALSE	TRUE	TRUE	three	FALSE			2;4;FALSE	vanilla	three_step
Network946	FALSE	TRUE	TRUE	two	TRUE		3;2		vanilla	one_step
Network2615	TRUE	FALSE	FALSE	three	TRUE			1;4;TRUE	vanilla	three_step
Network1600	FALSE	FALSE	FALSE	two	FALSE		3;4		vanilla	one_step
Network3160	FALSE	FALSE	FALSE	three	TRUE			4;1;FALSE	vanilla	two_step
Network4078	FALSE	TRUE	FALSE	three	FALSE			3;4;FALSE	vanilla	one_step
Network1097	TRUE	TRUE	TRUE	two	FALSE		1;3		vanilla	three_step
Network689	TRUE	TRUE	TRUE	two	TRUE		4;1		vanilla	three_step
Network1666	FALSE	TRUE	TRUE	two	TRUE		4;4		vanilla	one_step
Network3112	FALSE	FALSE	FALSE	three	TRUE			3;1;FALSE	vanilla	one_step
Network3106	FALSE	TRUE	TRUE	three	TRUE			3;1;FALSE	vanilla	one_step
Network4000	FALSE	FALSE	FALSE	three	FALSE			2;4;FALSE	vanilla	one_step
Network833	TRUE	TRUE	TRUE	two	TRUE		2;2		vanilla	two_step
Network3920	FALSE	FALSE	FALSE	three	FALSE			1;4;FALSE	vanilla	one_step
Network3108	FALSE	FALSE	TRUE	three	TRUE			3;1;FALSE	vanilla	one_step
Network1101	TRUE	TRUE	FALSE	two	FALSE		1;3		vanilla	three_step
Network2632	FALSE	FALSE	FALSE	three	TRUE			1;4;TRUE	vanilla	one_step
Network3986	FALSE	TRUE	TRUE	three	TRUE			2;4;FALSE	vanilla	one_step
Network2211	TRUE	FALSE	TRUE	three	TRUE			4;2;TRUE	vanilla	three_step
Network1254	FALSE	TRUE	FALSE	two	TRUE		3;3		vanilla	three_step
Network3906	FALSE	TRUE	TRUE	three	TRUE			1;4;FALSE	vanilla	one_step
Network1118	FALSE	TRUE	FALSE	two	FALSE		1;3		vanilla	one_step
Network2852	FALSE	FALSE	TRUE	three	TRUE			4;4;TRUE	vanilla	three_step
Network3080	FALSE	FALSE	FALSE	three	TRUE			3;1;FALSE	vanilla	two_step
Network4119	TRUE	FALSE	FALSE	three	TRUE			4;4;FALSE	vanilla	two_step
Network1893	TRUE	TRUE	FALSE	three	TRUE			4;1;TRUE	vanilla	three_step
Network1828	FALSE	FALSE	TRUE	three	TRUE			3;1;TRUE	vanilla	one_step
Network3514	FALSE	TRUE	TRUE	three	FALSE			4;2;FALSE	vanilla	one_step
Network1502	FALSE	TRUE	FALSE	two	FALSE		2;4		vanilla	three_step
Network3633	TRUE	TRUE	TRUE	three	TRUE			2;3;FALSE	vanilla	two_step
Network1354	FALSE	TRUE	TRUE	two	FALSE		4;3		vanilla	one_step
Network2131	TRUE	FALSE	TRUE	three	TRUE			3;2;TRUE	vanilla	three_step
Network1812	FALSE	FALSE	TRUE	three	TRUE			3;1;TRUE	vanilla	three_step
Network4118	FALSE	TRUE	FALSE	three	TRUE			4;4;FALSE	vanilla	two_step
Network3482	FALSE	TRUE	TRUE	three	FALSE			4;2;FALSE	vanilla	two_step
Network3996	FALSE	FALSE	TRUE	three	FALSE			2;4;FALSE	vanilla	one_step
Network3332	FALSE	FALSE	TRUE	three	TRUE			2;2;FALSE	vanilla	three_step
Network3916	FALSE	FALSE	TRUE	three	FALSE			1;4;FALSE	vanilla	one_step
Network1908	FALSE	FALSE	TRUE	three	TRUE			4;1;TRUE	vanilla	one_step
Network2052	FALSE	FALSE	TRUE	three	TRUE			2;2;TRUE	vanilla	three_step
Network2056	FALSE	FALSE	FALSE	three	TRUE			2;2;TRUE	vanilla	three_step
Network2358	FALSE	TRUE	FALSE	three	TRUE			2;3;TRUE	vanilla	two_step
Network2694	FALSE	TRUE	FALSE	three	TRUE			2;4;TRUE	vanilla	three_step
Network3175	TRUE	FALSE	FALSE	three	TRUE			4;1;FALSE	vanilla	three_step
Network3965	TRUE	TRUE	FALSE	three	FALSE			2;4;FALSE	vanilla	two_step
Network4115	TRUE	FALSE	TRUE	three	TRUE			4;4;FALSE	vanilla	two_step
Network3666	FALSE	TRUE	TRUE	three	TRUE			2;3;FALSE	vanilla	one_step
Network3586	FALSE	TRUE	TRUE	three	TRUE			1;3;FALSE	vanilla	one_step
Network4033	TRUE	TRUE	TRUE	three	TRUE			3;4;FALSE	vanilla	two_step
Network2600	FALSE	FALSE	FALSE	three	TRUE			1;4;TRUE	vanilla	two_step
Network3188	FALSE	FALSE	TRUE	three	TRUE			4;1;FALSE	vanilla	one_step
Network2609	TRUE	TRUE	TRUE	three	TRUE			1;4;TRUE	vanilla	three_step
Network3826	FALSE	TRUE	TRUE	three	TRUE			4;3;FALSE	vanilla	one_step
Network3092	FALSE	FALSE	TRUE	three	TRUE			3;1;FALSE	vanilla	three_step
Network3590	FALSE	TRUE	FALSE	three	TRUE			1;3;FALSE	vanilla	one_step
Network3670	FALSE	TRUE	FALSE	three	TRUE			2;3;FALSE	vanilla	one_step
Network1108	FALSE	FALSE	TRUE	two	TRUE		1;3		vanilla	one_step
Network2372	FALSE	FALSE	TRUE	three	TRUE			2;3;TRUE	vanilla	three_step
Network114	FALSE	TRUE	TRUE	two	TRUE		1;1		vanilla	two_step
Network853	TRUE	TRUE	FALSE	two	TRUE		2;2		vanilla	three_step
Network116	FALSE	FALSE	TRUE	two	TRUE		1;1		vanilla	two_step
Network120	FALSE	FALSE	FALSE	two	TRUE		1;1		vanilla	two_step
Network118	FALSE	TRUE	FALSE	two	TRUE		1;1		vanilla	two_step
Network3414	FALSE	TRUE	FALSE	three	TRUE			3;2;FALSE	vanilla	three_step
Network3315	TRUE	FALSE	TRUE	three	TRUE			2;2;FALSE	vanilla	two_step
Network2296	FALSE	FALSE	FALSE	three	TRUE			1;3;TRUE	vanilla	three_step
Network3413	TRUE	TRUE	FALSE	three	TRUE			3;2;FALSE	vanilla	three_step
Network3110	FALSE	TRUE	FALSE	three	TRUE			3;1;FALSE	vanilla	one_step
Network1358	FALSE	TRUE	FALSE	two	FALSE		4;3		vanilla	one_step
Network3679	TRUE	FALSE	FALSE	three	FALSE			2;3;FALSE	vanilla	one_step
Network2707	TRUE	FALSE	TRUE	three	TRUE			2;4;TRUE	vanilla	one_step
Network2360	FALSE	FALSE	FALSE	three	TRUE			2;3;TRUE	vanilla	two_step
Network1891	TRUE	FALSE	TRUE	three	TRUE			4;1;TRUE	vanilla	three_step
Network2675	TRUE	FALSE	TRUE	three	TRUE			2;4;TRUE	vanilla	two_step
Network2200	FALSE	FALSE	FALSE	three	TRUE			4;2;TRUE	vanilla	two_step
Network2599	TRUE	FALSE	FALSE	three	TRUE			1;4;TRUE	vanilla	two_step
Network2850	FALSE	TRUE	TRUE	three	TRUE			4;4;TRUE	vanilla	three_step
Network274	FALSE	TRUE	TRUE	one	TRUE	2			vanilla	two_step
Network290	FALSE	TRUE	TRUE	one	TRUE	2			vanilla	three_step
Network3095	TRUE	FALSE	FALSE	three	TRUE			3;1;FALSE	vanilla	three_step
Network3742	FALSE	TRUE	FALSE	three	FALSE			3;3;FALSE	vanilla	three_step
Network2782	FALSE	TRUE	FALSE	three	FALSE			3;4;TRUE	vanilla	three_step
Network3173	TRUE	TRUE	FALSE	three	TRUE			4;1;FALSE	vanilla	three_step
Network3722	FALSE	TRUE	TRUE	three	FALSE			3;3;FALSE	vanilla	two_step
Network1485	TRUE	TRUE	FALSE	two	FALSE		2;4		vanilla	two_step
Network3962	FALSE	TRUE	TRUE	three	FALSE			2;4;FALSE	vanilla	two_step
Network3091	TRUE	FALSE	TRUE	three	TRUE			3;1;FALSE	vanilla	three_step
Network3380	FALSE	FALSE	TRUE	three	TRUE			3;2;FALSE	inverse
Network3171	TRUE	FALSE	TRUE	three	TRUE			4;1;FALSE	vanilla	three_step
Network3502	FALSE	TRUE	FALSE	three	FALSE			4;2;FALSE	vanilla	three_step
Network4132	FALSE	FALSE	TRUE	three	TRUE			4;4;FALSE	vanilla	three_step
Network3738	FALSE	TRUE	TRUE	three	FALSE			3;3;FALSE	vanilla	three_step
Network3645	TRUE	TRUE	FALSE	three	FALSE			2;3;FALSE	vanilla	two_step
Network2706	FALSE	TRUE	TRUE	three	TRUE			2;4;TRUE	vanilla	one_step
Network1007	TRUE	FALSE	FALSE	two	FALSE		4;2		vanilla	two_step
Network3409	TRUE	TRUE	TRUE	three	TRUE			3;2;FALSE	vanilla	three_step
Network3680	FALSE	FALSE	FALSE	three	FALSE			2;3;FALSE	vanilla	one_step
Network1417	TRUE	TRUE	TRUE	two	FALSE		1;4		vanilla	three_step
Network1618	FALSE	TRUE	TRUE	two	TRUE		4;4		inverse
Network1270	FALSE	TRUE	FALSE	two	TRUE		3;3		vanilla	one_step
Network3093	TRUE	TRUE	FALSE	three	TRUE			3;1;FALSE	vanilla	three_step
Network1360	FALSE	FALSE	FALSE	two	FALSE		4;3		vanilla	one_step
Network1478	FALSE	TRUE	FALSE	two	TRUE		2;4		vanilla	two_step
Network3094	FALSE	TRUE	FALSE	three	TRUE			3;1;FALSE	vanilla	three_step
Network1895	TRUE	FALSE	FALSE	three	TRUE			4;1;TRUE	vanilla	three_step
Network2050	FALSE	TRUE	TRUE	three	TRUE			2;2;TRUE	vanilla	three_step
Network1266	FALSE	TRUE	TRUE	two	TRUE		3;3		vanilla	one_step
Network2215	TRUE	FALSE	FALSE	three	TRUE			4;2;TRUE	vanilla	three_step
Network456	FALSE	FALSE	FALSE	one	TRUE	4			vanilla	three_step
Network2439	TRUE	FALSE	FALSE	three	TRUE			3;3;TRUE	vanilla	two_step
Network943	TRUE	FALSE	FALSE	two	FALSE		3;2		vanilla	three_step
Network2054	FALSE	TRUE	FALSE	three	TRUE			2;2;TRUE	vanilla	three_step
Network436	FALSE	FALSE	TRUE	one	TRUE	4			vanilla	two_step
Network3491	TRUE	FALSE	TRUE	three	TRUE			4;2;FALSE	vanilla	three_step
Network3410	FALSE	TRUE	TRUE	three	TRUE			3;2;FALSE	vanilla	three_step
Network1574	FALSE	TRUE	FALSE	two	TRUE		3;4		vanilla	three_step
Network1272	FALSE	FALSE	FALSE	two	TRUE		3;3		vanilla	one_step
Network863	TRUE	FALSE	FALSE	two	FALSE		2;2		vanilla	three_step
Network1030	FALSE	TRUE	FALSE	two	TRUE		4;2		vanilla	one_step
Network452	FALSE	FALSE	TRUE	one	TRUE	4			vanilla	three_step
Network1646	FALSE	TRUE	FALSE	two	FALSE		4;4		vanilla	two_step
Network1889	TRUE	TRUE	TRUE	three	TRUE			4;1;TRUE	vanilla	three_step
Network852	FALSE	FALSE	TRUE	two	TRUE		2;2		vanilla	three_step
Network2836	FALSE	FALSE	TRUE	three	TRUE			4;4;TRUE	vanilla	two_step
Network1906	FALSE	TRUE	TRUE	three	TRUE			4;1;TRUE	vanilla	one_step
Network2613	TRUE	TRUE	FALSE	three	TRUE			1;4;TRUE	vanilla	three_step
Network593	TRUE	TRUE	TRUE	two	TRUE		3;1		vanilla	two_step
Network2478	FALSE	TRUE	FALSE	three	FALSE			3;3;TRUE	vanilla	one_step
Network4142	FALSE	TRUE	FALSE	three	FALSE			4;4;FALSE	vanilla	three_step
Network3724	FALSE	FALSE	TRUE	three	FALSE			3;3;FALSE	vanilla	two_step
Network3318	FALSE	TRUE	FALSE	three	TRUE			2;2;FALSE	vanilla	two_step
Network1497	TRUE	TRUE	TRUE	two	FALSE		2;4		vanilla	three_step
Network2437	TRUE	TRUE	FALSE	three	TRUE			3;3;TRUE	vanilla	two_step
Network2440	FALSE	FALSE	FALSE	three	TRUE			3;3;TRUE	vanilla	two_step
Network2451	TRUE	FALSE	TRUE	three	TRUE			3;3;TRUE	vanilla	three_step
Network2774	FALSE	TRUE	FALSE	three	TRUE			3;4;TRUE	vanilla	three_step
Network1518	FALSE	TRUE	FALSE	two	FALSE		2;4		vanilla	one_step
Network2435	TRUE	FALSE	TRUE	three	TRUE			3;3;TRUE	vanilla	two_step
Network3752	FALSE	FALSE	FALSE	three	TRUE			3;3;FALSE	vanilla	one_step
Network3740	FALSE	FALSE	TRUE	three	FALSE			3;3;FALSE	vanilla	three_step
Network2139	TRUE	FALSE	TRUE	three	FALSE			3;2;TRUE	vanilla	three_step
Network3186	FALSE	TRUE	TRUE	three	TRUE			4;1;FALSE	vanilla	one_step
Network4116	FALSE	FALSE	TRUE	three	TRUE			4;4;FALSE	vanilla	two_step
Network1418	FALSE	TRUE	TRUE	two	FALSE		1;4		vanilla	three_step
Network599	TRUE	FALSE	FALSE	two	TRUE		3;1		vanilla	two_step
Network2363	TRUE	FALSE	TRUE	three	FALSE			2;3;TRUE	vanilla	two_step
Network353	TRUE	TRUE	TRUE	one	TRUE	3			vanilla	two_step
Network4122	FALSE	TRUE	TRUE	three	FALSE			4;4;FALSE	vanilla	two_step
Network373	TRUE	TRUE	FALSE	one	TRUE	3			vanilla	three_step
Network948	FALSE	FALSE	TRUE	two	TRUE		3;2		vanilla	one_step
Network180	FALSE	FALSE	TRUE	three	TRUE			1;1;TRUE	vanilla	three_step
Network178	FALSE	TRUE	TRUE	three	TRUE			1;1;TRUE	vanilla	three_step
Network2612	FALSE	FALSE	TRUE	three	TRUE			1;4;TRUE	vanilla	three_step
Network1315	TRUE	FALSE	TRUE	two	TRUE		4;3		vanilla	two_step
Network1583	TRUE	FALSE	FALSE	two	FALSE		3;4		vanilla	three_step
Network2033	TRUE	TRUE	TRUE	three	TRUE			2;2;TRUE	vanilla	two_step
Network2037	TRUE	TRUE	FALSE	three	TRUE			2;2;TRUE	vanilla	two_step
Network2679	TRUE	FALSE	FALSE	three	TRUE			2;4;TRUE	vanilla	two_step
Network693	TRUE	TRUE	FALSE	two	TRUE		4;1		vanilla	three_step
Network3728	FALSE	FALSE	FALSE	three	FALSE			3;3;FALSE	vanilla	two_step
Network3348	FALSE	FALSE	TRUE	three	TRUE			2;2;FALSE	vanilla	one_step
Network1520	FALSE	FALSE	FALSE	two	FALSE		2;4		vanilla	one_step
Network861	TRUE	TRUE	FALSE	two	FALSE		2;2		vanilla	three_step
Network2625	TRUE	TRUE	TRUE	three	TRUE			1;4;TRUE	vanilla	one_step
Network2232	FALSE	FALSE	FALSE	three	TRUE			4;2;TRUE	vanilla	one_step
Network276	FALSE	FALSE	TRUE	one	TRUE	2			vanilla	two_step
Network3412	FALSE	FALSE	TRUE	three	TRUE			3;2;FALSE	vanilla	three_step
Network4126	FALSE	TRUE	FALSE	three	FALSE			4;4;FALSE	vanilla	two_step
Network1403	TRUE	FALSE	TRUE	two	FALSE		1;4		vanilla	two_step
Network597	TRUE	TRUE	FALSE	two	TRUE		3;1		vanilla	two_step
Network2596	FALSE	FALSE	TRUE	three	TRUE			1;4;TRUE	vanilla	two_step
Network3352	FALSE	FALSE	FALSE	three	TRUE			2;2;FALSE	vanilla	one_step
Network2689	TRUE	TRUE	TRUE	three	TRUE			2;4;TRUE	vanilla	three_step
Network1991	TRUE	FALSE	FALSE	three	TRUE			1;2;TRUE	vanilla	one_step
Network3639	TRUE	FALSE	FALSE	three	TRUE			2;3;FALSE	vanilla	two_step
Network3415	TRUE	FALSE	FALSE	three	TRUE			3;2;FALSE	vanilla	three_step
Network1548	FALSE	FALSE	TRUE	two	FALSE		3;4		inverse
Network3655	TRUE	FALSE	FALSE	three	TRUE			2;3;FALSE	vanilla	three_step
Network3677	TRUE	TRUE	FALSE	three	FALSE			2;3;FALSE	vanilla	one_step
Network675	TRUE	FALSE	TRUE	two	TRUE		4;1		vanilla	two_step
Network928	FALSE	FALSE	FALSE	two	FALSE		3;2		vanilla	two_step
Network292	FALSE	FALSE	TRUE	one	TRUE	2			vanilla	three_step
Network4080	FALSE	FALSE	FALSE	three	FALSE			3;4;FALSE	vanilla	one_step
Network1873	TRUE	TRUE	TRUE	three	TRUE			4;1;TRUE	vanilla	two_step
Network1421	TRUE	TRUE	FALSE	two	FALSE		1;4		vanilla	three_step
Network3330	FALSE	TRUE	TRUE	three	TRUE			2;2;FALSE	vanilla	three_step
Network1953	TRUE	TRUE	TRUE	three	TRUE			1;2;TRUE	vanilla	two_step
Network3079	TRUE	FALSE	FALSE	three	TRUE			3;1;FALSE	vanilla	two_step
Network2628	FALSE	FALSE	TRUE	three	TRUE			1;4;TRUE	vanilla	one_step
Network453	TRUE	TRUE	FALSE	one	TRUE	4			vanilla	three_step
Network1592	FALSE	FALSE	FALSE	two	TRUE		3;4		vanilla	one_step
Network3914	FALSE	TRUE	TRUE	three	FALSE			1;4;FALSE	vanilla	one_step
Network3428	FALSE	FALSE	TRUE	three	TRUE			3;2;FALSE	vanilla	one_step
Network1264	FALSE	FALSE	FALSE	two	FALSE		3;3		vanilla	three_step
Network2193	TRUE	TRUE	TRUE	three	TRUE			4;2;TRUE	vanilla	two_step
Network944	FALSE	FALSE	FALSE	two	FALSE		3;2		vanilla	three_step
Network1064	FALSE	FALSE	FALSE	two	TRUE		1;3		inverse
Network2036	FALSE	FALSE	TRUE	three	TRUE			2;2;TRUE	vanilla	two_step
Network2115	TRUE	FALSE	TRUE	three	TRUE			3;2;TRUE	vanilla	two_step
Network2040	FALSE	FALSE	FALSE	three	TRUE			2;2;TRUE	vanilla	two_step
Network1099	TRUE	FALSE	TRUE	two	FALSE		1;3		vanilla	three_step
Network2870	FALSE	TRUE	FALSE	three	TRUE			4;4;TRUE	vanilla	one_step
Network1016	FALSE	FALSE	FALSE	two	TRUE		4;2		vanilla	three_step
Network3075	TRUE	FALSE	TRUE	three	TRUE			3;1;FALSE	vanilla	two_step
Network1103	TRUE	FALSE	FALSE	two	FALSE		1;3		vanilla	three_step
Network676	FALSE	FALSE	TRUE	two	TRUE		4;1		vanilla	two_step
Network2474	FALSE	TRUE	TRUE	three	FALSE			3;3;TRUE	vanilla	one_step
Network1957	TRUE	TRUE	FALSE	three	TRUE			1;2;TRUE	vanilla	two_step
Network4050	FALSE	TRUE	TRUE	three	TRUE			3;4;FALSE	vanilla	three_step
Network2454	FALSE	TRUE	FALSE	three	TRUE			3;3;TRUE	vanilla	three_step
Network1336	FALSE	FALSE	FALSE	two	TRUE		4;3		vanilla	three_step
Network1798	FALSE	TRUE	FALSE	three	TRUE			3;1;TRUE	vanilla	two_step
Network3754	FALSE	TRUE	TRUE	three	FALSE			3;3;FALSE	vanilla	one_step
Network2796	FALSE	FALSE	TRUE	three	FALSE			3;4;TRUE	vanilla	one_step
Network679	TRUE	FALSE	FALSE	two	TRUE		4;1		vanilla	two_step
Network1809	TRUE	TRUE	TRUE	three	TRUE			3;1;TRUE	vanilla	three_step
Network3758	FALSE	TRUE	FALSE	three	FALSE			3;3;FALSE	vanilla	one_step
Network1407	TRUE	FALSE	FALSE	two	FALSE		1;4		vanilla	two_step
Network1879	TRUE	FALSE	FALSE	three	TRUE			4;1;TRUE	vanilla	two_step
Network3316	FALSE	FALSE	TRUE	three	TRUE			2;2;FALSE	vanilla	two_step
Network2392	FALSE	FALSE	FALSE	three	TRUE			2;3;TRUE	vanilla	one_step
Network3430	FALSE	TRUE	FALSE	three	TRUE			3;2;FALSE	vanilla	one_step
Network4128	FALSE	FALSE	FALSE	three	FALSE			4;4;FALSE	vanilla	two_step
Network1716	FALSE	FALSE	TRUE	three	TRUE			2;1;TRUE	vanilla	two_step
Network1714	FALSE	TRUE	TRUE	three	TRUE			2;1;TRUE	vanilla	two_step
Network1718	FALSE	TRUE	FALSE	three	TRUE			2;1;TRUE	vanilla	two_step
Network1720	FALSE	FALSE	FALSE	three	TRUE			2;1;TRUE	vanilla	two_step
Network2769	TRUE	TRUE	TRUE	three	TRUE			3;4;TRUE	vanilla	three_step
Network688	FALSE	FALSE	FALSE	two	FALSE		4;1		vanilla	two_step
Network4140	FALSE	FALSE	TRUE	three	FALSE			4;4;FALSE	vanilla	three_step
Network2480	FALSE	FALSE	FALSE	three	FALSE			3;3;TRUE	vanilla	one_step
Network1176	FALSE	FALSE	FALSE	two	TRUE		2;3		vanilla	three_step
Network1509	TRUE	TRUE	FALSE	two	TRUE		2;4		vanilla	one_step
Network3744	FALSE	FALSE	FALSE	three	FALSE			3;3;FALSE	vanilla	three_step
Network1658	FALSE	TRUE	TRUE	two	FALSE		4;4		vanilla	three_step
Network1023	TRUE	FALSE	FALSE	two	FALSE		4;2		vanilla	three_step
Network2914	FALSE	TRUE	TRUE	three	TRUE			1;1;FALSE	vanilla	two_step
Network2916	FALSE	FALSE	TRUE	three	TRUE			1;1;FALSE	vanilla	two_step
Network1500	FALSE	FALSE	TRUE	two	FALSE		2;4		vanilla	three_step
Network2930	FALSE	TRUE	TRUE	three	TRUE			1;1;FALSE	vanilla	three_step
Network2932	FALSE	FALSE	TRUE	three	TRUE			1;1;FALSE	vanilla	three_step
Network2918	FALSE	TRUE	FALSE	three	TRUE			1;1;FALSE	vanilla	two_step
Network3561	TRUE	TRUE	TRUE	three	FALSE			1;3;FALSE	vanilla	two_step
Network2920	FALSE	FALSE	FALSE	three	TRUE			1;1;FALSE	vanilla	two_step
Network1562	FALSE	TRUE	TRUE	two	FALSE		3;4		vanilla	two_step
Network2934	FALSE	TRUE	FALSE	three	TRUE			1;1;FALSE	vanilla	three_step
Network4072	FALSE	FALSE	FALSE	three	TRUE			3;4;FALSE	vanilla	one_step
Network2477	TRUE	TRUE	FALSE	three	FALSE			3;3;TRUE	vanilla	one_step
Network1877	TRUE	TRUE	FALSE	three	TRUE			4;1;TRUE	vanilla	two_step
Network390	FALSE	TRUE	FALSE	one	TRUE	3			vanilla	one_step
Network2936	FALSE	FALSE	FALSE	three	TRUE			1;1;FALSE	vanilla	three_step
Network1795	TRUE	FALSE	TRUE	three	TRUE			3;1;TRUE	vanilla	two_step
Network2757	TRUE	TRUE	FALSE	three	TRUE			3;4;TRUE	vanilla	two_step
Network161	TRUE	TRUE	TRUE	two	TRUE		1;1		vanilla	three_step
Network163	TRUE	FALSE	TRUE	two	TRUE		1;1		vanilla	three_step
Network165	TRUE	TRUE	FALSE	two	TRUE		1;1		vanilla	three_step
Network167	TRUE	FALSE	FALSE	two	TRUE		1;1		vanilla	three_step
Network1494	FALSE	TRUE	FALSE	two	TRUE		2;4		vanilla	three_step
Network611	TRUE	FALSE	TRUE	two	TRUE		3;1		vanilla	three_step
Network3498	FALSE	TRUE	TRUE	three	FALSE			4;2;FALSE	vanilla	three_step
Network3982	FALSE	TRUE	FALSE	three	FALSE			2;4;FALSE	vanilla	three_step
Network4053	TRUE	TRUE	FALSE	three	TRUE			3;4;FALSE	vanilla	three_step
Network1022	FALSE	TRUE	FALSE	two	FALSE		4;2		vanilla	three_step
Network1402	FALSE	TRUE	TRUE	two	FALSE		1;4		vanilla	two_step
Network1487	TRUE	FALSE	FALSE	two	FALSE		2;4		vanilla	two_step
Network1400	FALSE	FALSE	FALSE	two	TRUE		1;4		vanilla	two_step
Network1508	FALSE	FALSE	TRUE	two	TRUE		2;4		vanilla	one_step
Network3892	FALSE	FALSE	TRUE	three	TRUE			1;4;FALSE	vanilla	three_step
Network3886	FALSE	TRUE	FALSE	three	FALSE			1;4;FALSE	vanilla	two_step
Network996	FALSE	FALSE	TRUE	two	TRUE		4;2		vanilla	two_step
Network1177	TRUE	TRUE	TRUE	two	FALSE		2;3		vanilla	three_step
Network960	FALSE	FALSE	FALSE	two	FALSE		3;2		vanilla	one_step
Network2381	TRUE	TRUE	FALSE	three	FALSE			2;3;TRUE	vanilla	three_step
Network1474	FALSE	TRUE	TRUE	two	TRUE		2;4		vanilla	two_step
Network1815	TRUE	FALSE	FALSE	three	TRUE			3;1;TRUE	vanilla	three_step
Network837	TRUE	TRUE	FALSE	two	TRUE		2;2		vanilla	two_step
Network1811	TRUE	FALSE	TRUE	three	TRUE			3;1;TRUE	vanilla	three_step
Network2627	TRUE	FALSE	TRUE	three	TRUE			1;4;TRUE	vanilla	one_step
Network1677	TRUE	TRUE	FALSE	two	FALSE		4;4		vanilla	one_step
Network2994	FALSE	TRUE	TRUE	three	TRUE			2;1;FALSE	vanilla	two_step
Network2292	FALSE	FALSE	TRUE	three	TRUE			1;3;TRUE	vanilla	three_step
Network2996	FALSE	FALSE	TRUE	three	TRUE			2;1;FALSE	vanilla	two_step
Network2712	FALSE	FALSE	FALSE	three	TRUE			2;4;TRUE	vanilla	one_step
Network3972	FALSE	FALSE	TRUE	three	TRUE			2;4;FALSE	vanilla	three_step
Network2998	FALSE	TRUE	FALSE	three	TRUE			2;1;FALSE	vanilla	two_step
Network3000	FALSE	FALSE	FALSE	three	TRUE			2;1;FALSE	vanilla	two_step
Network3669	TRUE	TRUE	FALSE	three	TRUE			2;3;FALSE	vanilla	one_step
Network1910	FALSE	TRUE	FALSE	three	TRUE			4;1;TRUE	vanilla	one_step
Network3395	TRUE	FALSE	TRUE	three	TRUE			3;2;FALSE	vanilla	two_step
Network4043	TRUE	FALSE	TRUE	three	FALSE			3;4;FALSE	vanilla	two_step
Network388	FALSE	FALSE	TRUE	one	TRUE	3			vanilla	one_step
Network1892	FALSE	FALSE	TRUE	three	TRUE			4;1;TRUE	vanilla	three_step
Network3824	FALSE	FALSE	FALSE	three	FALSE			4;3;FALSE	vanilla	three_step
Network2854	FALSE	TRUE	FALSE	three	TRUE			4;4;TRUE	vanilla	three_step
Network1021	TRUE	TRUE	FALSE	two	FALSE		4;2		vanilla	three_step
Network624	FALSE	FALSE	FALSE	two	FALSE		3;1		vanilla	three_step
Network1001	TRUE	TRUE	TRUE	two	FALSE		4;2		vanilla	two_step
Network3584	FALSE	FALSE	FALSE	three	FALSE			1;3;FALSE	vanilla	three_step
Network305	TRUE	TRUE	TRUE	one	TRUE	2			vanilla	one_step
Network1244	FALSE	FALSE	TRUE	two	FALSE		3;3		vanilla	two_step
Network1356	FALSE	FALSE	TRUE	two	FALSE		4;3		vanilla	one_step
Network3479	TRUE	FALSE	FALSE	three	TRUE			4;2;FALSE	vanilla	two_step
Network993	TRUE	TRUE	TRUE	two	TRUE		4;2		vanilla	two_step
Network2212	FALSE	FALSE	TRUE	three	TRUE			4;2;TRUE	vanilla	three_step
Network1916	FALSE	FALSE	TRUE	three	FALSE			4;1;TRUE	vanilla	one_step
Network1112	FALSE	FALSE	FALSE	two	TRUE		1;3		vanilla	one_step
Network1985	TRUE	TRUE	TRUE	three	TRUE			1;2;TRUE	vanilla	one_step
Network1486	FALSE	TRUE	FALSE	two	FALSE		2;4		vanilla	two_step
Network2800	FALSE	FALSE	FALSE	three	FALSE			3;4;TRUE	vanilla	one_step
Network674	FALSE	TRUE	TRUE	two	TRUE		4;1		vanilla	two_step
Network1513	TRUE	TRUE	TRUE	two	FALSE		2;4		vanilla	one_step
Network1322	FALSE	TRUE	TRUE	two	FALSE		4;3		vanilla	two_step
Network3190	FALSE	TRUE	FALSE	three	TRUE			4;1;FALSE	vanilla	one_step
Network2593	TRUE	TRUE	TRUE	three	TRUE			1;4;TRUE	vanilla	two_step
Network1320	FALSE	FALSE	FALSE	two	TRUE		4;3		vanilla	two_step
Network99	TRUE	FALSE	TRUE	one	TRUE	1			vanilla	two_step
Network101	TRUE	TRUE	FALSE	one	TRUE	1			vanilla	two_step
Network103	TRUE	FALSE	FALSE	one	TRUE	1			vanilla	two_step
Network3320	FALSE	FALSE	FALSE	three	TRUE			2;2;FALSE	vanilla	two_step
Network97	TRUE	TRUE	TRUE	one	TRUE	1			vanilla	two_step
Network2471	TRUE	FALSE	FALSE	three	TRUE			3;3;TRUE	vanilla	one_step
Network1459	TRUE	FALSE	TRUE	two	TRUE		2;4		inverse
Network1410	FALSE	TRUE	TRUE	two	TRUE		1;4		vanilla	three_step
Network3970	FALSE	TRUE	TRUE	three	TRUE			2;4;FALSE	vanilla	three_step
Network1165	TRUE	TRUE	FALSE	two	FALSE		2;3		vanilla	two_step
Network1428	FALSE	FALSE	TRUE	two	TRUE		1;4		vanilla	one_step
Network3865	TRUE	TRUE	TRUE	three	FALSE			1;4;FALSE	inverse
Network2637	TRUE	TRUE	FALSE	three	FALSE			1;4;TRUE	vanilla	one_step
Network773	TRUE	TRUE	FALSE	two	TRUE		1;2		vanilla	three_step
Network856	FALSE	FALSE	FALSE	two	TRUE		2;2		vanilla	three_step
Network4048	FALSE	FALSE	FALSE	three	FALSE			3;4;FALSE	vanilla	two_step
Network1192	FALSE	FALSE	FALSE	two	TRUE		2;3		vanilla	one_step
Network720	FALSE	FALSE	FALSE	two	FALSE		4;1		vanilla	one_step
Network4138	FALSE	TRUE	TRUE	three	FALSE			4;4;FALSE	vanilla	three_step
Network3945	TRUE	TRUE	TRUE	three	FALSE			2;4;FALSE	inverse
Network435	TRUE	FALSE	TRUE	one	TRUE	4			vanilla	two_step
Network1200	FALSE	FALSE	FALSE	two	FALSE		2;3		vanilla	one_step
Network3898	FALSE	TRUE	TRUE	three	FALSE			1;4;FALSE	vanilla	three_step
Network2361	TRUE	TRUE	TRUE	three	FALSE			2;3;TRUE	vanilla	two_step
Network3869	TRUE	TRUE	FALSE	three	FALSE			1;4;FALSE	inverse
Network4062	FALSE	TRUE	FALSE	three	FALSE			3;4;FALSE	vanilla	three_step
Network1071	TRUE	FALSE	FALSE	two	FALSE		1;3		inverse
Network708	FALSE	FALSE	TRUE	two	TRUE		4;1		vanilla	one_step
Network359	TRUE	FALSE	FALSE	one	TRUE	3			vanilla	two_step
Network594	FALSE	TRUE	TRUE	two	TRUE		3;1		vanilla	two_step
Network2204	FALSE	FALSE	TRUE	three	FALSE			4;2;TRUE	vanilla	two_step
Network2841	TRUE	TRUE	TRUE	three	FALSE			4;4;TRUE	vanilla	two_step
Network2034	FALSE	TRUE	TRUE	three	TRUE			2;2;TRUE	vanilla	two_step
Network1875	TRUE	FALSE	TRUE	three	TRUE			4;1;TRUE	vanilla	two_step
Network1330	FALSE	TRUE	TRUE	two	TRUE		4;3		vanilla	three_step
Network2038	FALSE	TRUE	FALSE	three	TRUE			2;2;TRUE	vanilla	two_step
Network392	FALSE	FALSE	FALSE	one	TRUE	3			vanilla	one_step
Network673	TRUE	TRUE	TRUE	two	TRUE		4;1		vanilla	two_step
Network3329	TRUE	TRUE	TRUE	three	TRUE			2;2;FALSE	vanilla	three_step
Network3902	FALSE	TRUE	FALSE	three	FALSE			1;4;FALSE	vanilla	three_step
Network3169	TRUE	TRUE	TRUE	three	TRUE			4;1;FALSE	vanilla	three_step
Network1664	FALSE	FALSE	FALSE	two	FALSE		4;4		vanilla	three_step
Network3031	TRUE	FALSE	FALSE	three	TRUE			2;1;FALSE	vanilla	one_step
Network916	FALSE	FALSE	TRUE	two	TRUE		3;2		vanilla	two_step
Network552	FALSE	FALSE	FALSE	two	TRUE		2;1		vanilla	one_step
Network550	FALSE	TRUE	FALSE	two	TRUE		2;1		vanilla	one_step
Network3078	FALSE	TRUE	FALSE	three	TRUE			3;1;FALSE	vanilla	two_step
Network1552	FALSE	FALSE	FALSE	two	FALSE		3;4		inverse
Network2035	TRUE	FALSE	TRUE	three	TRUE			2;2;TRUE	vanilla	two_step
Network3884	FALSE	FALSE	TRUE	three	FALSE			1;4;FALSE	vanilla	two_step
Network3964	FALSE	FALSE	TRUE	three	FALSE			2;4;FALSE	vanilla	two_step
Network2148	FALSE	FALSE	TRUE	three	TRUE			3;2;TRUE	vanilla	one_step
Network2039	TRUE	FALSE	FALSE	three	TRUE			2;2;TRUE	vanilla	two_step
Network3159	TRUE	FALSE	FALSE	three	TRUE			4;1;FALSE	vanilla	two_step
Network596	FALSE	FALSE	TRUE	two	TRUE		3;1		vanilla	two_step
Network3155	TRUE	FALSE	TRUE	three	TRUE			4;1;FALSE	vanilla	two_step
Network1412	FALSE	FALSE	TRUE	two	TRUE		1;4		vanilla	three_step
Network2236	FALSE	FALSE	TRUE	three	FALSE			4;2;TRUE	vanilla	one_step
Network758	FALSE	TRUE	FALSE	two	TRUE		1;2		vanilla	two_step
Network357	TRUE	TRUE	FALSE	one	TRUE	3			vanilla	two_step
Network3805	TRUE	TRUE	FALSE	three	FALSE			4;3;FALSE	vanilla	two_step
Network3313	TRUE	TRUE	TRUE	three	TRUE			2;2;FALSE	vanilla	two_step
Network3954	FALSE	TRUE	TRUE	three	TRUE			2;4;FALSE	vanilla	two_step
Network1181	TRUE	TRUE	FALSE	two	FALSE		2;3		vanilla	three_step
Network2224	FALSE	FALSE	FALSE	three	FALSE			4;2;TRUE	vanilla	three_step
Network3720	FALSE	FALSE	FALSE	three	TRUE			3;3;FALSE	vanilla	two_step
Network3077	TRUE	TRUE	FALSE	three	TRUE			3;1;FALSE	vanilla	two_step
Network957	TRUE	TRUE	FALSE	two	FALSE		3;2		vanilla	one_step
Network3890	FALSE	TRUE	TRUE	three	TRUE			1;4;FALSE	vanilla	three_step
Network309	TRUE	TRUE	FALSE	one	TRUE	2			vanilla	one_step
Network2673	TRUE	TRUE	TRUE	three	TRUE			2;4;TRUE	vanilla	two_step
Network1188	FALSE	FALSE	TRUE	two	TRUE		2;3		vanilla	one_step
Network3424	FALSE	FALSE	FALSE	three	FALSE			3;2;FALSE	vanilla	three_step
Network3756	FALSE	FALSE	TRUE	three	FALSE			3;3;FALSE	vanilla	one_step
Network2614	FALSE	TRUE	FALSE	three	TRUE			1;4;TRUE	vanilla	three_step
Network3408	FALSE	FALSE	FALSE	three	FALSE			3;2;FALSE	vanilla	two_step
Network3582	FALSE	TRUE	FALSE	three	FALSE			1;3;FALSE	vanilla	three_step
Network2683	TRUE	FALSE	TRUE	three	FALSE			2;4;TRUE	vanilla	two_step
Network2209	TRUE	TRUE	TRUE	three	TRUE			4;2;TRUE	vanilla	three_step
Network1242	FALSE	TRUE	TRUE	two	FALSE		3;3		vanilla	two_step
Network1878	FALSE	TRUE	FALSE	three	TRUE			4;1;TRUE	vanilla	two_step
Network3157	TRUE	TRUE	FALSE	three	TRUE			4;1;FALSE	vanilla	two_step
Network1872	FALSE	FALSE	FALSE	three	FALSE			4;1;TRUE	inverse
Network2312	FALSE	FALSE	FALSE	three	TRUE			1;3;TRUE	vanilla	one_step
Network1955	TRUE	FALSE	TRUE	three	TRUE			1;2;TRUE	vanilla	two_step
Network3473	TRUE	TRUE	TRUE	three	TRUE			4;2;FALSE	vanilla	two_step
Network3152	FALSE	FALSE	FALSE	three	FALSE			4;1;FALSE	inverse
Network3822	FALSE	TRUE	FALSE	three	FALSE			4;3;FALSE	vanilla	three_step
Network1959	TRUE	FALSE	FALSE	three	TRUE			1;2;TRUE	vanilla	two_step
Network311	TRUE	FALSE	FALSE	one	TRUE	2			vanilla	one_step
Network1183	TRUE	FALSE	FALSE	two	FALSE		2;3		vanilla	three_step
Network1096	FALSE	FALSE	FALSE	two	TRUE		1;3		vanilla	three_step
Network1279	TRUE	FALSE	FALSE	two	FALSE		3;3		vanilla	one_step
Network3398	FALSE	TRUE	FALSE	three	TRUE			3;2;FALSE	vanilla	two_step
Network4156	FALSE	FALSE	TRUE	three	FALSE			4;4;FALSE	vanilla	one_step
Network2065	TRUE	TRUE	TRUE	three	TRUE			2;2;TRUE	vanilla	one_step
Network2305	TRUE	TRUE	TRUE	three	TRUE			1;3;TRUE	vanilla	one_step
Network3196	FALSE	FALSE	TRUE	three	FALSE			4;1;FALSE	vanilla	one_step
Network2535	TRUE	FALSE	FALSE	three	TRUE			4;3;TRUE	vanilla	three_step
Network598	FALSE	TRUE	FALSE	two	TRUE		3;1		vanilla	two_step
Network879	TRUE	FALSE	FALSE	two	FALSE		2;2		vanilla	one_step
Network2280	FALSE	FALSE	FALSE	three	TRUE			1;3;TRUE	vanilla	two_step
Network1796	FALSE	FALSE	TRUE	three	TRUE			3;1;TRUE	vanilla	two_step
Network1328	FALSE	FALSE	FALSE	two	FALSE		4;3		vanilla	two_step
Network4030	FALSE	TRUE	FALSE	three	FALSE			3;4;FALSE	inverse
Network2069	TRUE	TRUE	FALSE	three	TRUE			2;2;TRUE	vanilla	one_step
Network3938	FALSE	TRUE	TRUE	three	TRUE			2;4;FALSE	inverse
Network2144	FALSE	FALSE	FALSE	three	FALSE			3;2;TRUE	vanilla	three_step
Network1246	FALSE	TRUE	FALSE	two	FALSE		3;3		vanilla	two_step
Network4059	TRUE	FALSE	TRUE	three	FALSE			3;4;FALSE	vanilla	three_step
Network1813	TRUE	TRUE	FALSE	three	TRUE			3;1;TRUE	vanilla	three_step
Network369	TRUE	TRUE	TRUE	one	TRUE	3			vanilla	three_step
Network3838	FALSE	TRUE	FALSE	three	FALSE			4;3;FALSE	vanilla	one_step
Network147	TRUE	FALSE	TRUE	one	TRUE	1			vanilla	three_step
Network3158	FALSE	TRUE	FALSE	three	TRUE			4;1;FALSE	vanilla	two_step
Network145	TRUE	TRUE	TRUE	one	TRUE	1			vanilla	three_step
Network468	FALSE	FALSE	TRUE	one	TRUE	4			vanilla	one_step
Network149	TRUE	TRUE	FALSE	one	TRUE	1			vanilla	three_step
Network151	TRUE	FALSE	FALSE	one	TRUE	1			vanilla	three_step
Network2681	TRUE	TRUE	TRUE	three	FALSE			2;4;TRUE	vanilla	two_step
Network2519	TRUE	FALSE	FALSE	three	TRUE			4;3;TRUE	vanilla	two_step
Network1280	FALSE	FALSE	FALSE	two	FALSE		3;3		vanilla	one_step
Network2461	TRUE	TRUE	FALSE	three	FALSE			3;3;TRUE	vanilla	three_step
Network3239	TRUE	FALSE	FALSE	three	TRUE			1;2;FALSE	vanilla	two_step
Network1976	FALSE	FALSE	FALSE	three	TRUE			1;2;TRUE	vanilla	three_step
Network3750	FALSE	TRUE	FALSE	three	TRUE			3;3;FALSE	vanilla	one_step
Network690	FALSE	TRUE	TRUE	two	TRUE		4;1		vanilla	three_step
Network3973	TRUE	TRUE	FALSE	three	TRUE			2;4;FALSE	vanilla	three_step
Network2710	FALSE	TRUE	FALSE	three	TRUE			2;4;TRUE	vanilla	one_step
Network4074	FALSE	TRUE	TRUE	three	FALSE			3;4;FALSE	vanilla	one_step
Network354	FALSE	TRUE	TRUE	one	TRUE	3			vanilla	two_step
Network400	FALSE	FALSE	FALSE	one	FALSE	3			vanilla	one_step
Network3893	TRUE	TRUE	FALSE	three	TRUE			1;4;FALSE	vanilla	three_step
Network1492	FALSE	FALSE	TRUE	two	TRUE		2;4		vanilla	three_step
Network3673	TRUE	TRUE	TRUE	three	FALSE			2;3;FALSE	vanilla	one_step
Network870	FALSE	TRUE	FALSE	two	TRUE		2;2		vanilla	one_step
Network3331	TRUE	FALSE	TRUE	three	TRUE			2;2;FALSE	vanilla	three_step
Network1326	FALSE	TRUE	FALSE	two	FALSE		4;3		vanilla	two_step
Network3746	FALSE	TRUE	TRUE	three	TRUE			3;3;FALSE	vanilla	one_step
Network2202	FALSE	TRUE	TRUE	three	FALSE			4;2;TRUE	vanilla	two_step
Network2447	TRUE	FALSE	FALSE	three	FALSE			3;3;TRUE	vanilla	two_step
Network694	FALSE	TRUE	FALSE	two	TRUE		4;1		vanilla	three_step
Network595	TRUE	FALSE	TRUE	two	TRUE		3;1		vanilla	two_step
Network834	FALSE	TRUE	TRUE	two	TRUE		2;2		vanilla	two_step
Network877	TRUE	TRUE	FALSE	two	FALSE		2;2		vanilla	one_step
Network1248	FALSE	FALSE	FALSE	two	FALSE		3;3		vanilla	two_step
Network1960	FALSE	FALSE	FALSE	three	TRUE			1;2;TRUE	vanilla	two_step
Network628	FALSE	FALSE	TRUE	two	TRUE		3;1		vanilla	one_step
Network3076	FALSE	FALSE	TRUE	three	TRUE			3;1;FALSE	vanilla	two_step
Network921	TRUE	TRUE	TRUE	two	FALSE		3;2		vanilla	two_step
Network2532	FALSE	FALSE	TRUE	three	TRUE			4;3;TRUE	vanilla	three_step
Network1733	TRUE	TRUE	FALSE	three	TRUE			2;1;TRUE	vanilla	three_step
Network3832	FALSE	FALSE	FALSE	three	TRUE			4;3;FALSE	vanilla	one_step
Network356	FALSE	FALSE	TRUE	one	TRUE	3			vanilla	two_step
Network1735	TRUE	FALSE	FALSE	three	TRUE			2;1;TRUE	vanilla	three_step
Network3874	FALSE	TRUE	TRUE	three	TRUE			1;4;FALSE	vanilla	two_step
Network2155	TRUE	FALSE	TRUE	three	FALSE			3;2;TRUE	vanilla	one_step
Network3317	TRUE	TRUE	FALSE	three	TRUE			2;2;FALSE	vanilla	two_step
Network3904	FALSE	FALSE	FALSE	three	FALSE			1;4;FALSE	vanilla	three_step
Network3319	TRUE	FALSE	FALSE	three	TRUE			2;2;FALSE	vanilla	two_step
Network3984	FALSE	FALSE	FALSE	three	FALSE			2;4;FALSE	vanilla	three_step
Network4130	FALSE	TRUE	TRUE	three	TRUE			4;4;FALSE	vanilla	three_step
Network923	TRUE	FALSE	TRUE	two	FALSE		3;2		vanilla	two_step
Network759	TRUE	FALSE	FALSE	two	TRUE		1;2		vanilla	two_step
Network707	TRUE	FALSE	TRUE	two	TRUE		4;1		vanilla	one_step
Network1900	FALSE	FALSE	TRUE	three	FALSE			4;1;TRUE	vanilla	three_step
Network1268	FALSE	FALSE	TRUE	two	TRUE		3;3		vanilla	one_step
Network3717	TRUE	TRUE	FALSE	three	TRUE			3;3;FALSE	vanilla	two_step
Network3812	FALSE	FALSE	TRUE	three	TRUE			4;3;FALSE	vanilla	three_step
Network838	FALSE	TRUE	FALSE	two	TRUE		2;2		vanilla	two_step
Network3314	FALSE	TRUE	TRUE	three	TRUE			2;2;FALSE	vanilla	two_step
Network3396	FALSE	FALSE	TRUE	three	TRUE			3;2;FALSE	vanilla	two_step
Network1316	FALSE	FALSE	TRUE	two	TRUE		4;3		vanilla	two_step
Network2356	FALSE	FALSE	TRUE	three	TRUE			2;3;TRUE	vanilla	two_step
Network1321	TRUE	TRUE	TRUE	two	FALSE		4;3		vanilla	two_step
Network1432	FALSE	FALSE	FALSE	two	TRUE		1;4		vanilla	one_step
Network757	TRUE	TRUE	FALSE	two	TRUE		1;2		vanilla	two_step
Network1344	FALSE	FALSE	FALSE	two	FALSE		4;3		vanilla	three_step
Network754	FALSE	TRUE	TRUE	two	TRUE		1;2		vanilla	two_step
Network3834	FALSE	TRUE	TRUE	three	FALSE			4;3;FALSE	vanilla	one_step
Network1253	TRUE	TRUE	FALSE	two	TRUE		3;3		vanilla	three_step
Network3748	FALSE	FALSE	TRUE	three	TRUE			3;3;FALSE	vanilla	one_step
Network2560	FALSE	FALSE	FALSE	three	FALSE			4;3;TRUE	vanilla	one_step
Network306	FALSE	TRUE	TRUE	one	TRUE	2			vanilla	one_step
Network3394	FALSE	TRUE	TRUE	three	TRUE			3;2;FALSE	vanilla	two_step
Network3544	FALSE	FALSE	FALSE	three	TRUE			1;3;FALSE	inverse
Network925	TRUE	TRUE	FALSE	two	FALSE		3;2		vanilla	two_step
Network3793	TRUE	TRUE	TRUE	three	TRUE			4;3;FALSE	vanilla	two_step
Network3180	FALSE	FALSE	TRUE	three	FALSE			4;1;FALSE	vanilla	three_step
Network440	FALSE	FALSE	FALSE	one	TRUE	4			vanilla	two_step
Network3672	FALSE	FALSE	FALSE	three	TRUE			2;3;FALSE	vanilla	one_step
Network4064	FALSE	FALSE	FALSE	three	FALSE			3;4;FALSE	vanilla	three_step
Network1799	TRUE	FALSE	FALSE	three	TRUE			3;1;TRUE	vanilla	two_step
Network1028	FALSE	FALSE	TRUE	two	TRUE		4;2		vanilla	one_step
Network2833	TRUE	TRUE	TRUE	three	TRUE			4;4;TRUE	vanilla	two_step
Network480	FALSE	FALSE	FALSE	one	FALSE	4			vanilla	one_step
Network640	FALSE	FALSE	FALSE	two	FALSE		3;1		vanilla	one_step
Network3568	FALSE	FALSE	FALSE	three	FALSE			1;3;FALSE	vanilla	two_step
Network1750	FALSE	TRUE	FALSE	three	TRUE			2;1;TRUE	vanilla	one_step
Network470	FALSE	TRUE	FALSE	one	TRUE	4			vanilla	one_step
Network2849	TRUE	TRUE	TRUE	three	TRUE			4;4;TRUE	vanilla	three_step
Network3799	TRUE	FALSE	FALSE	three	TRUE			4;3;FALSE	vanilla	two_step
Network2845	TRUE	TRUE	FALSE	three	FALSE			4;4;TRUE	vanilla	two_step
Network3900	FALSE	FALSE	TRUE	three	FALSE			1;4;FALSE	vanilla	three_step
Network4133	TRUE	TRUE	FALSE	three	TRUE			4;4;FALSE	vanilla	three_step
Network3559	TRUE	FALSE	FALSE	three	TRUE			1;3;FALSE	vanilla	two_step
Network3702	FALSE	TRUE	FALSE	three	TRUE			3;3;FALSE	inverse
Network3980	FALSE	FALSE	TRUE	three	FALSE			2;4;FALSE	vanilla	three_step
Network4044	FALSE	FALSE	TRUE	three	FALSE			3;4;FALSE	vanilla	two_step
Network1006	FALSE	TRUE	FALSE	two	FALSE		4;2		vanilla	two_step
Network1458	FALSE	TRUE	TRUE	two	TRUE		2;4		inverse
Network1438	FALSE	TRUE	FALSE	two	FALSE		1;4		vanilla	one_step
Network3960	FALSE	FALSE	FALSE	three	TRUE			2;4;FALSE	vanilla	two_step
Network3013	TRUE	TRUE	FALSE	three	TRUE			2;1;FALSE	vanilla	three_step
Network3880	FALSE	FALSE	FALSE	three	TRUE			1;4;FALSE	vanilla	two_step
Network2701	TRUE	TRUE	FALSE	three	FALSE			2;4;TRUE	vanilla	three_step
Network3015	TRUE	FALSE	FALSE	three	TRUE			2;1;FALSE	vanilla	three_step
Network3808	FALSE	FALSE	FALSE	three	FALSE			4;3;FALSE	vanilla	two_step
Network2157	TRUE	TRUE	FALSE	three	FALSE			3;2;TRUE	vanilla	one_step
Network1033	TRUE	TRUE	TRUE	two	FALSE		4;2		vanilla	one_step
Network1245	TRUE	TRUE	FALSE	two	FALSE		3;3		vanilla	two_step
Network3073	TRUE	TRUE	TRUE	three	TRUE			3;1;FALSE	vanilla	two_step
Network2765	TRUE	TRUE	FALSE	three	FALSE			3;4;TRUE	vanilla	two_step
Network1640	FALSE	FALSE	FALSE	two	TRUE		4;4		vanilla	two_step
Network1591	TRUE	FALSE	FALSE	two	TRUE		3;4		vanilla	one_step
Network3541	TRUE	TRUE	FALSE	three	TRUE			1;3;FALSE	inverse
Network434	FALSE	TRUE	TRUE	one	TRUE	4			vanilla	two_step
Network3718	FALSE	TRUE	FALSE	three	TRUE			3;3;FALSE	vanilla	two_step
Network1069	TRUE	TRUE	FALSE	two	FALSE		1;3		inverse
Network3988	FALSE	FALSE	TRUE	three	TRUE			2;4;FALSE	vanilla	one_step
Network3346	FALSE	TRUE	TRUE	three	TRUE			2;2;FALSE	vanilla	one_step
Network2685	TRUE	TRUE	FALSE	three	FALSE			2;4;TRUE	vanilla	two_step
Network1080	FALSE	FALSE	FALSE	two	TRUE		1;3		vanilla	two_step
Network1423	TRUE	FALSE	FALSE	two	FALSE		1;4		vanilla	three_step
Network2146	FALSE	TRUE	TRUE	three	TRUE			3;2;TRUE	vanilla	one_step
Network2544	FALSE	FALSE	FALSE	three	FALSE			4;3;TRUE	vanilla	three_step
Network355	TRUE	FALSE	TRUE	one	TRUE	3			vanilla	two_step
Network386	FALSE	TRUE	TRUE	one	TRUE	3			vanilla	one_step
Network1956	FALSE	FALSE	TRUE	three	TRUE			1;2;TRUE	vanilla	two_step
Network584	FALSE	FALSE	FALSE	two	TRUE		3;1		inverse
Network2128	FALSE	FALSE	FALSE	three	FALSE			3;2;TRUE	vanilla	two_step
Network1431	TRUE	FALSE	FALSE	two	TRUE		1;4		vanilla	one_step
Network4134	FALSE	TRUE	FALSE	three	TRUE			4;4;FALSE	vanilla	three_step
Network3350	FALSE	TRUE	FALSE	three	TRUE			2;2;FALSE	vanilla	one_step
Network4141	TRUE	TRUE	FALSE	three	FALSE			4;4;FALSE	vanilla	three_step
Network2049	TRUE	TRUE	TRUE	three	TRUE			2;2;TRUE	vanilla	three_step
Network919	TRUE	FALSE	FALSE	two	TRUE		3;2		vanilla	two_step
Network849	TRUE	TRUE	TRUE	two	TRUE		2;2		vanilla	three_step
Network1076	FALSE	FALSE	TRUE	two	TRUE		1;3		vanilla	two_step
Network3566	FALSE	TRUE	FALSE	three	FALSE			1;3;FALSE	vanilla	two_step
Network4152	FALSE	FALSE	FALSE	three	TRUE			4;4;FALSE	vanilla	one_step
Network1793	TRUE	TRUE	TRUE	three	TRUE			3;1;TRUE	vanilla	two_step
Network3384	FALSE	FALSE	FALSE	three	TRUE			3;2;FALSE	inverse
Network1167	TRUE	FALSE	FALSE	two	FALSE		2;3		vanilla	two_step
Network2524	FALSE	FALSE	TRUE	three	FALSE			4;3;TRUE	vanilla	two_step
Network1430	FALSE	TRUE	FALSE	two	TRUE		1;4		vanilla	one_step
Network3588	FALSE	FALSE	TRUE	three	TRUE			1;3;FALSE	vanilla	one_step
Network2753	TRUE	TRUE	TRUE	three	TRUE			3;4;TRUE	vanilla	two_step
Network3668	FALSE	FALSE	TRUE	three	TRUE			2;3;FALSE	vanilla	one_step
Network1749	TRUE	TRUE	FALSE	three	TRUE			2;1;TRUE	vanilla	one_step
Network1751	TRUE	FALSE	FALSE	three	TRUE			2;1;TRUE	vanilla	one_step
Network695	TRUE	FALSE	FALSE	two	TRUE		4;1		vanilla	three_step
Network2195	TRUE	FALSE	TRUE	three	TRUE			4;2;TRUE	vanilla	two_step
Network3335	TRUE	FALSE	FALSE	three	TRUE			2;2;FALSE	vanilla	three_step
Network3030	FALSE	TRUE	FALSE	three	TRUE			2;1;FALSE	vanilla	one_step
Network4045	TRUE	TRUE	FALSE	three	FALSE			3;4;FALSE	vanilla	two_step
Network3189	TRUE	TRUE	FALSE	three	TRUE			4;1;FALSE	vanilla	one_step
Network3800	FALSE	FALSE	FALSE	three	TRUE			4;3;FALSE	vanilla	two_step
Network3636	FALSE	FALSE	TRUE	three	TRUE			2;3;FALSE	vanilla	two_step
Network2438	FALSE	TRUE	FALSE	three	TRUE			3;3;TRUE	vanilla	two_step
Network2708	FALSE	FALSE	TRUE	three	TRUE			2;4;TRUE	vanilla	one_step
Network3912	FALSE	FALSE	FALSE	three	TRUE			1;4;FALSE	vanilla	one_step
Network2476	FALSE	FALSE	TRUE	three	FALSE			3;3;TRUE	vanilla	one_step
Network620	FALSE	FALSE	TRUE	two	FALSE		3;1		vanilla	three_step
Network1637	TRUE	TRUE	FALSE	two	TRUE		4;4		vanilla	two_step
Network3992	FALSE	FALSE	FALSE	three	TRUE			2;4;FALSE	vanilla	one_step
Network1422	FALSE	TRUE	FALSE	two	FALSE		1;4		vanilla	three_step
Network1510	FALSE	TRUE	FALSE	two	TRUE		2;4		vanilla	one_step
Network2074	FALSE	TRUE	TRUE	three	FALSE			2;2;TRUE	vanilla	one_step
Network1394	FALSE	TRUE	TRUE	two	TRUE		1;4		vanilla	two_step
Network772	FALSE	FALSE	TRUE	two	TRUE		1;2		vanilla	three_step
Network1116	FALSE	FALSE	TRUE	two	FALSE		1;3		vanilla	one_step
Network3741	TRUE	TRUE	FALSE	three	FALSE			3;3;FALSE	vanilla	three_step
Network678	FALSE	TRUE	FALSE	two	TRUE		4;1		vanilla	two_step
Network1501	TRUE	TRUE	FALSE	two	FALSE		2;4		vanilla	three_step
Network1499	TRUE	FALSE	TRUE	two	FALSE		2;4		vanilla	three_step
Network1480	FALSE	FALSE	FALSE	two	TRUE		2;4		vanilla	two_step
Network2633	TRUE	TRUE	TRUE	three	FALSE			1;4;TRUE	vanilla	one_step
Network531	TRUE	FALSE	TRUE	two	TRUE		2;1		vanilla	three_step
Network3411	TRUE	FALSE	TRUE	three	TRUE			3;2;FALSE	vanilla	three_step
Network1243	TRUE	FALSE	TRUE	two	FALSE		3;3		vanilla	two_step
Network3671	TRUE	FALSE	FALSE	three	TRUE			2;3;FALSE	vanilla	one_step
Network1427	TRUE	FALSE	TRUE	two	TRUE		1;4		vanilla	one_step
Network3153	TRUE	TRUE	TRUE	three	TRUE			4;1;FALSE	vanilla	two_step
Network2853	TRUE	TRUE	FALSE	three	TRUE			4;4;TRUE	vanilla	three_step
Network3512	FALSE	FALSE	FALSE	three	TRUE			4;2;FALSE	vanilla	one_step
Network3556	FALSE	FALSE	TRUE	three	TRUE			1;3;FALSE	vanilla	two_step
Network2453	TRUE	TRUE	FALSE	three	TRUE			3;3;TRUE	vanilla	three_step
Network1067	TRUE	FALSE	TRUE	two	FALSE		1;3		inverse
Network776	FALSE	FALSE	FALSE	two	TRUE		1;2		vanilla	three_step
Network455	TRUE	FALSE	FALSE	one	TRUE	4			vanilla	three_step
Network2781	TRUE	TRUE	FALSE	three	FALSE			3;4;TRUE	vanilla	three_step
Network836	FALSE	FALSE	TRUE	two	TRUE		2;2		vanilla	two_step
Network3678	FALSE	TRUE	FALSE	three	FALSE			2;3;FALSE	vanilla	one_step
Network927	TRUE	FALSE	FALSE	two	FALSE		3;2		vanilla	two_step
Network2861	TRUE	TRUE	FALSE	three	FALSE			4;4;TRUE	vanilla	three_step
Network942	FALSE	TRUE	FALSE	two	FALSE		3;2		vanilla	three_step
Network1173	TRUE	TRUE	FALSE	two	TRUE		2;3		vanilla	three_step
Network291	TRUE	FALSE	TRUE	one	TRUE	2			vanilla	three_step
Network2785	TRUE	TRUE	TRUE	three	TRUE			3;4;TRUE	vanilla	one_step
Network3968	FALSE	FALSE	FALSE	three	FALSE			2;4;FALSE	vanilla	two_step
Network2860	FALSE	FALSE	TRUE	three	FALSE			4;4;TRUE	vanilla	three_step
Network3637	TRUE	TRUE	FALSE	three	TRUE			2;3;FALSE	vanilla	two_step
Network2078	FALSE	TRUE	FALSE	three	FALSE			2;2;TRUE	vanilla	one_step
Network3888	FALSE	FALSE	FALSE	three	FALSE			1;4;FALSE	vanilla	two_step
Network2051	TRUE	FALSE	TRUE	three	TRUE			2;2;TRUE	vanilla	three_step
Network307	TRUE	FALSE	TRUE	one	TRUE	2			vanilla	one_step
Network2472	FALSE	FALSE	FALSE	three	TRUE			3;3;TRUE	vanilla	one_step
Network1120	FALSE	FALSE	FALSE	two	FALSE		1;3		vanilla	one_step
Network774	FALSE	TRUE	FALSE	two	TRUE		1;2		vanilla	three_step
Network2390	FALSE	TRUE	FALSE	three	TRUE			2;3;TRUE	vanilla	one_step
Network3714	FALSE	TRUE	TRUE	three	TRUE			3;3;FALSE	vanilla	two_step
Network2225	TRUE	TRUE	TRUE	three	TRUE			4;2;TRUE	vanilla	one_step
Network618	FALSE	TRUE	TRUE	two	FALSE		3;1		vanilla	three_step
Network959	TRUE	FALSE	FALSE	two	FALSE		3;2		vanilla	one_step
Network755	TRUE	FALSE	TRUE	two	TRUE		1;2		vanilla	two_step
Network2946	FALSE	TRUE	TRUE	three	TRUE			1;1;FALSE	vanilla	one_step
Network2230	FALSE	TRUE	FALSE	three	TRUE			4;2;TRUE	vanilla	one_step
Network2839	TRUE	FALSE	FALSE	three	TRUE			4;4;TRUE	vanilla	two_step
Network3810	FALSE	TRUE	TRUE	three	TRUE			4;3;FALSE	vanilla	three_step
Network3736	FALSE	FALSE	FALSE	three	TRUE			3;3;FALSE	vanilla	three_step
Network2948	FALSE	FALSE	TRUE	three	TRUE			1;1;FALSE	vanilla	one_step
Network3029	TRUE	TRUE	FALSE	three	TRUE			2;1;FALSE	vanilla	one_step
Network2950	FALSE	TRUE	FALSE	three	TRUE			1;1;FALSE	vanilla	one_step
Network3596	FALSE	FALSE	TRUE	three	FALSE			1;3;FALSE	vanilla	one_step
Network2952	FALSE	FALSE	FALSE	three	TRUE			1;1;FALSE	vanilla	one_step
Network3510	FALSE	TRUE	FALSE	three	TRUE			4;2;FALSE	vanilla	one_step
Network1512	FALSE	FALSE	FALSE	two	TRUE		2;4		vanilla	one_step
Network1745	TRUE	TRUE	TRUE	three	TRUE			2;1;TRUE	vanilla	one_step
Network1747	TRUE	FALSE	TRUE	three	TRUE			2;1;TRUE	vanilla	one_step
Network4060	FALSE	FALSE	TRUE	three	FALSE			3;4;FALSE	vanilla	three_step
Network1721	TRUE	TRUE	TRUE	three	FALSE			2;1;TRUE	vanilla	two_step
Network1723	TRUE	FALSE	TRUE	three	FALSE			2;1;TRUE	vanilla	two_step
Network3554	FALSE	TRUE	TRUE	three	TRUE			1;3;FALSE	vanilla	two_step
Network1914	FALSE	TRUE	TRUE	three	FALSE			4;1;TRUE	vanilla	one_step
Network2153	TRUE	TRUE	TRUE	three	FALSE			3;2;TRUE	vanilla	one_step
Network1335	TRUE	FALSE	FALSE	two	TRUE		4;3		vanilla	three_step
Network1092	FALSE	FALSE	TRUE	two	TRUE		1;3		vanilla	three_step
Network2842	FALSE	TRUE	TRUE	three	FALSE			4;4;TRUE	vanilla	two_step
Network3802	FALSE	TRUE	TRUE	three	FALSE			4;3;FALSE	vanilla	two_step
Network368	FALSE	FALSE	FALSE	one	FALSE	3			vanilla	two_step
Network2218	FALSE	TRUE	TRUE	three	FALSE			4;2;TRUE	vanilla	three_step
Network3437	TRUE	TRUE	FALSE	three	FALSE			3;2;FALSE	vanilla	one_step
Network1971	TRUE	FALSE	TRUE	three	TRUE			1;2;TRUE	vanilla	three_step
Network3489	TRUE	TRUE	TRUE	three	TRUE			4;2;FALSE	vanilla	three_step
Network3564	FALSE	FALSE	TRUE	three	FALSE			1;3;FALSE	vanilla	two_step
Network450	FALSE	TRUE	TRUE	one	TRUE	4			vanilla	three_step
Network1104	FALSE	FALSE	FALSE	two	FALSE		1;3		vanilla	three_step
Network1737	TRUE	TRUE	TRUE	three	FALSE			2;1;TRUE	vanilla	three_step
Network1739	TRUE	FALSE	TRUE	three	FALSE			2;1;TRUE	vanilla	three_step
Network3634	FALSE	TRUE	TRUE	three	TRUE			2;3;FALSE	vanilla	two_step
Network608	FALSE	FALSE	FALSE	two	FALSE		3;1		vanilla	two_step
Network769	TRUE	TRUE	TRUE	two	TRUE		1;2		vanilla	three_step
Network4125	TRUE	TRUE	FALSE	three	FALSE			4;4;FALSE	vanilla	two_step
Network3354	FALSE	TRUE	TRUE	three	FALSE			2;2;FALSE	vanilla	one_step
Network710	FALSE	TRUE	FALSE	two	TRUE		4;1		vanilla	one_step
Network3656	FALSE	FALSE	FALSE	three	TRUE			2;3;FALSE	vanilla	three_step
Network2788	FALSE	FALSE	TRUE	three	TRUE			3;4;TRUE	vanilla	one_step
Network1090	FALSE	TRUE	TRUE	two	TRUE		1;3		vanilla	three_step
Network2528	FALSE	FALSE	FALSE	three	FALSE			4;3;TRUE	vanilla	two_step
Network955	TRUE	FALSE	TRUE	two	FALSE		3;2		vanilla	one_step
Network994	FALSE	TRUE	TRUE	two	TRUE		4;2		vanilla	two_step
Network2874	FALSE	TRUE	TRUE	three	FALSE			4;4;TRUE	vanilla	one_step
Network3358	FALSE	TRUE	FALSE	three	FALSE			2;2;FALSE	vanilla	one_step
Network3194	FALSE	TRUE	TRUE	three	FALSE			4;1;FALSE	vanilla	one_step
Network2448	FALSE	FALSE	FALSE	three	FALSE			3;3;TRUE	vanilla	two_step
Network2053	TRUE	TRUE	FALSE	three	TRUE			2;2;TRUE	vanilla	three_step
Network1026	FALSE	TRUE	TRUE	two	TRUE		4;2		vanilla	one_step
Network3237	TRUE	TRUE	FALSE	three	TRUE			1;2;FALSE	vanilla	two_step
Network1088	FALSE	FALSE	FALSE	two	FALSE		1;3		vanilla	two_step
Network840	FALSE	FALSE	FALSE	two	TRUE		2;2		vanilla	two_step
Network935	TRUE	FALSE	FALSE	two	TRUE		3;2		vanilla	three_step
Network3638	FALSE	TRUE	FALSE	three	TRUE			2;3;FALSE	vanilla	two_step
Network953	TRUE	TRUE	TRUE	two	FALSE		3;2		vanilla	one_step
Network3558	FALSE	TRUE	FALSE	three	TRUE			1;3;FALSE	vanilla	two_step
Network3729	TRUE	TRUE	TRUE	three	TRUE			3;3;FALSE	vanilla	three_step
Network1000	FALSE	FALSE	FALSE	two	TRUE		4;2		vanilla	two_step
Network3406	FALSE	TRUE	FALSE	three	FALSE			3;2;FALSE	vanilla	two_step
Network3716	FALSE	FALSE	TRUE	three	TRUE			3;3;FALSE	vanilla	two_step
Network1876	FALSE	FALSE	TRUE	three	TRUE			4;1;TRUE	vanilla	two_step
Network1593	TRUE	TRUE	TRUE	two	FALSE		3;4		vanilla	one_step
Network1196	FALSE	FALSE	TRUE	two	FALSE		2;3		vanilla	one_step
Network3795	TRUE	FALSE	TRUE	three	TRUE			4;3;FALSE	vanilla	two_step
Network3830	FALSE	TRUE	FALSE	three	TRUE			4;3;FALSE	vanilla	one_step
Network1540	FALSE	FALSE	TRUE	two	TRUE		3;4		inverse
Network3576	FALSE	FALSE	FALSE	three	TRUE			1;3;FALSE	vanilla	three_step
Network937	TRUE	TRUE	TRUE	two	FALSE		3;2		vanilla	three_step
Network933	TRUE	TRUE	FALSE	two	TRUE		3;2		vanilla	three_step
Network3025	TRUE	TRUE	TRUE	three	TRUE			2;1;FALSE	vanilla	one_step
Network4110	FALSE	TRUE	FALSE	three	FALSE			4;4;FALSE	inverse
Network931	TRUE	FALSE	TRUE	two	TRUE		3;2		vanilla	three_step
Network2929	TRUE	TRUE	TRUE	three	TRUE			1;1;FALSE	vanilla	three_step
Network3027	TRUE	FALSE	TRUE	three	TRUE			2;1;FALSE	vanilla	one_step
Network2359	TRUE	FALSE	FALSE	three	TRUE			2;3;TRUE	vanilla	two_step
Network2931	TRUE	FALSE	TRUE	three	TRUE			1;1;FALSE	vanilla	three_step
Network1636	FALSE	FALSE	TRUE	two	TRUE		4;4		vanilla	two_step
Network1672	FALSE	FALSE	FALSE	two	TRUE		4;4		vanilla	one_step
Network1675	TRUE	FALSE	TRUE	two	FALSE		4;4		vanilla	one_step
Network2933	TRUE	TRUE	FALSE	three	TRUE			1;1;FALSE	vanilla	three_step
Network3233	TRUE	TRUE	TRUE	three	TRUE			1;2;FALSE	vanilla	two_step
Network1881	TRUE	TRUE	TRUE	three	FALSE			4;1;TRUE	vanilla	two_step
Network2540	FALSE	FALSE	TRUE	three	FALSE			4;3;TRUE	vanilla	three_step
Network1797	TRUE	TRUE	FALSE	three	TRUE			3;1;TRUE	vanilla	two_step
Network2868	FALSE	FALSE	TRUE	three	TRUE			4;4;TRUE	vanilla	one_step
Network1897	TRUE	TRUE	TRUE	three	FALSE			4;1;TRUE	vanilla	three_step
Network2935	TRUE	FALSE	FALSE	three	TRUE			1;1;FALSE	vanilla	three_step
Network3821	TRUE	TRUE	FALSE	three	FALSE			4;3;FALSE	vanilla	three_step
Network2630	FALSE	TRUE	FALSE	three	TRUE			1;4;TRUE	vanilla	one_step
Network3089	TRUE	TRUE	TRUE	three	TRUE			3;1;FALSE	vanilla	three_step
Network129	TRUE	TRUE	TRUE	three	TRUE			1;1;TRUE	vanilla	two_step
Network131	TRUE	FALSE	TRUE	three	TRUE			1;1;TRUE	vanilla	two_step
Network133	TRUE	TRUE	FALSE	three	TRUE			1;1;TRUE	vanilla	two_step
Network2855	TRUE	FALSE	FALSE	three	TRUE			4;4;TRUE	vanilla	three_step
Network2055	TRUE	FALSE	FALSE	three	TRUE			2;2;TRUE	vanilla	three_step
Network135	TRUE	FALSE	FALSE	three	TRUE			1;1;TRUE	vanilla	two_step
Network1647	TRUE	FALSE	FALSE	two	FALSE		4;4		vanilla	two_step
Network1396	FALSE	FALSE	TRUE	two	TRUE		1;4		vanilla	two_step
Network1247	TRUE	FALSE	FALSE	two	FALSE		3;3		vanilla	two_step
Network4026	FALSE	TRUE	TRUE	three	FALSE			3;4;FALSE	inverse
Network3876	FALSE	FALSE	TRUE	three	TRUE			1;4;FALSE	vanilla	two_step
Network3001	TRUE	TRUE	TRUE	three	FALSE			2;1;FALSE	vanilla	two_step
Network1259	TRUE	FALSE	TRUE	two	FALSE		3;3		vanilla	three_step
Network992	FALSE	FALSE	FALSE	two	FALSE		4;2		inverse
Network609	TRUE	TRUE	TRUE	two	TRUE		3;1		vanilla	three_step
Network1353	TRUE	TRUE	TRUE	two	FALSE		4;3		vanilla	one_step
Network113	TRUE	TRUE	TRUE	two	TRUE		1;1		vanilla	two_step
Network3003	TRUE	FALSE	TRUE	three	FALSE			2;1;FALSE	vanilla	two_step
Network1003	TRUE	FALSE	TRUE	two	FALSE		4;2		vanilla	two_step
Network115	TRUE	FALSE	TRUE	two	TRUE		1;1		vanilla	two_step
Network3177	TRUE	TRUE	TRUE	three	FALSE			4;1;FALSE	vanilla	three_step
Network117	TRUE	TRUE	FALSE	two	TRUE		1;1		vanilla	two_step
Network119	TRUE	FALSE	FALSE	two	TRUE		1;1		vanilla	two_step
Network854	FALSE	TRUE	FALSE	two	TRUE		2;2		vanilla	three_step
Network706	FALSE	TRUE	TRUE	two	TRUE		4;1		vanilla	one_step
Network1969	TRUE	TRUE	TRUE	three	TRUE			1;2;TRUE	vanilla	three_step
Network3798	FALSE	TRUE	FALSE	three	TRUE			4;3;FALSE	vanilla	two_step
Network3730	FALSE	TRUE	TRUE	three	TRUE			3;3;FALSE	vanilla	three_step
Network3743	TRUE	FALSE	FALSE	three	FALSE			3;3;FALSE	vanilla	three_step
Network1009	TRUE	TRUE	TRUE	two	TRUE		4;2		vanilla	three_step
Network1106	FALSE	TRUE	TRUE	two	TRUE		1;3		vanilla	one_step
Network3806	FALSE	TRUE	FALSE	three	FALSE			4;3;FALSE	vanilla	two_step
Network3956	FALSE	FALSE	TRUE	three	TRUE			2;4;FALSE	vanilla	two_step
Network2517	TRUE	TRUE	FALSE	three	TRUE			4;3;TRUE	vanilla	two_step
Network2199	TRUE	FALSE	FALSE	three	TRUE			4;2;TRUE	vanilla	two_step
Network478	FALSE	TRUE	FALSE	one	FALSE	4			vanilla	one_step
Network3148	FALSE	FALSE	TRUE	three	FALSE			4;1;FALSE	inverse
Network466	FALSE	TRUE	TRUE	one	TRUE	4			vanilla	one_step
Network939	TRUE	FALSE	TRUE	two	FALSE		3;2		vanilla	three_step
Network3017	TRUE	TRUE	TRUE	three	FALSE			2;1;FALSE	vanilla	three_step
Network282	FALSE	TRUE	TRUE	one	FALSE	2			vanilla	two_step
Network284	FALSE	FALSE	TRUE	one	FALSE	2			vanilla	two_step
Network3825	TRUE	TRUE	TRUE	three	TRUE			4;3;FALSE	vanilla	one_step
Network288	FALSE	FALSE	FALSE	one	FALSE	2			vanilla	two_step
Network286	FALSE	TRUE	FALSE	one	FALSE	2			vanilla	two_step
Network2159	TRUE	FALSE	FALSE	three	FALSE			3;2;TRUE	vanilla	one_step
Network298	FALSE	TRUE	TRUE	one	FALSE	2			vanilla	three_step
Network300	FALSE	FALSE	TRUE	one	FALSE	2			vanilla	three_step
Network304	FALSE	FALSE	FALSE	one	FALSE	2			vanilla	three_step
Network302	FALSE	TRUE	FALSE	one	FALSE	2			vanilla	three_step
Network3019	TRUE	FALSE	TRUE	three	FALSE			2;1;FALSE	vanilla	three_step
Network3570	FALSE	TRUE	TRUE	three	TRUE			1;3;FALSE	vanilla	three_step
Network3675	TRUE	FALSE	TRUE	three	FALSE			2;3;FALSE	vanilla	one_step
Network4073	TRUE	TRUE	TRUE	three	FALSE			3;4;FALSE	vanilla	one_step
Network684	FALSE	FALSE	TRUE	two	FALSE		4;1		vanilla	two_step
Network855	TRUE	FALSE	FALSE	two	TRUE		2;2		vanilla	three_step
Network3161	TRUE	TRUE	TRUE	three	FALSE			4;1;FALSE	vanilla	two_step
Network3555	TRUE	FALSE	TRUE	three	TRUE			1;3;FALSE	vanilla	two_step
Network929	TRUE	TRUE	TRUE	two	TRUE		3;2		vanilla	three_step
Network915	TRUE	FALSE	TRUE	two	TRUE		3;2		vanilla	two_step
Network1481	TRUE	TRUE	TRUE	two	FALSE		2;4		vanilla	two_step
Network658	FALSE	TRUE	TRUE	two	TRUE		4;1		inverse
Network1868	FALSE	FALSE	TRUE	three	FALSE			4;1;TRUE	inverse
Network3650	FALSE	TRUE	TRUE	three	TRUE			2;3;FALSE	vanilla	three_step
Network1633	TRUE	TRUE	TRUE	two	TRUE		4;4		vanilla	two_step
Network1887	TRUE	FALSE	FALSE	three	FALSE			4;1;TRUE	vanilla	two_step
Network2466	FALSE	TRUE	TRUE	three	TRUE			3;3;TRUE	vanilla	one_step
Network1903	TRUE	FALSE	FALSE	three	FALSE			4;1;TRUE	vanilla	three_step
Network2234	FALSE	TRUE	TRUE	three	FALSE			4;2;TRUE	vanilla	one_step
Network704	FALSE	FALSE	FALSE	two	FALSE		4;1		vanilla	three_step
Network4069	TRUE	TRUE	FALSE	three	TRUE			3;4;FALSE	vanilla	one_step
Network1954	FALSE	TRUE	TRUE	three	TRUE			1;2;TRUE	vanilla	two_step
Network1884	FALSE	FALSE	TRUE	three	FALSE			4;1;TRUE	vanilla	two_step
Network1958	FALSE	TRUE	FALSE	three	TRUE			1;2;TRUE	vanilla	two_step
Network847	TRUE	FALSE	FALSE	two	FALSE		2;2		vanilla	two_step
Network3592	FALSE	FALSE	FALSE	three	TRUE			1;3;FALSE	vanilla	one_step
Network2872	FALSE	FALSE	FALSE	three	TRUE			4;4;TRUE	vanilla	one_step
Network3435	TRUE	FALSE	TRUE	three	FALSE			3;2;FALSE	vanilla	one_step
Network384	FALSE	FALSE	FALSE	one	FALSE	3			vanilla	three_step
Network3562	FALSE	TRUE	TRUE	three	FALSE			1;3;FALSE	vanilla	two_step
Network1792	FALSE	FALSE	FALSE	three	FALSE			3;1;TRUE	inverse
Network226	FALSE	TRUE	TRUE	three	TRUE			1;1;TRUE	vanilla	one_step
Network228	FALSE	FALSE	TRUE	three	TRUE			1;1;TRUE	vanilla	one_step
Network4076	FALSE	FALSE	TRUE	three	FALSE			3;4;FALSE	vanilla	one_step
Network1973	TRUE	TRUE	FALSE	three	TRUE			1;2;TRUE	vanilla	three_step
Network2780	FALSE	FALSE	TRUE	three	FALSE			3;4;TRUE	vanilla	three_step
Network2293	TRUE	TRUE	FALSE	three	TRUE			1;3;TRUE	vanilla	three_step
Network1972	FALSE	FALSE	TRUE	three	TRUE			1;2;TRUE	vanilla	three_step
Network2366	FALSE	TRUE	FALSE	three	FALSE			2;3;TRUE	vanilla	two_step
Network3816	FALSE	FALSE	FALSE	three	TRUE			4;3;FALSE	vanilla	three_step
Network1888	FALSE	FALSE	FALSE	three	FALSE			4;1;TRUE	vanilla	two_step
Network1898	FALSE	TRUE	TRUE	three	FALSE			4;1;TRUE	vanilla	three_step
Network4144	FALSE	FALSE	FALSE	three	FALSE			4;4;FALSE	vanilla	three_step
Network2759	TRUE	FALSE	FALSE	three	TRUE			3;4;TRUE	vanilla	two_step
Network3167	TRUE	FALSE	FALSE	three	FALSE			4;1;FALSE	vanilla	two_step
Network1503	TRUE	FALSE	FALSE	two	FALSE		2;4		vanilla	three_step
Network1276	FALSE	FALSE	TRUE	two	FALSE		3;3		vanilla	one_step
Network3183	TRUE	FALSE	FALSE	three	FALSE			4;1;FALSE	vanilla	three_step
Network786	FALSE	TRUE	TRUE	two	TRUE		1;2		vanilla	one_step
Network2238	FALSE	TRUE	FALSE	three	FALSE			4;2;TRUE	vanilla	one_step
Network2880	FALSE	FALSE	FALSE	three	FALSE			4;4;TRUE	vanilla	one_step
Network790	FALSE	TRUE	FALSE	two	TRUE		1;2		vanilla	one_step
Network3657	TRUE	TRUE	TRUE	three	FALSE			2;3;FALSE	vanilla	three_step
Network3345	TRUE	TRUE	TRUE	three	TRUE			2;2;FALSE	vanilla	one_step
Network716	FALSE	FALSE	TRUE	two	FALSE		4;1		vanilla	one_step
Network4112	FALSE	FALSE	FALSE	three	FALSE			4;4;FALSE	inverse
Network4160	FALSE	FALSE	FALSE	three	FALSE			4;4;FALSE	vanilla	one_step
Network3109	TRUE	TRUE	FALSE	three	TRUE			3;1;FALSE	vanilla	one_step
Network1589	TRUE	TRUE	FALSE	two	TRUE		3;4		vanilla	one_step
Network1434	FALSE	TRUE	TRUE	two	FALSE		1;4		vanilla	one_step
Network3572	FALSE	FALSE	TRUE	three	TRUE			1;3;FALSE	vanilla	three_step
Network2379	TRUE	FALSE	TRUE	three	FALSE			2;3;TRUE	vanilla	three_step
Network289	TRUE	TRUE	TRUE	one	TRUE	2			vanilla	three_step
Network3700	FALSE	FALSE	TRUE	three	TRUE			3;3;FALSE	inverse
Network3829	TRUE	TRUE	FALSE	three	TRUE			4;3;FALSE	vanilla	one_step
Network2558	FALSE	TRUE	FALSE	three	FALSE			4;3;TRUE	vanilla	one_step
Network3674	FALSE	TRUE	TRUE	three	FALSE			2;3;FALSE	vanilla	one_step
Network958	FALSE	TRUE	FALSE	two	FALSE		3;2		vanilla	one_step
Network1483	TRUE	FALSE	TRUE	two	FALSE		2;4		vanilla	two_step
Network622	FALSE	TRUE	FALSE	two	FALSE		3;1		vanilla	three_step
Network1094	FALSE	TRUE	FALSE	two	TRUE		1;3		vanilla	three_step
Network1114	FALSE	TRUE	TRUE	two	FALSE		1;3		vanilla	one_step
Network3168	FALSE	FALSE	FALSE	three	FALSE			4;1;FALSE	vanilla	two_step
Network3545	TRUE	TRUE	TRUE	three	FALSE			1;3;FALSE	inverse
Network2276	FALSE	FALSE	TRUE	three	TRUE			1;3;TRUE	vanilla	two_step
Network631	TRUE	FALSE	FALSE	two	TRUE		3;1		vanilla	one_step
Network3178	FALSE	TRUE	TRUE	three	FALSE			4;1;FALSE	vanilla	three_step
Network760	FALSE	FALSE	FALSE	two	TRUE		1;2		vanilla	two_step
Network2362	FALSE	TRUE	TRUE	three	FALSE			2;3;TRUE	vanilla	two_step
Network4057	TRUE	TRUE	TRUE	three	FALSE			3;4;FALSE	vanilla	three_step
Network3910	FALSE	TRUE	FALSE	three	TRUE			1;4;FALSE	vanilla	one_step
Network2844	FALSE	FALSE	TRUE	three	FALSE			4;4;TRUE	vanilla	two_step
Network3987	TRUE	FALSE	TRUE	three	TRUE			2;4;FALSE	vanilla	one_step
Network3058	FALSE	TRUE	TRUE	three	TRUE			3;1;FALSE	inverse
Network1918	FALSE	TRUE	FALSE	three	FALSE			4;1;TRUE	vanilla	one_step
Network474	FALSE	TRUE	TRUE	one	FALSE	4			vanilla	one_step
Network3060	FALSE	FALSE	TRUE	three	TRUE			3;1;FALSE	inverse
Network2233	TRUE	TRUE	TRUE	three	FALSE			4;2;TRUE	vanilla	one_step
Network1883	TRUE	FALSE	TRUE	three	FALSE			4;1;TRUE	vanilla	two_step
Network1269	TRUE	TRUE	FALSE	two	TRUE		3;3		vanilla	one_step
Network2792	FALSE	FALSE	FALSE	three	TRUE			3;4;TRUE	vanilla	one_step
Network2793	TRUE	TRUE	TRUE	three	FALSE			3;4;TRUE	vanilla	one_step
Network3185	TRUE	TRUE	TRUE	three	TRUE			4;1;FALSE	vanilla	one_step
Network4108	FALSE	FALSE	TRUE	three	FALSE			4;4;FALSE	inverse
Network3969	TRUE	TRUE	TRUE	three	TRUE			2;4;FALSE	vanilla	three_step
Network529	TRUE	TRUE	TRUE	two	TRUE		2;1		vanilla	three_step
Network691	TRUE	FALSE	TRUE	two	TRUE		4;1		vanilla	three_step
Network2365	TRUE	TRUE	FALSE	three	FALSE			2;3;TRUE	vanilla	two_step
Network3235	TRUE	FALSE	TRUE	three	TRUE			1;2;FALSE	vanilla	two_step
Network3652	FALSE	FALSE	TRUE	three	TRUE			2;3;FALSE	vanilla	three_step
Network1393	TRUE	TRUE	TRUE	two	TRUE		1;4		vanilla	two_step
Network1174	FALSE	TRUE	FALSE	two	TRUE		2;3		vanilla	three_step
Network3990	FALSE	TRUE	FALSE	three	TRUE			2;4;FALSE	vanilla	one_step
Network1194	FALSE	TRUE	TRUE	two	FALSE		2;3		vanilla	one_step
Network686	FALSE	TRUE	FALSE	two	FALSE		4;1		vanilla	two_step
Network1191	TRUE	FALSE	FALSE	two	TRUE		2;3		vanilla	one_step
Network3505	TRUE	TRUE	TRUE	three	TRUE			4;2;FALSE	vanilla	one_step
Network3735	TRUE	FALSE	FALSE	three	TRUE			3;3;FALSE	vanilla	three_step
Network3356	FALSE	FALSE	TRUE	three	FALSE			2;2;FALSE	vanilla	one_step
Network295	TRUE	FALSE	FALSE	one	TRUE	2			vanilla	three_step
Network2459	TRUE	FALSE	TRUE	three	FALSE			3;3;TRUE	vanilla	three_step
Network3198	FALSE	TRUE	FALSE	three	FALSE			4;1;FALSE	vanilla	one_step
Network941	TRUE	TRUE	FALSE	two	FALSE		3;2		vanilla	three_step
Network3889	TRUE	TRUE	TRUE	three	TRUE			1;4;FALSE	vanilla	three_step
Network3780	FALSE	FALSE	TRUE	three	TRUE			4;3;FALSE	inverse
Network2378	FALSE	TRUE	TRUE	three	FALSE			2;3;TRUE	vanilla	three_step
Network3217	TRUE	TRUE	TRUE	three	TRUE			1;2;FALSE	inverse
Network3737	TRUE	TRUE	TRUE	three	FALSE			3;3;FALSE	vanilla	three_step
Network1639	TRUE	FALSE	FALSE	two	TRUE		4;4		vanilla	two_step
Network2045	TRUE	TRUE	FALSE	three	FALSE			2;2;TRUE	vanilla	two_step
Network3360	FALSE	FALSE	FALSE	three	FALSE			2;2;FALSE	vanilla	one_step
Network2473	TRUE	TRUE	TRUE	three	FALSE			3;3;TRUE	vanilla	one_step
Network3401	TRUE	TRUE	TRUE	three	FALSE			3;2;FALSE	vanilla	two_step
Network1035	TRUE	FALSE	TRUE	two	FALSE		4;2		vanilla	one_step
Network3733	TRUE	TRUE	FALSE	three	TRUE			3;3;FALSE	vanilla	three_step
Network718	FALSE	TRUE	FALSE	two	FALSE		4;1		vanilla	one_step
Network2386	FALSE	TRUE	TRUE	three	TRUE			2;3;TRUE	vanilla	one_step
Network2554	FALSE	TRUE	TRUE	three	FALSE			4;3;TRUE	vanilla	one_step
Network3140	FALSE	FALSE	TRUE	three	TRUE			4;1;FALSE	inverse
Network1153	TRUE	TRUE	TRUE	two	TRUE		2;3		vanilla	two_step
Network1074	FALSE	TRUE	TRUE	two	TRUE		1;3		vanilla	two_step
Network2239	TRUE	FALSE	FALSE	three	FALSE			4;2;TRUE	vanilla	one_step
Network698	FALSE	TRUE	TRUE	two	FALSE		4;1		vanilla	three_step
Network2764	FALSE	FALSE	TRUE	three	FALSE			3;4;TRUE	vanilla	two_step
Network3573	TRUE	TRUE	FALSE	three	TRUE			1;3;FALSE	vanilla	three_step
Network391	TRUE	FALSE	FALSE	one	TRUE	3			vanilla	one_step
Network3875	TRUE	FALSE	TRUE	three	TRUE			1;4;FALSE	vanilla	two_step
Network1899	TRUE	FALSE	TRUE	three	FALSE			4;1;TRUE	vanilla	three_step
Network2687	TRUE	FALSE	FALSE	three	FALSE			2;4;TRUE	vanilla	two_step
Network1650	FALSE	TRUE	TRUE	two	TRUE		4;4		vanilla	three_step
Network3955	TRUE	FALSE	TRUE	three	TRUE			2;4;FALSE	vanilla	two_step
Network602	FALSE	TRUE	TRUE	two	FALSE		3;1		vanilla	two_step
Network604	FALSE	FALSE	TRUE	two	FALSE		3;1		vanilla	two_step
Network1987	TRUE	FALSE	TRUE	three	TRUE			1;2;TRUE	vanilla	one_step
Network712	FALSE	FALSE	FALSE	two	TRUE		4;1		vanilla	one_step
Network4017	TRUE	TRUE	TRUE	three	TRUE			3;4;FALSE	inverse
Network868	FALSE	FALSE	TRUE	two	TRUE		2;2		vanilla	one_step
Network2382	FALSE	TRUE	FALSE	three	FALSE			2;3;TRUE	vanilla	three_step
Network3518	FALSE	TRUE	FALSE	three	FALSE			4;2;FALSE	vanilla	one_step
Network4148	FALSE	FALSE	TRUE	three	TRUE			4;4;FALSE	vanilla	one_step
Network1511	TRUE	FALSE	FALSE	two	TRUE		2;4		vanilla	one_step
Network2235	TRUE	FALSE	TRUE	three	FALSE			4;2;TRUE	vanilla	one_step
Network872	FALSE	FALSE	FALSE	two	TRUE		2;2		vanilla	one_step
Network2789	TRUE	TRUE	FALSE	three	TRUE			3;4;TRUE	vanilla	one_step
Network2795	TRUE	FALSE	TRUE	three	FALSE			3;4;TRUE	vanilla	one_step
Network3439	TRUE	FALSE	FALSE	three	FALSE			3;2;FALSE	vanilla	one_step
Network3507	TRUE	FALSE	TRUE	three	TRUE			4;2;FALSE	vanilla	one_step
Network2783	TRUE	FALSE	FALSE	three	FALSE			3;4;TRUE	vanilla	three_step
Network4136	FALSE	FALSE	FALSE	three	TRUE			4;4;FALSE	vanilla	three_step
Network1579	TRUE	FALSE	TRUE	two	FALSE		3;4		vanilla	three_step
Network4139	TRUE	FALSE	TRUE	three	FALSE			4;4;FALSE	vanilla	three_step
Network660	FALSE	FALSE	TRUE	two	TRUE		4;1		inverse
Network714	FALSE	TRUE	TRUE	two	FALSE		4;1		vanilla	one_step
Network2597	TRUE	TRUE	FALSE	three	TRUE			1;4;TRUE	vanilla	two_step
Network3660	FALSE	FALSE	TRUE	three	FALSE			2;3;FALSE	vanilla	three_step
Network2311	TRUE	FALSE	FALSE	three	TRUE			1;3;TRUE	vanilla	one_step
Network1310	FALSE	TRUE	FALSE	two	FALSE		4;3		inverse
Network3560	FALSE	FALSE	FALSE	three	TRUE			1;3;FALSE	vanilla	two_step
Network874	FALSE	TRUE	TRUE	two	FALSE		2;2		vanilla	one_step
Network1515	TRUE	FALSE	TRUE	two	FALSE		2;4		vanilla	one_step
Network1395	TRUE	FALSE	TRUE	two	TRUE		1;4		vanilla	two_step
Network2786	FALSE	TRUE	TRUE	three	TRUE			3;4;TRUE	vanilla	one_step
Network866	FALSE	TRUE	TRUE	two	TRUE		2;2		vanilla	one_step
Network878	FALSE	TRUE	FALSE	two	FALSE		2;2		vanilla	one_step
Network2126	FALSE	TRUE	FALSE	three	FALSE			3;2;TRUE	vanilla	two_step
Network1517	TRUE	TRUE	FALSE	two	FALSE		2;4		vanilla	one_step
Network924	FALSE	FALSE	TRUE	two	FALSE		3;2		vanilla	two_step
Network3732	FALSE	FALSE	TRUE	three	TRUE			3;3;FALSE	vanilla	three_step
Network4106	FALSE	TRUE	TRUE	three	FALSE			4;4;FALSE	inverse
Network3658	FALSE	TRUE	TRUE	three	FALSE			2;3;FALSE	vanilla	three_step
Network1158	FALSE	TRUE	FALSE	two	TRUE		2;3		vanilla	two_step
Network1729	TRUE	TRUE	TRUE	three	TRUE			2;1;TRUE	vanilla	three_step
Network2718	FALSE	TRUE	FALSE	three	FALSE			2;4;TRUE	vanilla	one_step
Network4151	TRUE	FALSE	FALSE	three	TRUE			4;4;FALSE	vanilla	one_step
Network3547	TRUE	FALSE	TRUE	three	FALSE			1;3;FALSE	inverse
Network1731	TRUE	FALSE	TRUE	three	TRUE			2;1;TRUE	vanilla	three_step
Network2080	FALSE	FALSE	FALSE	three	FALSE			2;2;TRUE	vanilla	one_step
Network3433	TRUE	TRUE	TRUE	three	FALSE			3;2;FALSE	vanilla	one_step
Network472	FALSE	FALSE	FALSE	one	TRUE	4			vanilla	one_step
Network3321	TRUE	TRUE	TRUE	three	FALSE			2;2;FALSE	vanilla	two_step
Network1909	TRUE	TRUE	FALSE	three	TRUE			4;1;TRUE	vanilla	one_step
Network2067	TRUE	FALSE	TRUE	three	TRUE			2;2;TRUE	vanilla	one_step
Network2469	TRUE	TRUE	FALSE	three	TRUE			3;3;TRUE	vanilla	one_step
Network2368	FALSE	FALSE	FALSE	three	FALSE			2;3;TRUE	vanilla	two_step
Network2071	TRUE	FALSE	FALSE	three	TRUE			2;2;TRUE	vanilla	one_step
Network3422	FALSE	TRUE	FALSE	three	FALSE			3;2;FALSE	vanilla	three_step
Network3662	FALSE	TRUE	FALSE	three	FALSE			2;3;FALSE	vanilla	three_step
Network1975	TRUE	FALSE	FALSE	three	TRUE			1;2;TRUE	vanilla	three_step
Network1490	FALSE	TRUE	TRUE	two	TRUE		2;4		vanilla	three_step
Network2205	TRUE	TRUE	FALSE	three	FALSE			4;2;TRUE	vanilla	two_step
Network2306	FALSE	TRUE	TRUE	three	TRUE			1;3;TRUE	vanilla	one_step
Network1232	FALSE	FALSE	FALSE	two	FALSE		3;3		inverse
Network1352	FALSE	FALSE	FALSE	two	TRUE		4;3		vanilla	one_step
Network3664	FALSE	FALSE	FALSE	three	FALSE			2;3;FALSE	vanilla	three_step
Network682	FALSE	TRUE	TRUE	two	FALSE		4;1		vanilla	two_step
Network4019	TRUE	FALSE	TRUE	three	TRUE			3;4;FALSE	inverse
Network2533	TRUE	TRUE	FALSE	three	TRUE			4;3;TRUE	vanilla	three_step
Network2384	FALSE	FALSE	FALSE	three	FALSE			2;3;TRUE	vanilla	three_step
Network1905	TRUE	TRUE	TRUE	three	TRUE			4;1;TRUE	vanilla	one_step
Network922	FALSE	TRUE	TRUE	two	FALSE		3;2		vanilla	two_step
Network2279	TRUE	FALSE	FALSE	three	TRUE			1;3;TRUE	vanilla	two_step
Network3340	FALSE	FALSE	TRUE	three	FALSE			2;2;FALSE	vanilla	three_step
Network1312	FALSE	FALSE	FALSE	two	FALSE		4;3		inverse
Network3640	FALSE	FALSE	FALSE	three	TRUE			2;3;FALSE	vanilla	two_step
Network476	FALSE	FALSE	TRUE	one	FALSE	4			vanilla	one_step
Network2464	FALSE	FALSE	FALSE	three	FALSE			3;3;TRUE	vanilla	three_step
Network3804	FALSE	FALSE	TRUE	three	FALSE			4;3;FALSE	vanilla	two_step
Network2541	TRUE	TRUE	FALSE	three	FALSE			4;3;TRUE	vanilla	three_step
Network1039	TRUE	FALSE	FALSE	two	FALSE		4;2		vanilla	one_step
Network3344	FALSE	FALSE	FALSE	three	FALSE			2;2;FALSE	vanilla	three_step
Network2479	TRUE	FALSE	FALSE	three	FALSE			3;3;TRUE	vanilla	one_step
Network1655	TRUE	FALSE	FALSE	two	TRUE		4;4		vanilla	three_step
Network2876	FALSE	FALSE	TRUE	three	FALSE			4;4;TRUE	vanilla	one_step
Network2364	FALSE	FALSE	TRUE	three	FALSE			2;3;TRUE	vanilla	two_step
Network1015	TRUE	FALSE	FALSE	two	TRUE		4;2		vanilla	three_step
Network3719	TRUE	FALSE	FALSE	three	TRUE			3;3;FALSE	vanilla	two_step
Network683	TRUE	FALSE	TRUE	two	FALSE		4;1		vanilla	two_step
Network681	TRUE	TRUE	TRUE	two	FALSE		4;1		vanilla	two_step
Network2545	TRUE	TRUE	TRUE	three	TRUE			4;3;TRUE	vanilla	one_step
Network3710	FALSE	TRUE	FALSE	three	FALSE			3;3;FALSE	inverse
Network4102	FALSE	TRUE	FALSE	three	TRUE			4;4;FALSE	inverse
Network3485	TRUE	TRUE	FALSE	three	FALSE			4;2;FALSE	vanilla	two_step
Network2879	TRUE	FALSE	FALSE	three	FALSE			4;4;TRUE	vanilla	one_step
Network2377	TRUE	TRUE	TRUE	three	FALSE			2;3;TRUE	vanilla	three_step
Network940	FALSE	FALSE	TRUE	two	FALSE		3;2		vanilla	three_step
Network2546	FALSE	TRUE	TRUE	three	TRUE			4;3;TRUE	vanilla	one_step
Network1661	TRUE	TRUE	FALSE	two	FALSE		4;4		vanilla	three_step
Network448	FALSE	FALSE	FALSE	one	FALSE	4			vanilla	two_step
Network770	FALSE	TRUE	TRUE	two	TRUE		1;2		vanilla	three_step
Network2714	FALSE	TRUE	TRUE	three	FALSE			2;4;TRUE	vanilla	one_step
Network3009	TRUE	TRUE	TRUE	three	TRUE			2;1;FALSE	vanilla	three_step
Network1746	FALSE	TRUE	TRUE	three	TRUE			2;1;TRUE	vanilla	one_step
Network1748	FALSE	FALSE	TRUE	three	TRUE			2;1;TRUE	vanilla	one_step
Network3011	TRUE	FALSE	TRUE	three	TRUE			2;1;FALSE	vanilla	three_step
Network1752	FALSE	FALSE	FALSE	three	TRUE			2;1;TRUE	vanilla	one_step
Network2310	FALSE	TRUE	FALSE	three	TRUE			1;3;TRUE	vanilla	one_step
Network1160	FALSE	FALSE	FALSE	two	TRUE		2;3		vanilla	two_step
Network4061	TRUE	TRUE	FALSE	three	FALSE			3;4;FALSE	vanilla	three_step
Network2857	TRUE	TRUE	TRUE	three	FALSE			4;4;TRUE	vanilla	three_step
Network3659	TRUE	FALSE	TRUE	three	FALSE			2;3;FALSE	vanilla	three_step
Network1970	FALSE	TRUE	TRUE	three	TRUE			1;2;TRUE	vanilla	three_step
Network1974	FALSE	TRUE	FALSE	three	TRUE			1;2;TRUE	vanilla	three_step
Network2132	FALSE	FALSE	TRUE	three	TRUE			3;2;TRUE	vanilla	three_step
Network1115	TRUE	FALSE	TRUE	two	FALSE		1;3		vanilla	one_step
Network3267	TRUE	FALSE	TRUE	three	TRUE			1;2;FALSE	vanilla	one_step
Network449	TRUE	TRUE	TRUE	one	TRUE	4			vanilla	three_step
Network451	TRUE	FALSE	TRUE	one	TRUE	4			vanilla	three_step
Network775	TRUE	FALSE	FALSE	two	TRUE		1;2		vanilla	three_step
Network1061	TRUE	TRUE	FALSE	two	TRUE		1;3		inverse
Network3164	FALSE	FALSE	TRUE	three	FALSE			4;1;FALSE	vanilla	two_step
Network4135	TRUE	FALSE	FALSE	three	TRUE			4;4;FALSE	vanilla	three_step
Network1437	TRUE	TRUE	FALSE	two	FALSE		1;4		vanilla	one_step
Network4068	FALSE	FALSE	TRUE	three	TRUE			3;4;FALSE	vanilla	one_step
Network1170	FALSE	TRUE	TRUE	two	TRUE		2;3		vanilla	three_step
Network857	TRUE	TRUE	TRUE	two	FALSE		2;2		vanilla	three_step
Network2858	FALSE	TRUE	TRUE	three	FALSE			4;4;TRUE	vanilla	three_step
Network2551	TRUE	FALSE	FALSE	three	TRUE			4;3;TRUE	vanilla	one_step
Network912	FALSE	FALSE	FALSE	two	FALSE		3;2		inverse
Network4049	TRUE	TRUE	TRUE	three	TRUE			3;4;FALSE	vanilla	three_step
Network3957	TRUE	TRUE	FALSE	three	TRUE			2;4;FALSE	vanilla	two_step
Network3877	TRUE	TRUE	FALSE	three	TRUE			1;4;FALSE	vanilla	two_step
Network2367	TRUE	FALSE	FALSE	three	FALSE			2;3;TRUE	vanilla	two_step
Network2047	TRUE	FALSE	FALSE	three	FALSE			2;2;TRUE	vanilla	two_step
Network1154	FALSE	TRUE	TRUE	two	TRUE		2;3		vanilla	two_step
Network3339	TRUE	FALSE	TRUE	three	FALSE			2;2;FALSE	vanilla	three_step
Network1357	TRUE	TRUE	FALSE	two	FALSE		4;3		vanilla	one_step
Network1882	FALSE	TRUE	TRUE	three	FALSE			4;1;TRUE	vanilla	two_step
Network2307	TRUE	FALSE	TRUE	three	TRUE			1;3;TRUE	vanilla	one_step
Network794	FALSE	TRUE	TRUE	two	FALSE		1;2		vanilla	one_step
Network3918	FALSE	TRUE	FALSE	three	FALSE			1;4;FALSE	vanilla	one_step
Network796	FALSE	FALSE	TRUE	two	FALSE		1;2		vanilla	one_step
Network798	FALSE	TRUE	FALSE	two	FALSE		1;2		vanilla	one_step
Network1519	TRUE	FALSE	FALSE	two	FALSE		2;4		vanilla	one_step
Network1323	TRUE	FALSE	TRUE	two	FALSE		4;3		vanilla	two_step
Network938	FALSE	TRUE	TRUE	two	FALSE		3;2		vanilla	three_step
Network800	FALSE	FALSE	FALSE	two	FALSE		1;2		vanilla	one_step
Network875	TRUE	FALSE	TRUE	two	FALSE		2;2		vanilla	one_step
Network3734	FALSE	TRUE	FALSE	three	TRUE			3;3;FALSE	vanilla	three_step
Network2076	FALSE	FALSE	TRUE	three	FALSE			2;2;TRUE	vanilla	one_step
Network3563	TRUE	FALSE	TRUE	three	FALSE			1;3;FALSE	vanilla	two_step
Network756	FALSE	FALSE	TRUE	two	TRUE		1;2		vanilla	two_step
Network1237	TRUE	TRUE	FALSE	two	TRUE		3;3		vanilla	two_step
Network2273	TRUE	TRUE	TRUE	three	TRUE			1;3;TRUE	vanilla	two_step
Network3579	TRUE	FALSE	TRUE	three	FALSE			1;3;FALSE	vanilla	three_step
Network2201	TRUE	TRUE	TRUE	three	FALSE			4;2;TRUE	vanilla	two_step
Network3026	FALSE	TRUE	TRUE	three	TRUE			2;1;FALSE	vanilla	one_step
Network538	FALSE	TRUE	TRUE	two	FALSE		2;1		vanilla	three_step
Network1332	FALSE	FALSE	TRUE	two	TRUE		4;3		vanilla	three_step
Network540	FALSE	FALSE	TRUE	two	FALSE		2;1		vanilla	three_step
Network3809	TRUE	TRUE	TRUE	three	TRUE			4;3;FALSE	vanilla	three_step
Network3028	FALSE	FALSE	TRUE	three	TRUE			2;1;FALSE	vanilla	one_step
Network293	TRUE	TRUE	FALSE	one	TRUE	2			vanilla	three_step
Network542	FALSE	TRUE	FALSE	two	FALSE		2;1		vanilla	three_step
Network544	FALSE	FALSE	FALSE	two	FALSE		2;1		vanilla	three_step
Network2048	FALSE	FALSE	FALSE	three	FALSE			2;2;TRUE	vanilla	two_step
Network2318	FALSE	TRUE	FALSE	three	FALSE			1;3;TRUE	vanilla	one_step
Network3341	TRUE	TRUE	FALSE	three	FALSE			2;2;FALSE	vanilla	three_step
Network2059	TRUE	FALSE	TRUE	three	FALSE			2;2;TRUE	vanilla	three_step
Network2221	TRUE	TRUE	FALSE	three	FALSE			4;2;TRUE	vanilla	three_step
Network3032	FALSE	FALSE	FALSE	three	TRUE			2;1;FALSE	vanilla	one_step
Network3483	TRUE	FALSE	TRUE	three	FALSE			4;2;FALSE	vanilla	two_step
Network1439	TRUE	FALSE	FALSE	two	FALSE		1;4		vanilla	one_step
Network2768	FALSE	FALSE	FALSE	three	FALSE			3;4;TRUE	vanilla	two_step
Network3646	FALSE	TRUE	FALSE	three	FALSE			2;3;FALSE	vanilla	two_step
Network1405	TRUE	TRUE	FALSE	two	FALSE		1;4		vanilla	two_step
Network876	FALSE	FALSE	TRUE	two	FALSE		2;2		vanilla	one_step
Network2289	TRUE	TRUE	TRUE	three	TRUE			1;3;TRUE	vanilla	three_step
Network182	FALSE	TRUE	FALSE	three	TRUE			1;1;TRUE	vanilla	three_step
Network184	FALSE	FALSE	FALSE	three	TRUE			1;1;TRUE	vanilla	three_step
Network880	FALSE	FALSE	FALSE	two	FALSE		2;2		vanilla	one_step
Network4035	TRUE	FALSE	TRUE	three	TRUE			3;4;FALSE	vanilla	two_step
Network2077	TRUE	TRUE	FALSE	three	FALSE			2;2;TRUE	vanilla	one_step
Network990	FALSE	TRUE	FALSE	two	FALSE		4;2		inverse
Network3499	TRUE	FALSE	TRUE	three	FALSE			4;2;FALSE	vanilla	three_step
Network2846	FALSE	TRUE	FALSE	three	FALSE			4;4;TRUE	vanilla	two_step
Network1840	FALSE	FALSE	FALSE	three	FALSE			3;1;TRUE	vanilla	one_step
Network2355	TRUE	FALSE	TRUE	three	TRUE			2;3;TRUE	vanilla	two_step
Network1901	TRUE	TRUE	FALSE	three	FALSE			4;1;TRUE	vanilla	three_step
Network1885	TRUE	TRUE	FALSE	three	FALSE			4;1;TRUE	vanilla	two_step
Network279	TRUE	FALSE	FALSE	one	TRUE	2			vanilla	two_step
Network547	TRUE	FALSE	TRUE	two	TRUE		2;1		vanilla	one_step
Network606	FALSE	TRUE	FALSE	two	FALSE		3;1		vanilla	two_step
Network1308	FALSE	FALSE	TRUE	two	FALSE		4;3		inverse
Network2784	FALSE	FALSE	FALSE	three	FALSE			3;4;TRUE	vanilla	three_step
Network2449	TRUE	TRUE	TRUE	three	TRUE			3;3;TRUE	vanilla	three_step
Network2121	TRUE	TRUE	TRUE	three	FALSE			3;2;TRUE	vanilla	two_step
Network524	FALSE	FALSE	TRUE	two	FALSE		2;1		vanilla	two_step
Network522	FALSE	TRUE	TRUE	two	FALSE		2;1		vanilla	two_step
Network526	FALSE	TRUE	FALSE	two	FALSE		2;1		vanilla	two_step
Network3162	FALSE	TRUE	TRUE	three	FALSE			4;1;FALSE	vanilla	two_step
Network528	FALSE	FALSE	FALSE	two	FALSE		2;1		vanilla	two_step
Network3487	TRUE	FALSE	FALSE	three	FALSE			4;2;FALSE	vanilla	two_step
Network3501	TRUE	TRUE	FALSE	three	FALSE			4;2;FALSE	vanilla	three_step
Network1327	TRUE	FALSE	FALSE	two	FALSE		4;3		vanilla	two_step
Network3255	TRUE	FALSE	FALSE	three	TRUE			1;2;FALSE	vanilla	three_step
Network2142	FALSE	TRUE	FALSE	three	FALSE			3;2;TRUE	vanilla	three_step
Network2871	TRUE	FALSE	FALSE	three	TRUE			4;4;TRUE	vanilla	one_step
Network1350	FALSE	TRUE	FALSE	two	TRUE		4;3		vanilla	one_step
Network4042	FALSE	TRUE	TRUE	three	FALSE			3;4;FALSE	vanilla	two_step
Network2042	FALSE	TRUE	TRUE	three	FALSE			2;2;TRUE	vanilla	two_step
Network2058	FALSE	TRUE	TRUE	three	FALSE			2;2;TRUE	vanilla	three_step
Network768	FALSE	FALSE	FALSE	two	FALSE		1;2		vanilla	two_step
Network2062	FALSE	TRUE	FALSE	three	FALSE			2;2;TRUE	vanilla	three_step
Network3181	TRUE	TRUE	FALSE	three	FALSE			4;1;FALSE	vanilla	three_step
Network784	FALSE	FALSE	FALSE	two	FALSE		1;2		vanilla	three_step
Network2686	FALSE	TRUE	FALSE	three	FALSE			2;4;TRUE	vanilla	two_step
Network1415	TRUE	FALSE	FALSE	two	TRUE		1;4		vanilla	three_step
Network4100	FALSE	FALSE	TRUE	three	TRUE			4;4;FALSE	inverse
Network2066	FALSE	TRUE	TRUE	three	TRUE			2;2;TRUE	vanilla	one_step
Network3165	TRUE	TRUE	FALSE	three	FALSE			4;1;FALSE	vanilla	two_step
Network3567	TRUE	FALSE	FALSE	three	FALSE			1;3;FALSE	vanilla	two_step
Network2044	FALSE	FALSE	TRUE	three	FALSE			2;2;TRUE	vanilla	two_step
Network2070	FALSE	TRUE	FALSE	three	TRUE			2;2;TRUE	vanilla	one_step
Network2060	FALSE	FALSE	TRUE	three	FALSE			2;2;TRUE	vanilla	three_step
Network988	FALSE	FALSE	TRUE	two	FALSE		4;2		inverse
Network2380	FALSE	FALSE	TRUE	three	FALSE			2;3;TRUE	vanilla	three_step
Network3120	FALSE	FALSE	FALSE	three	FALSE			3;1;FALSE	vanilla	one_step
Network366	FALSE	TRUE	FALSE	one	FALSE	3			vanilla	two_step
Network3509	TRUE	TRUE	FALSE	three	TRUE			4;2;FALSE	vanilla	one_step
Network1075	TRUE	FALSE	TRUE	two	TRUE		1;3		vanilla	two_step
Network2064	FALSE	FALSE	FALSE	three	FALSE			2;2;TRUE	vanilla	three_step
Network1185	TRUE	TRUE	TRUE	two	TRUE		2;3		vanilla	one_step
Network464	FALSE	FALSE	FALSE	one	FALSE	4			vanilla	three_step
Network3583	TRUE	FALSE	FALSE	three	FALSE			1;3;FALSE	vanilla	three_step
Network2229	TRUE	TRUE	FALSE	three	TRUE			4;2;TRUE	vanilla	one_step
Network845	TRUE	TRUE	FALSE	two	FALSE		2;2		vanilla	two_step
Network859	TRUE	FALSE	TRUE	two	FALSE		2;2		vanilla	three_step
Network1082	FALSE	TRUE	TRUE	two	FALSE		1;3		vanilla	two_step
Network3994	FALSE	TRUE	TRUE	three	FALSE			2;4;FALSE	vanilla	one_step
Network2075	TRUE	FALSE	TRUE	three	FALSE			2;2;TRUE	vanilla	one_step
Network2755	TRUE	FALSE	TRUE	three	TRUE			3;4;TRUE	vanilla	two_step
Network2217	TRUE	TRUE	TRUE	three	FALSE			4;2;TRUE	vanilla	three_step
Network3977	TRUE	TRUE	TRUE	three	FALSE			2;4;FALSE	vanilla	three_step
Network1098	FALSE	TRUE	TRUE	two	FALSE		1;3		vanilla	three_step
Network2388	FALSE	FALSE	TRUE	three	TRUE			2;3;TRUE	vanilla	one_step
Network947	TRUE	FALSE	TRUE	two	TRUE		3;2		vanilla	one_step
Network2231	TRUE	FALSE	FALSE	three	TRUE			4;2;TRUE	vanilla	one_step
Network634	FALSE	TRUE	TRUE	two	FALSE		3;1		vanilla	one_step
Network636	FALSE	FALSE	TRUE	two	FALSE		3;1		vanilla	one_step
Network1713	TRUE	TRUE	TRUE	three	TRUE			2;1;TRUE	vanilla	two_step
Network2771	TRUE	FALSE	TRUE	three	TRUE			3;4;TRUE	vanilla	three_step
Network1715	TRUE	FALSE	TRUE	three	TRUE			2;1;TRUE	vanilla	two_step
Network2715	TRUE	FALSE	TRUE	three	FALSE			2;4;TRUE	vanilla	one_step
Network3565	TRUE	TRUE	FALSE	three	FALSE			1;3;FALSE	vanilla	two_step
Network1119	TRUE	FALSE	FALSE	two	FALSE		1;3		vanilla	one_step
Network473	TRUE	TRUE	TRUE	one	FALSE	4			vanilla	one_step
Network1717	TRUE	TRUE	FALSE	three	TRUE			2;1;TRUE	vanilla	two_step
Network865	TRUE	TRUE	TRUE	two	TRUE		2;2		vanilla	one_step
Network627	TRUE	FALSE	TRUE	two	TRUE		3;1		vanilla	one_step
Network3581	TRUE	TRUE	FALSE	three	FALSE			1;3;FALSE	vanilla	three_step
Network1652	FALSE	FALSE	TRUE	two	TRUE		4;4		vanilla	three_step
Network1719	TRUE	FALSE	FALSE	three	TRUE			2;1;TRUE	vanilla	two_step
Network3519	TRUE	FALSE	FALSE	three	FALSE			4;2;FALSE	vanilla	one_step
Network1917	TRUE	TRUE	FALSE	three	FALSE			4;1;TRUE	vanilla	one_step
Network1143	TRUE	FALSE	FALSE	two	TRUE		2;3		inverse
Network4047	TRUE	FALSE	FALSE	three	FALSE			3;4;FALSE	vanilla	two_step
Network2223	TRUE	FALSE	FALSE	three	FALSE			4;2;TRUE	vanilla	three_step
Network2393	TRUE	TRUE	TRUE	three	FALSE			2;3;TRUE	vanilla	one_step
Network3438	FALSE	TRUE	FALSE	three	FALSE			3;2;FALSE	vanilla	one_step
Network1489	TRUE	TRUE	TRUE	two	TRUE		2;4		vanilla	three_step
Network3219	TRUE	FALSE	TRUE	three	TRUE			1;2;FALSE	inverse
Network2702	FALSE	TRUE	FALSE	three	FALSE			2;4;TRUE	vanilla	three_step
Network3594	FALSE	TRUE	TRUE	three	FALSE			1;3;FALSE	vanilla	one_step
Network4159	TRUE	FALSE	FALSE	three	FALSE			4;4;FALSE	vanilla	one_step
Network1102	FALSE	TRUE	FALSE	two	FALSE		1;3		vanilla	three_step
Network2799	TRUE	FALSE	FALSE	three	FALSE			3;4;TRUE	vanilla	one_step
Network3751	TRUE	FALSE	FALSE	three	TRUE			3;3;FALSE	vanilla	one_step
Network4063	TRUE	FALSE	FALSE	three	FALSE			3;4;FALSE	vanilla	three_step
Network1397	TRUE	TRUE	FALSE	two	TRUE		1;4		vanilla	two_step
Network3959	TRUE	FALSE	FALSE	three	TRUE			2;4;FALSE	vanilla	two_step
Network702	FALSE	TRUE	FALSE	two	FALSE		4;1		vanilla	three_step
Network1827	TRUE	FALSE	TRUE	three	TRUE			3;1;TRUE	vanilla	one_step
Network1725	TRUE	TRUE	FALSE	three	FALSE			2;1;TRUE	vanilla	two_step
Network446	FALSE	TRUE	FALSE	one	FALSE	4			vanilla	two_step
Network2068	FALSE	FALSE	TRUE	three	TRUE			2;2;TRUE	vanilla	one_step
Network1727	TRUE	FALSE	FALSE	three	FALSE			2;1;TRUE	vanilla	two_step
Network2767	TRUE	FALSE	FALSE	three	FALSE			3;4;TRUE	vanilla	two_step
Network3419	TRUE	FALSE	TRUE	three	FALSE			3;2;FALSE	vanilla	three_step
Network1477	TRUE	TRUE	FALSE	two	TRUE		2;4		vanilla	two_step
Network3879	TRUE	FALSE	FALSE	three	TRUE			1;4;FALSE	vanilla	two_step
Network2072	FALSE	FALSE	FALSE	three	TRUE			2;2;TRUE	vanilla	one_step
Network442	FALSE	TRUE	TRUE	one	FALSE	4			vanilla	two_step
Network1741	TRUE	TRUE	FALSE	three	FALSE			2;1;TRUE	vanilla	three_step
Network4120	FALSE	FALSE	FALSE	three	TRUE			4;4;FALSE	vanilla	two_step
Network1743	TRUE	FALSE	FALSE	three	FALSE			2;1;TRUE	vanilla	three_step
Network3138	FALSE	TRUE	TRUE	three	TRUE			4;1;FALSE	inverse
Network3436	FALSE	FALSE	TRUE	three	FALSE			3;2;FALSE	vanilla	one_step
Network986	FALSE	TRUE	TRUE	two	FALSE		4;2		inverse
Network2079	TRUE	FALSE	FALSE	three	FALSE			2;2;TRUE	vanilla	one_step
Network1904	FALSE	FALSE	FALSE	three	FALSE			4;1;TRUE	vanilla	three_step
Network3197	TRUE	TRUE	FALSE	three	FALSE			4;1;FALSE	vanilla	one_step
Network1645	TRUE	TRUE	FALSE	two	FALSE		4;4		vanilla	two_step
Network2834	FALSE	TRUE	TRUE	three	TRUE			4;4;TRUE	vanilla	two_step
Network2624	FALSE	FALSE	FALSE	three	FALSE			1;4;TRUE	vanilla	three_step
Network1348	FALSE	FALSE	TRUE	two	TRUE		4;3		vanilla	one_step
Network3324	FALSE	FALSE	TRUE	three	FALSE			2;2;FALSE	vanilla	two_step
Network715	TRUE	FALSE	TRUE	two	FALSE		4;1		vanilla	one_step
Network1831	TRUE	FALSE	FALSE	three	TRUE			3;1;TRUE	vanilla	one_step
Network2608	FALSE	FALSE	FALSE	three	FALSE			1;4;TRUE	vanilla	two_step
Network3820	FALSE	FALSE	TRUE	three	FALSE			4;3;FALSE	vanilla	three_step
Network2443	TRUE	FALSE	TRUE	three	FALSE			3;3;TRUE	vanilla	two_step
Network2791	TRUE	FALSE	FALSE	three	TRUE			3;4;TRUE	vanilla	one_step
Network2207	TRUE	FALSE	FALSE	three	FALSE			4;2;TRUE	vanilla	two_step
Network3328	FALSE	FALSE	FALSE	three	FALSE			2;2;FALSE	vanilla	two_step
Network873	TRUE	TRUE	TRUE	two	FALSE		2;2		vanilla	one_step
Network193	TRUE	TRUE	TRUE	one	TRUE	1			vanilla	one_step
Network197	TRUE	TRUE	FALSE	one	TRUE	1			vanilla	one_step
Network195	TRUE	FALSE	TRUE	one	TRUE	1			vanilla	one_step
Network199	TRUE	FALSE	FALSE	one	TRUE	1			vanilla	one_step
Network2057	TRUE	TRUE	TRUE	three	FALSE			2;2;TRUE	vanilla	three_step
Network1197	TRUE	TRUE	FALSE	two	FALSE		2;3		vanilla	one_step
Network3949	TRUE	TRUE	FALSE	three	FALSE			2;4;FALSE	inverse
Network2237	TRUE	TRUE	FALSE	three	FALSE			4;2;TRUE	vanilla	one_step
Network1349	TRUE	TRUE	FALSE	two	TRUE		4;3		vanilla	one_step
Network2993	TRUE	TRUE	TRUE	three	TRUE			2;1;FALSE	vanilla	two_step
Network275	TRUE	FALSE	TRUE	one	TRUE	2			vanilla	two_step
Network2995	TRUE	FALSE	TRUE	three	TRUE			2;1;FALSE	vanilla	two_step
Network1011	TRUE	FALSE	TRUE	two	TRUE		4;2		vanilla	three_step
Network398	FALSE	TRUE	FALSE	one	FALSE	3			vanilla	one_step
Network3253	TRUE	TRUE	FALSE	three	TRUE			1;2;FALSE	vanilla	three_step
Network699	TRUE	FALSE	TRUE	two	FALSE		4;1		vanilla	three_step
Network1870	FALSE	TRUE	FALSE	three	FALSE			4;1;TRUE	inverse
Network1079	TRUE	FALSE	FALSE	two	TRUE		1;3		vanilla	two_step
Network3184	FALSE	FALSE	FALSE	three	FALSE			4;1;FALSE	vanilla	three_step
Network4079	TRUE	FALSE	FALSE	three	FALSE			3;4;FALSE	vanilla	one_step
Network1460	FALSE	FALSE	TRUE	two	TRUE		2;4		inverse
Network2063	TRUE	FALSE	FALSE	three	FALSE			2;2;TRUE	vanilla	three_step
Network177	TRUE	TRUE	TRUE	three	TRUE			1;1;TRUE	vanilla	three_step
Network179	TRUE	FALSE	TRUE	three	TRUE			1;1;TRUE	vanilla	three_step
Network202	FALSE	TRUE	TRUE	one	FALSE	1			vanilla	one_step
Network206	FALSE	TRUE	FALSE	one	FALSE	1			vanilla	one_step
Network208	FALSE	FALSE	FALSE	one	FALSE	1			vanilla	one_step
Network204	FALSE	FALSE	TRUE	one	FALSE	1			vanilla	one_step
Network1032	FALSE	FALSE	FALSE	two	TRUE		4;2		vanilla	one_step
Network2997	TRUE	TRUE	FALSE	three	TRUE			2;1;FALSE	vanilla	two_step
Network181	TRUE	TRUE	FALSE	three	TRUE			1;1;TRUE	vanilla	three_step
Network3481	TRUE	TRUE	TRUE	three	FALSE			4;2;FALSE	vanilla	two_step
Network183	TRUE	FALSE	FALSE	three	TRUE			1;1;TRUE	vanilla	three_step
Network687	TRUE	FALSE	FALSE	two	FALSE		4;1		vanilla	two_step
Network546	FALSE	TRUE	TRUE	two	TRUE		2;1		vanilla	one_step
Network685	TRUE	TRUE	FALSE	two	FALSE		4;1		vanilla	two_step
Network548	FALSE	FALSE	TRUE	two	TRUE		2;1		vanilla	one_step
Network2999	TRUE	FALSE	FALSE	three	TRUE			2;1;FALSE	vanilla	two_step
Network956	FALSE	FALSE	TRUE	two	FALSE		3;2		vanilla	one_step
Network1274	FALSE	TRUE	TRUE	two	FALSE		3;3		vanilla	one_step
Network130	FALSE	TRUE	TRUE	three	TRUE			1;1;TRUE	vanilla	two_step
Network1113	TRUE	TRUE	TRUE	two	FALSE		1;3		vanilla	one_step
Network851	TRUE	FALSE	TRUE	two	TRUE		2;2		vanilla	three_step
Network134	FALSE	TRUE	FALSE	three	TRUE			1;1;TRUE	vanilla	two_step
Network136	FALSE	FALSE	FALSE	three	TRUE			1;1;TRUE	vanilla	two_step
Network132	FALSE	FALSE	TRUE	three	TRUE			1;1;TRUE	vanilla	two_step
Network1278	FALSE	TRUE	FALSE	two	FALSE		3;3		vanilla	one_step
Network3623	TRUE	FALSE	FALSE	three	TRUE			2;3;FALSE	inverse
Network926	FALSE	TRUE	FALSE	two	FALSE		3;2		vanilla	two_step
Network2158	FALSE	TRUE	FALSE	three	FALSE			3;2;TRUE	vanilla	one_step
Network3807	TRUE	FALSE	FALSE	three	FALSE			4;3;FALSE	vanilla	two_step
Network2151	TRUE	FALSE	FALSE	three	TRUE			3;2;TRUE	vanilla	one_step
Network2865	TRUE	TRUE	TRUE	three	TRUE			4;4;TRUE	vanilla	one_step
Network1117	TRUE	TRUE	FALSE	two	FALSE		1;3		vanilla	one_step
Network3870	FALSE	TRUE	FALSE	three	FALSE			1;4;FALSE	inverse
Network394	FALSE	TRUE	TRUE	one	FALSE	3			vanilla	one_step
Network762	FALSE	TRUE	TRUE	two	FALSE		1;2		vanilla	two_step
Network3950	FALSE	TRUE	FALSE	three	FALSE			2;4;FALSE	inverse
Network3868	FALSE	FALSE	TRUE	three	FALSE			1;4;FALSE	inverse
Network764	FALSE	FALSE	TRUE	two	FALSE		1;2		vanilla	two_step
Network778	FALSE	TRUE	TRUE	two	FALSE		1;2		vanilla	three_step
Network3644	FALSE	FALSE	TRUE	three	FALSE			2;3;FALSE	vanilla	two_step
Network780	FALSE	FALSE	TRUE	two	FALSE		1;2		vanilla	three_step
Network766	FALSE	TRUE	FALSE	two	FALSE		1;2		vanilla	two_step
Network1479	TRUE	FALSE	FALSE	two	TRUE		2;4		vanilla	two_step
Network1084	FALSE	FALSE	TRUE	two	FALSE		1;3		vanilla	two_step
Network782	FALSE	TRUE	FALSE	two	FALSE		1;2		vanilla	three_step
Network3005	TRUE	TRUE	FALSE	three	FALSE			2;1;FALSE	vanilla	two_step
Network4037	TRUE	TRUE	FALSE	three	TRUE			3;4;FALSE	vanilla	two_step
Network3343	TRUE	FALSE	FALSE	three	FALSE			2;2;FALSE	vanilla	three_step
Network3653	TRUE	TRUE	FALSE	three	TRUE			2;3;FALSE	vanilla	three_step
Network3163	TRUE	FALSE	TRUE	three	FALSE			4;1;FALSE	vanilla	two_step
Network1100	FALSE	FALSE	TRUE	two	FALSE		1;3		vanilla	three_step
Network3007	TRUE	FALSE	FALSE	three	FALSE			2;1;FALSE	vanilla	two_step
Network1498	FALSE	TRUE	TRUE	two	FALSE		2;4		vanilla	three_step
Network3823	TRUE	FALSE	FALSE	three	FALSE			4;3;FALSE	vanilla	three_step
Network3497	TRUE	TRUE	TRUE	three	FALSE			4;2;FALSE	vanilla	three_step
Network3150	FALSE	TRUE	FALSE	three	FALSE			4;1;FALSE	inverse
Network2700	FALSE	FALSE	TRUE	three	FALSE			2;4;TRUE	vanilla	three_step
Network4131	TRUE	FALSE	TRUE	three	TRUE			4;4;FALSE	vanilla	three_step
Network3179	TRUE	FALSE	TRUE	three	FALSE			4;1;FALSE	vanilla	three_step
Network3021	TRUE	TRUE	FALSE	three	FALSE			2;1;FALSE	vanilla	three_step
Network951	TRUE	FALSE	FALSE	two	TRUE		3;2		vanilla	one_step
Network3434	FALSE	TRUE	TRUE	three	FALSE			3;2;FALSE	vanilla	one_step
Network2526	FALSE	TRUE	FALSE	three	FALSE			4;3;TRUE	vanilla	two_step
Network3023	TRUE	FALSE	FALSE	three	FALSE			2;1;FALSE	vanilla	three_step
Network3797	TRUE	TRUE	FALSE	three	TRUE			4;3;FALSE	vanilla	two_step
Network3817	TRUE	TRUE	TRUE	three	FALSE			4;3;FALSE	vanilla	three_step
Network3642	FALSE	TRUE	TRUE	three	FALSE			2;3;FALSE	vanilla	two_step
Network3993	TRUE	TRUE	TRUE	three	FALSE			2;4;FALSE	vanilla	one_step
Network3919	TRUE	FALSE	FALSE	three	FALSE			1;4;FALSE	vanilla	one_step
Network2275	TRUE	FALSE	TRUE	three	TRUE			1;3;TRUE	vanilla	two_step
Network1306	FALSE	TRUE	TRUE	two	FALSE		4;3		inverse
Network2455	TRUE	FALSE	FALSE	three	TRUE			3;3;TRUE	vanilla	three_step
Network2203	TRUE	FALSE	TRUE	three	FALSE			4;2;TRUE	vanilla	two_step
Network3665	TRUE	TRUE	TRUE	three	TRUE			2;3;FALSE	vanilla	one_step
Network2395	TRUE	FALSE	TRUE	three	FALSE			2;3;TRUE	vanilla	one_step
Network2688	FALSE	FALSE	FALSE	three	FALSE			2;4;TRUE	vanilla	two_step
Network677	TRUE	TRUE	FALSE	two	TRUE		4;1		vanilla	two_step
Network3975	TRUE	FALSE	FALSE	three	TRUE			2;4;FALSE	vanilla	three_step
Network3676	FALSE	FALSE	TRUE	three	FALSE			2;3;FALSE	vanilla	one_step
Network2866	FALSE	TRUE	TRUE	three	TRUE			4;4;TRUE	vanilla	one_step
Network2123	TRUE	FALSE	TRUE	three	FALSE			3;2;TRUE	vanilla	two_step
Network3942	FALSE	TRUE	FALSE	three	TRUE			2;4;FALSE	inverse
Network4137	TRUE	TRUE	TRUE	three	FALSE			4;4;FALSE	vanilla	three_step
Network3862	FALSE	TRUE	FALSE	three	TRUE			1;4;FALSE	inverse
Network2145	TRUE	TRUE	TRUE	three	TRUE			3;2;TRUE	vanilla	one_step
Network3463	TRUE	FALSE	FALSE	three	TRUE			4;2;FALSE	inverse
Network1539	TRUE	FALSE	TRUE	two	TRUE		3;4		inverse
Network954	FALSE	TRUE	TRUE	two	FALSE		3;2		vanilla	one_step
Network3814	FALSE	TRUE	FALSE	three	TRUE			4;3;FALSE	vanilla	three_step
Network469	TRUE	TRUE	FALSE	one	TRUE	4			vanilla	one_step
Network3803	TRUE	FALSE	TRUE	three	FALSE			4;3;FALSE	vanilla	two_step
Network703	TRUE	FALSE	FALSE	two	FALSE		4;1		vanilla	three_step
Network3574	FALSE	TRUE	FALSE	three	TRUE			1;3;FALSE	vanilla	three_step
Network3298	FALSE	TRUE	TRUE	three	TRUE			2;2;FALSE	inverse
Network3997	TRUE	TRUE	FALSE	three	FALSE			2;4;FALSE	vanilla	one_step
Network3654	FALSE	TRUE	FALSE	three	TRUE			2;3;FALSE	vanilla	three_step
Network1157	TRUE	TRUE	FALSE	two	TRUE		2;3		vanilla	two_step
Network2041	TRUE	TRUE	TRUE	three	FALSE			2;2;TRUE	vanilla	two_step
Network638	FALSE	TRUE	FALSE	two	FALSE		3;1		vanilla	one_step
Network3111	TRUE	FALSE	FALSE	three	TRUE			3;1;FALSE	vanilla	one_step
Network3895	TRUE	FALSE	FALSE	three	TRUE			1;4;FALSE	vanilla	three_step
Network3819	TRUE	FALSE	TRUE	three	FALSE			4;3;FALSE	vanilla	three_step
Network3338	FALSE	TRUE	TRUE	three	FALSE			2;2;FALSE	vanilla	three_step
Network3835	TRUE	FALSE	TRUE	three	FALSE			4;3;FALSE	vanilla	one_step
Network4032	FALSE	FALSE	FALSE	three	FALSE			3;4;FALSE	inverse
Network2553	TRUE	TRUE	TRUE	three	FALSE			4;3;TRUE	vanilla	one_step
Network4123	TRUE	FALSE	TRUE	three	FALSE			4;4;FALSE	vanilla	two_step
Network396	FALSE	FALSE	TRUE	one	FALSE	3			vanilla	one_step
Network467	TRUE	FALSE	TRUE	one	TRUE	4			vanilla	one_step
Network61	TRUE	TRUE	FALSE	one	FALSE	1			inverse
Network59	TRUE	FALSE	TRUE	one	FALSE	1			inverse
Network57	TRUE	TRUE	TRUE	one	FALSE	1			inverse
Network63	TRUE	FALSE	FALSE	one	FALSE	1			inverse
Network3342	FALSE	TRUE	FALSE	three	FALSE			2;2;FALSE	vanilla	three_step
Network1470	FALSE	TRUE	FALSE	two	FALSE		2;4		inverse
Network3357	TRUE	TRUE	FALSE	three	FALSE			2;2;FALSE	vanilla	one_step
Network2441	TRUE	TRUE	TRUE	three	FALSE			3;3;TRUE	vanilla	two_step
Network3431	TRUE	FALSE	FALSE	three	TRUE			3;2;FALSE	vanilla	one_step
Network1324	FALSE	FALSE	TRUE	two	FALSE		4;3		vanilla	two_step
Network4071	TRUE	FALSE	FALSE	three	TRUE			3;4;FALSE	vanilla	one_step
Network3511	TRUE	FALSE	FALSE	three	TRUE			4;2;FALSE	vanilla	one_step
Network1413	TRUE	TRUE	FALSE	two	TRUE		1;4		vanilla	three_step
Network2703	TRUE	FALSE	FALSE	three	FALSE			2;4;TRUE	vanilla	three_step
Network701	TRUE	TRUE	FALSE	two	FALSE		4;1		vanilla	three_step
Network3353	TRUE	TRUE	TRUE	three	FALSE			2;2;FALSE	vanilla	one_step
Network4055	TRUE	FALSE	FALSE	three	TRUE			3;4;FALSE	vanilla	three_step
Network1037	TRUE	TRUE	FALSE	two	FALSE		4;2		vanilla	one_step
Network1381	TRUE	TRUE	FALSE	two	TRUE		1;4		inverse
Network3859	TRUE	FALSE	TRUE	three	TRUE			1;4;FALSE	inverse
Network3939	TRUE	FALSE	TRUE	three	TRUE			2;4;FALSE	inverse
Network3801	TRUE	TRUE	TRUE	three	FALSE			4;3;FALSE	vanilla	two_step
Network3543	TRUE	FALSE	FALSE	three	TRUE			1;3;FALSE	inverse
Network1156	FALSE	FALSE	TRUE	two	TRUE		2;3		vanilla	two_step
Network1435	TRUE	FALSE	TRUE	two	FALSE		1;4		vanilla	one_step
Network1913	TRUE	TRUE	TRUE	three	FALSE			4;1;TRUE	vanilla	one_step
Network3193	TRUE	TRUE	TRUE	three	FALSE			4;1;FALSE	vanilla	one_step
Network3873	TRUE	TRUE	TRUE	three	TRUE			1;4;FALSE	vanilla	two_step
Network2847	TRUE	FALSE	FALSE	three	FALSE			4;4;TRUE	vanilla	two_step
Network1546	FALSE	TRUE	TRUE	two	FALSE		3;4		inverse
Network3946	FALSE	TRUE	TRUE	three	FALSE			2;4;FALSE	inverse
Network2684	FALSE	FALSE	TRUE	three	FALSE			2;4;TRUE	vanilla	two_step
Network58	FALSE	TRUE	TRUE	one	FALSE	1			inverse
Network60	FALSE	FALSE	TRUE	one	FALSE	1			inverse
Network64	FALSE	FALSE	FALSE	one	FALSE	1			inverse
Network62	FALSE	TRUE	FALSE	one	FALSE	1			inverse
Network3322	FALSE	TRUE	TRUE	three	FALSE			2;2;FALSE	vanilla	two_step
Network713	TRUE	TRUE	TRUE	two	FALSE		4;1		vanilla	one_step
Network1331	TRUE	FALSE	TRUE	two	TRUE		4;3		vanilla	three_step
Network3251	TRUE	FALSE	TRUE	three	TRUE			1;2;FALSE	vanilla	three_step
Network1656	FALSE	FALSE	FALSE	two	TRUE		4;4		vanilla	three_step
Network2761	TRUE	TRUE	TRUE	three	FALSE			3;4;TRUE	vanilla	two_step
Network2603	TRUE	FALSE	TRUE	three	FALSE			1;4;TRUE	vanilla	two_step
Network3325	TRUE	TRUE	FALSE	three	FALSE			2;2;FALSE	vanilla	two_step
Network3866	FALSE	TRUE	TRUE	three	FALSE			1;4;FALSE	inverse
Network1595	TRUE	FALSE	TRUE	two	FALSE		3;4		vanilla	one_step
Network1220	FALSE	FALSE	TRUE	two	TRUE		3;3		inverse
Network3648	FALSE	FALSE	FALSE	three	FALSE			2;3;FALSE	vanilla	two_step
Network3326	FALSE	TRUE	FALSE	three	FALSE			2;2;FALSE	vanilla	two_step
Network2046	FALSE	TRUE	FALSE	three	FALSE			2;2;TRUE	vanilla	two_step
Network2863	TRUE	FALSE	FALSE	three	FALSE			4;4;TRUE	vanilla	three_step
Network835	TRUE	FALSE	TRUE	two	TRUE		2;2		vanilla	two_step
Network515	TRUE	FALSE	TRUE	two	TRUE		2;1		vanilla	two_step
Network308	FALSE	FALSE	TRUE	one	TRUE	2			vanilla	one_step
Network2621	TRUE	TRUE	FALSE	three	FALSE			1;4;TRUE	vanilla	three_step
Network2537	TRUE	TRUE	TRUE	three	FALSE			4;3;TRUE	vanilla	three_step
Network4129	TRUE	TRUE	TRUE	three	TRUE			4;4;FALSE	vanilla	three_step
Network2773	TRUE	TRUE	FALSE	three	TRUE			3;4;TRUE	vanilla	three_step
Network3300	FALSE	FALSE	TRUE	three	TRUE			2;2;FALSE	inverse
Network3948	FALSE	FALSE	TRUE	three	FALSE			2;4;FALSE	inverse
Network4097	TRUE	TRUE	TRUE	three	TRUE			4;4;FALSE	inverse
Network2605	TRUE	TRUE	FALSE	three	FALSE			1;4;TRUE	vanilla	two_step
Network607	TRUE	FALSE	FALSE	two	FALSE		3;1		vanilla	two_step
Network3778	FALSE	TRUE	TRUE	three	TRUE			4;3;FALSE	inverse
Network2525	TRUE	TRUE	FALSE	three	FALSE			4;3;TRUE	vanilla	two_step
Network2219	TRUE	FALSE	TRUE	three	FALSE			4;2;TRUE	vanilla	three_step
Network1077	TRUE	TRUE	FALSE	two	TRUE		1;3		vanilla	two_step
Network201	TRUE	TRUE	TRUE	one	FALSE	1			vanilla	one_step
Network203	TRUE	FALSE	TRUE	one	FALSE	1			vanilla	one_step
Network205	TRUE	TRUE	FALSE	one	FALSE	1			vanilla	one_step
Network1654	FALSE	TRUE	FALSE	two	TRUE		4;4		vanilla	three_step
Network207	TRUE	FALSE	FALSE	one	FALSE	1			vanilla	one_step
Network1313	TRUE	TRUE	TRUE	two	TRUE		4;3		vanilla	two_step
Network1086	FALSE	TRUE	FALSE	two	FALSE		1;3		vanilla	two_step
Network3513	TRUE	TRUE	TRUE	three	FALSE			4;2;FALSE	vanilla	one_step
Network3503	TRUE	FALSE	FALSE	three	FALSE			4;2;FALSE	vanilla	three_step
Network2433	TRUE	TRUE	TRUE	three	TRUE			3;3;TRUE	vanilla	two_step
Network3598	FALSE	TRUE	FALSE	three	FALSE			1;3;FALSE	vanilla	one_step
Network3142	FALSE	TRUE	FALSE	three	TRUE			4;1;FALSE	inverse
Network983	TRUE	FALSE	FALSE	two	TRUE		4;2		inverse
Network2862	FALSE	TRUE	FALSE	three	FALSE			4;4;TRUE	vanilla	three_step
Network2314	FALSE	TRUE	TRUE	three	FALSE			1;3;TRUE	vanilla	one_step
Network1808	FALSE	FALSE	FALSE	three	FALSE			3;1;TRUE	vanilla	two_step
Network3757	TRUE	TRUE	FALSE	three	FALSE			3;3;FALSE	vanilla	one_step
Network218	FALSE	TRUE	TRUE	two	FALSE		1;1		vanilla	one_step
Network220	FALSE	FALSE	TRUE	two	FALSE		1;1		vanilla	one_step
Network3635	TRUE	FALSE	TRUE	three	TRUE			2;3;FALSE	vanilla	two_step
Network222	FALSE	TRUE	FALSE	two	FALSE		1;1		vanilla	one_step
Network2227	TRUE	FALSE	TRUE	three	TRUE			4;2;TRUE	vanilla	one_step
Network224	FALSE	FALSE	FALSE	two	FALSE		1;1		vanilla	one_step
Network124	FALSE	FALSE	TRUE	two	FALSE		1;1		vanilla	two_step
Network122	FALSE	TRUE	TRUE	two	FALSE		1;1		vanilla	two_step
Network225	TRUE	TRUE	TRUE	three	TRUE			1;1;TRUE	vanilla	one_step
Network314	FALSE	TRUE	TRUE	one	FALSE	2			vanilla	one_step
Network318	FALSE	TRUE	FALSE	one	FALSE	2			vanilla	one_step
Network227	TRUE	FALSE	TRUE	three	TRUE			1;1;TRUE	vanilla	one_step
Network126	FALSE	TRUE	FALSE	two	FALSE		1;1		vanilla	two_step
Network3818	FALSE	TRUE	TRUE	three	FALSE			4;3;FALSE	vanilla	three_step
Network705	TRUE	TRUE	TRUE	two	TRUE		4;1		vanilla	one_step
Network128	FALSE	FALSE	FALSE	two	FALSE		1;1		vanilla	two_step
Network1377	TRUE	TRUE	TRUE	two	TRUE		1;4		inverse
Network231	TRUE	FALSE	FALSE	three	TRUE			1;1;TRUE	vanilla	one_step
Network229	TRUE	TRUE	FALSE	three	TRUE			1;1;TRUE	vanilla	one_step
Network3739	TRUE	FALSE	TRUE	three	FALSE			3;3;FALSE	vanilla	three_step
Network793	TRUE	TRUE	TRUE	two	FALSE		1;2		vanilla	one_step
Network3891	TRUE	FALSE	TRUE	three	TRUE			1;4;FALSE	vanilla	three_step
Network3971	TRUE	FALSE	TRUE	three	TRUE			2;4;FALSE	vanilla	three_step
Network2559	TRUE	FALSE	FALSE	three	FALSE			4;3;TRUE	vanilla	one_step
Network3268	FALSE	FALSE	TRUE	three	TRUE			1;2;FALSE	vanilla	one_step
Network797	TRUE	TRUE	FALSE	two	FALSE		1;2		vanilla	one_step
Network3811	TRUE	FALSE	TRUE	three	TRUE			4;3;FALSE	vanilla	three_step
Network3872	FALSE	FALSE	FALSE	three	FALSE			1;4;FALSE	inverse
Network3989	TRUE	TRUE	FALSE	three	TRUE			2;4;FALSE	vanilla	one_step
Network382	FALSE	TRUE	FALSE	one	FALSE	3			vanilla	three_step
Network3909	TRUE	TRUE	FALSE	three	TRUE			1;4;FALSE	vanilla	one_step
Network2921	TRUE	TRUE	TRUE	three	FALSE			1;1;FALSE	vanilla	two_step
Network1275	TRUE	FALSE	TRUE	two	FALSE		3;3		vanilla	one_step
Network2937	TRUE	TRUE	TRUE	three	FALSE			1;1;FALSE	vanilla	three_step
Network2923	TRUE	FALSE	TRUE	three	FALSE			1;1;FALSE	vanilla	two_step
Network1493	TRUE	TRUE	FALSE	two	TRUE		2;4		vanilla	three_step
Network978	FALSE	TRUE	TRUE	two	TRUE		4;2		inverse
Network2939	TRUE	FALSE	TRUE	three	FALSE			1;1;FALSE	vanilla	three_step
Network4067	TRUE	FALSE	TRUE	three	TRUE			3;4;FALSE	vanilla	one_step
Network1346	FALSE	TRUE	TRUE	two	TRUE		4;3		vanilla	one_step
Network839	TRUE	FALSE	FALSE	two	TRUE		2;2		vanilla	two_step
Network1399	TRUE	FALSE	FALSE	two	TRUE		1;4		vanilla	two_step
Network3107	TRUE	FALSE	TRUE	three	TRUE			3;1;FALSE	vanilla	one_step
Network818	FALSE	TRUE	TRUE	two	TRUE		2;2		inverse
Network2925	TRUE	TRUE	FALSE	three	FALSE			1;1;FALSE	vanilla	two_step
Network2617	TRUE	TRUE	TRUE	three	FALSE			1;4;TRUE	vanilla	three_step
Network2941	TRUE	TRUE	FALSE	three	FALSE			1;1;FALSE	vanilla	three_step
Network2927	TRUE	FALSE	FALSE	three	FALSE			1;1;FALSE	vanilla	two_step
Network2943	TRUE	FALSE	FALSE	three	FALSE			1;1;FALSE	vanilla	three_step
Network2623	TRUE	FALSE	FALSE	three	FALSE			1;4;TRUE	vanilla	three_step
Network4065	TRUE	TRUE	TRUE	three	TRUE			3;4;FALSE	vanilla	one_step
Network1171	TRUE	FALSE	TRUE	two	TRUE		2;3		vanilla	three_step
Network2794	FALSE	TRUE	TRUE	three	FALSE			3;4;TRUE	vanilla	one_step
Network788	FALSE	FALSE	TRUE	two	TRUE		1;2		vanilla	one_step
Network447	TRUE	FALSE	FALSE	one	FALSE	4			vanilla	two_step
Network792	FALSE	FALSE	FALSE	two	TRUE		1;2		vanilla	one_step
Network551	TRUE	FALSE	FALSE	two	TRUE		2;1		vanilla	one_step
Network1058	FALSE	TRUE	TRUE	two	TRUE		1;3		inverse
Network3517	TRUE	TRUE	FALSE	three	FALSE			4;2;FALSE	vanilla	one_step
Network3349	TRUE	TRUE	FALSE	three	TRUE			2;2;FALSE	vanilla	one_step
Network1382	FALSE	TRUE	FALSE	two	TRUE		1;4		inverse
Network719	TRUE	FALSE	FALSE	two	FALSE		4;1		vanilla	one_step
Network1390	FALSE	TRUE	FALSE	two	FALSE		1;4		inverse
Network1462	FALSE	TRUE	FALSE	two	TRUE		2;4		inverse
Network4149	TRUE	TRUE	FALSE	three	TRUE			4;4;FALSE	vanilla	one_step
Network579	TRUE	FALSE	TRUE	two	TRUE		3;1		inverse
Network1563	TRUE	FALSE	TRUE	two	FALSE		3;4		vanilla	two_step
Network3952	FALSE	FALSE	FALSE	three	FALSE			2;4;FALSE	inverse
Network513	TRUE	TRUE	TRUE	two	TRUE		2;1		vanilla	two_step
Network3538	FALSE	TRUE	TRUE	three	TRUE			1;3;FALSE	inverse
Network277	TRUE	TRUE	FALSE	one	TRUE	2			vanilla	two_step
Network3940	FALSE	FALSE	TRUE	three	TRUE			2;4;FALSE	inverse
Network2287	TRUE	FALSE	FALSE	three	FALSE			1;3;TRUE	vanilla	two_step
Network3104	FALSE	FALSE	FALSE	three	FALSE			3;1;FALSE	vanilla	three_step
Network316	FALSE	FALSE	TRUE	one	FALSE	2			vanilla	one_step
Network1824	FALSE	FALSE	FALSE	three	FALSE			3;1;TRUE	vanilla	three_step
Network2465	TRUE	TRUE	TRUE	three	TRUE			3;3;TRUE	vanilla	one_step
Network320	FALSE	FALSE	FALSE	one	FALSE	2			vanilla	one_step
Network2308	FALSE	FALSE	TRUE	three	TRUE			1;3;TRUE	vanilla	one_step
Network700	FALSE	FALSE	TRUE	two	FALSE		4;1		vanilla	three_step
Network583	TRUE	FALSE	FALSE	two	TRUE		3;1		inverse
Network2149	TRUE	TRUE	FALSE	three	TRUE			3;2;TRUE	vanilla	one_step
Network3337	TRUE	TRUE	TRUE	three	FALSE			2;2;FALSE	vanilla	three_step
Network554	FALSE	TRUE	TRUE	two	FALSE		2;1		vanilla	one_step
Network556	FALSE	FALSE	TRUE	two	FALSE		2;1		vanilla	one_step
Network558	FALSE	TRUE	FALSE	two	FALSE		2;1		vanilla	one_step
Network2206	FALSE	TRUE	FALSE	three	FALSE			4;2;TRUE	vanilla	two_step
Network560	FALSE	FALSE	FALSE	two	FALSE		2;1		vanilla	one_step
Network771	TRUE	FALSE	TRUE	two	TRUE		1;2		vanilla	three_step
Network1886	FALSE	TRUE	FALSE	three	FALSE			4;1;TRUE	vanilla	two_step
Network1383	TRUE	FALSE	FALSE	two	TRUE		1;4		inverse
Network477	TRUE	TRUE	FALSE	one	FALSE	4			vanilla	one_step
Network1550	FALSE	TRUE	FALSE	two	FALSE		3;4		inverse
Network3461	TRUE	TRUE	FALSE	three	TRUE			4;2;FALSE	inverse
Network4039	TRUE	FALSE	FALSE	three	TRUE			3;4;FALSE	vanilla	two_step
Network4104	FALSE	FALSE	FALSE	three	TRUE			4;4;FALSE	inverse
Network2549	TRUE	TRUE	FALSE	three	TRUE			4;3;TRUE	vanilla	one_step
Network2284	FALSE	FALSE	TRUE	three	FALSE			1;3;TRUE	vanilla	two_step
Network3425	TRUE	TRUE	TRUE	three	TRUE			3;2;FALSE	vanilla	one_step
Network3402	FALSE	TRUE	TRUE	three	FALSE			3;2;FALSE	vanilla	two_step
Network3359	TRUE	FALSE	FALSE	three	FALSE			2;2;FALSE	vanilla	one_step
Network2147	TRUE	FALSE	TRUE	three	TRUE			3;2;TRUE	vanilla	one_step
Network3404	FALSE	FALSE	TRUE	three	FALSE			3;2;FALSE	vanilla	two_step
Network479	TRUE	FALSE	FALSE	one	FALSE	4			vanilla	one_step
Network1496	FALSE	FALSE	FALSE	two	TRUE		2;4		vanilla	three_step
Network2291	TRUE	FALSE	TRUE	three	TRUE			1;3;TRUE	vanilla	three_step
Network3088	FALSE	FALSE	FALSE	three	FALSE			3;1;FALSE	vanilla	two_step
Network1866	FALSE	TRUE	TRUE	three	FALSE			4;1;TRUE	inverse
Network2316	FALSE	FALSE	TRUE	three	FALSE			1;3;TRUE	vanilla	one_step
Network1617	TRUE	TRUE	TRUE	two	TRUE		4;4		inverse
Network2278	FALSE	TRUE	FALSE	three	TRUE			1;3;TRUE	vanilla	two_step
Network3166	FALSE	TRUE	FALSE	three	FALSE			4;1;FALSE	vanilla	two_step
Network2775	TRUE	FALSE	FALSE	three	TRUE			3;4;TRUE	vanilla	three_step
Network2522	FALSE	TRUE	TRUE	three	FALSE			4;3;TRUE	vanilla	two_step
Network2475	TRUE	FALSE	TRUE	three	FALSE			3;3;TRUE	vanilla	one_step
Network3881	TRUE	TRUE	TRUE	three	FALSE			1;4;FALSE	vanilla	two_step
Network3145	TRUE	TRUE	TRUE	three	FALSE			4;1;FALSE	inverse
Network3643	TRUE	FALSE	TRUE	three	FALSE			2;3;FALSE	vanilla	two_step
Network4127	TRUE	FALSE	FALSE	three	FALSE			4;4;FALSE	vanilla	two_step
Network2061	TRUE	TRUE	FALSE	three	FALSE			2;2;TRUE	vanilla	three_step
Network3515	TRUE	FALSE	TRUE	three	FALSE			4;2;FALSE	vanilla	one_step
Network867	TRUE	FALSE	TRUE	two	TRUE		2;2		vanilla	one_step
Network362	FALSE	TRUE	TRUE	one	FALSE	3			vanilla	two_step
Network763	TRUE	FALSE	TRUE	two	FALSE		1;2		vanilla	two_step
Network3749	TRUE	TRUE	FALSE	three	TRUE			3;3;FALSE	vanilla	one_step
Network1911	TRUE	FALSE	FALSE	three	TRUE			4;1;TRUE	vanilla	one_step
Network3260	FALSE	FALSE	TRUE	three	FALSE			1;2;FALSE	vanilla	three_step
Network1172	FALSE	FALSE	TRUE	two	TRUE		2;3		vanilla	three_step
Network364	FALSE	FALSE	TRUE	one	FALSE	3			vanilla	two_step
Network2619	TRUE	FALSE	TRUE	three	FALSE			1;4;TRUE	vanilla	three_step
Network3712	FALSE	FALSE	FALSE	three	FALSE			3;3;FALSE	inverse
Network779	TRUE	FALSE	TRUE	two	FALSE		1;2		vanilla	three_step
Network380	FALSE	FALSE	TRUE	one	FALSE	3			vanilla	three_step
Network1989	TRUE	TRUE	FALSE	three	TRUE			1;2;TRUE	vanilla	one_step
Network2797	TRUE	TRUE	FALSE	three	FALSE			3;4;TRUE	vanilla	one_step
Network4143	TRUE	FALSE	FALSE	three	FALSE			4;4;FALSE	vanilla	three_step
Network3833	TRUE	TRUE	TRUE	three	FALSE			4;3;FALSE	vanilla	one_step
Network3753	TRUE	TRUE	TRUE	three	FALSE			3;3;FALSE	vanilla	one_step
Network2294	FALSE	TRUE	FALSE	three	TRUE			1;3;TRUE	vanilla	three_step
Network2156	FALSE	FALSE	TRUE	three	FALSE			3;2;TRUE	vanilla	one_step
Network4075	TRUE	FALSE	TRUE	three	FALSE			3;4;FALSE	vanilla	one_step
Network578	FALSE	TRUE	TRUE	two	TRUE		3;1		inverse
Network378	FALSE	TRUE	TRUE	one	FALSE	3			vanilla	three_step
Network3274	FALSE	TRUE	TRUE	three	FALSE			1;2;FALSE	vanilla	one_step
Network2859	TRUE	FALSE	TRUE	three	FALSE			4;4;TRUE	vanilla	three_step
Network2282	FALSE	TRUE	TRUE	three	FALSE			1;3;TRUE	vanilla	two_step
Network1907	TRUE	FALSE	TRUE	three	TRUE			4;1;TRUE	vanilla	one_step
Network1466	FALSE	TRUE	TRUE	two	FALSE		2;4		inverse
[truncated: 992 more rows]

## Sheet: Models topological measures
# SignalingProfiler 2.0 models properties
IDs	COMPUTATION TIME			TOPOLOGICAL MEASURES									BIOLOGICAL MEASURES									NORMALIZED METRICS						SCORE
Network ID	PKN_time	CARNIVAL_time	computation_time	nodes	edges	n_components	clust_coeff	diameter	power_law_fit	longest_path_AMPK	longest_path_MTOR	longest_path_Perturbation	quantified_edges	significant_edges	Precision	Recall	RMSE	TP	FP	FN	TN	normalized_time	norm_diam	nodes_norm	edges_norm	quant_ratio	nod_edg	Aggregated score
Network1554	23.49	58.26	81.75	99	219	1	0.057	24	0.028	12	7		45	26	0.76	0.47	89.1883	29	5	18	29	0.0580887	1	0.611111	0.287779	0.118721	0.452055	1.16324
Network4034	68.75	57.51	126.26	98	218	1	0.058	24	0.035	12	7		44	25	0.76	0.47	89.1883	29	5	18	29	0.089716	1	0.604938	0.286465	0.114679	0.449541	1.1484
Network1398	26.53	90.81	117.34	99	209	1	0.054	21	0.066	18	11		37	26	0.83	0.56	90.8415	30	4	15	30	0.0833777	0.875	0.611111	0.274639	0.124402	0.473684	1.13903
Network3878	76.59	88.09	164.68	107	236	1	0.051	21	0.062	18	11		47	29	0.83	0.56	90.8415	30	4	15	30	0.117016	0.875	0.660494	0.310118	0.122881	0.45339	1.13404
Network3958	77.42	87.94	165.36	107	236	1	0.051	21	0.062	18	11		47	29	0.83	0.56	90.8415	30	4	15	30	0.117499	0.875	0.660494	0.310118	0.122881	0.45339	1.13394
Network920	19.4	10.32	29.72	76	163	1	0.084	21	0.087	12	13		39	22	0.84	0.47	80.8161	31	3	18	31	0.021118	0.875	0.469136	0.214192	0.134969	0.466258	1.11076
Network1644	24.42	24.09	48.51	119	202	1	0.071	24	0.059	18	12		36	26	0.72	0.38	100.656	29	5	21	29	0.0344695	1	0.734568	0.26544	0.128713	0.589109	1.08396
Network4070	77.4	169.8	247.2	110	224	1	0.069	22	0.065	13	18		35	23	0.77	0.5	95.9403	29	5	17	29	0.175652	0.916667	0.679012	0.29435	0.102679	0.491071	1.07904
Network1641	34.63	64.29	98.92	97	184	1	0.059	19	0.058	12	9		41	32	0.83	0.44	82.4958	31	3	19	31	0.0702891	0.791667	0.598765	0.241787	0.173913	0.527174	1.07523
Network616	14.12	7.07	21.19	69	133	1	0.087	17	0.054	15	7		27	17	0.88	0.44	71.1667	32	2	19	32	0.0150569	0.708333	0.425926	0.17477	0.12782	0.518797	1.06457
Network3520	64.8	13.06	77.86	89	166	1	0.081	19	0.086	13	6		29	19	0.84	0.47	81.1513	31	3	18	31	0.0553246	0.791667	0.549383	0.218134	0.114458	0.536145	1.0515
Network998	18.51	21.12	39.63	106	212	1	0.049	21	0.082	10	12		40	26	0.82	0.41	84.9837	31	3	20	31	0.0281597	0.875	0.654321	0.278581	0.122642	0.5	1.05069
Network3974	75.55	115.6	191.15	117	318	1	0.068	20	0.076	11	8		68	42	0.8	0.47	92.0394	30	4	18	30	0.135825	0.833333	0.722222	0.417871	0.132075	0.367925	1.04854
Network3894	76.23	115.05	191.28	117	318	1	0.068	20	0.076	11	8		68	42	0.8	0.47	92.0394	30	4	18	30	0.135917	0.833333	0.722222	0.417871	0.132075	0.367925	1.04852
Network1680	29.06	24.47	53.53	114	207	1	0.096	18	0.063	13	7		33	25	0.8	0.47	90.1388	30	4	18	30	0.0380366	0.75	0.703704	0.272011	0.120773	0.550725	1.04778
Network1436	23.56	7.68	31.24	54	115	1	0.14	14	0.058	2	12		15	12	0.89	0.5	64.8886	32	2	17	32	0.0221981	0.583333	0.333333	0.151117	0.104348	0.469565	1.0464
Network1318	22.91	57.6	80.51	107	215	1	0.048	21	0.085	10	12		40	26	0.82	0.41	84.9837	31	3	20	31	0.0572076	0.875	0.660494	0.282523	0.12093	0.497674	1.04052
Network1586	23.19	100.2	123.39	100	221	1	0.102	20	0.079	11	6		36	23	0.76	0.47	97.59	29	5	18	29	0.0876767	0.833333	0.617284	0.290407	0.104072	0.452489	1.03817
Network3250	56.88	10.06	66.94	69	191	1	0.125	15	0.066	14	3		41	29	0.88	0.44	73.1208	32	2	19	32	0.0475652	0.625	0.425926	0.250986	0.151832	0.361257	1.0354
Network3254	61.94	10.79	72.73	69	191	1	0.125	15	0.066	14	3		41	29	0.88	0.44	73.1208	32	2	19	32	0.0516794	0.625	0.425926	0.250986	0.151832	0.361257	1.03458
Network4066	69.6	74.4	144	99	220	1	0.104	20	0.083	11	6		36	23	0.76	0.47	97.59	29	5	18	29	0.102321	0.833333	0.611111	0.289093	0.104545	0.45	1.03248
Network610	12.89	5.77	18.66	63	124	1	0.104	16	0.06	14	7		26	16	0.88	0.41	72.4164	32	2	20	32	0.0132592	0.666667	0.388889	0.162943	0.129032	0.508065	1.0322
Network3252	58.39	10.01	68.4	70	192	1	0.128	15	0.071	14	3		41	29	0.88	0.44	73.1208	32	2	19	32	0.0486027	0.625	0.432099	0.2523	0.151042	0.364583	1.0313
Network1414	26.37	114.28	140.65	109	280	1	0.071	20	0.104	11	8		55	36	0.8	0.47	92.0394	30	4	18	30	0.099941	0.833333	0.67284	0.367937	0.128571	0.389286	1.02746
Network3256	63.36	10.67	74.03	70	191	1	0.122	15	0.072	14	3		41	29	0.88	0.44	73.1208	32	2	19	32	0.0526032	0.625	0.432099	0.250986	0.151832	0.366492	1.0269
Network2776	45.49	127.19	172.68	100	246	1	0.07	19	0.088	4	8		53	34	0.8	0.47	90.753	30	4	18	30	0.1227	0.791667	0.617284	0.323259	0.138211	0.406504	1.0224
Network3192	56.1	7.21	63.31	84	198	1	0.127	15	0.051	14	8		34	20	0.84	0.47	74.1423	31	3	18	31	0.0449859	0.625	0.518519	0.260184	0.10101	0.424242	1.02151
Network1424	26.53	24.01	50.54	62	114	1	0.078	16	0.096	2	11		19	13	0.89	0.5	65.8947	32	2	17	32	0.035912	0.666667	0.382716	0.149803	0.114035	0.54386	1.02117
Network1339	31.49	121.51	153	131	367	1	0.047	20	0.051	11	6		58	43	0.78	0.41	96.2887	30	4	20	30	0.108717	0.833333	0.808642	0.48226	0.117166	0.356948	1.02101
Network1040	19.11	19.09	38.2	113	213	1	0.073	15	0.061	8	6		39	27	0.85	0.5	79.1214	31	3	17	31	0.0271436	0.625	0.697531	0.279895	0.126761	0.530516	1.02095
Network1590	26.47	194.4	220.87	106	229	1	0.099	22	0.101	13	7		36	23	0.75	0.44	100.623	29	5	19	29	0.156943	0.916667	0.654321	0.30092	0.100437	0.462882	1.02066
Network1334	23.26	56.24	79.5	114	266	1	0.065	18	0.066	10	7		52	39	0.79	0.44	93.779	30	4	19	30	0.0564899	0.75	0.703704	0.34954	0.146617	0.428571	1.01851
Network4146	69	214.8	283.8	106	258	1	0.1	20	0.072	9	18		41	24	0.76	0.47	91.4041	29	5	18	29	0.201658	0.833333	0.654321	0.339028	0.0930233	0.410853	1.01585
Network4038	76.87	74.18	151.05	105	244	1	0.068	19	0.085	16	11		50	28	0.8	0.47	90.1388	30	4	18	30	0.107331	0.791667	0.648148	0.320631	0.114754	0.430328	1.01574
Network1912	39.49	6.96	46.45	84	196	1	0.123	14	0.038	12	8		34	20	0.84	0.47	74.1423	31	3	18	31	0.0330058	0.583333	0.518519	0.257556	0.102041	0.428571	1.01459
Network3432	65.4	5.08	70.48	67	115	1	0.076	15	0.075	14	13		26	17	0.85	0.5	77.4597	31	3	17	31	0.0500806	0.625	0.41358	0.151117	0.147826	0.582609	1.0144
Network2136	37.27	10.32	47.59	72	142	1	0.074	14	0.066	13	11		33	23	0.85	0.5	77.6611	31	3	17	31	0.0338158	0.583333	0.444444	0.186597	0.161972	0.507042	1.01189
Network3516	58.72	3.45	62.17	83	147	1	0.081	18	0.07	11	11		26	17	0.82	0.41	84.0168	31	3	20	31	0.0441759	0.75	0.512346	0.193167	0.115646	0.564626	1.00949
Network1420	23.3	14.27	37.57	59	106	1	0.082	16	0.116	2	11		19	13	0.89	0.5	64.8886	32	2	17	32	0.0266959	0.666667	0.364198	0.13929	0.122642	0.556604	1.00931
Network1484	23.54	24.63	48.17	89	185	1	0.042	21	0.09	4	8		26	12	0.82	0.41	84.9837	31	3	20	31	0.0342279	0.875	0.549383	0.243101	0.0648649	0.481081	1.00909
Network614	13.94	6.4	20.34	65	128	1	0.102	15	0.065	13	7		27	17	0.88	0.41	72.4164	32	2	20	32	0.0144529	0.625	0.401235	0.1682	0.132812	0.507812	1.00702
Network1256	23.92	78.27	102.19	107	260	1	0.065	18	0.041	17	7		56	31	0.78	0.41	95.456	30	4	20	30	0.0726127	0.75	0.660494	0.341656	0.119231	0.411538	1.00659
Network612	13.19	5.85	19.04	65	140	1	0.101	15	0.06	13	7		29	17	0.88	0.41	72.2842	32	2	20	32	0.0135292	0.625	0.401235	0.183968	0.121429	0.464286	1.00601
Network1556	23.68	74.87	98.55	99	221	1	0.061	19	0.086	12	7		45	26	0.76	0.47	89.1883	29	5	18	29	0.0700262	0.791667	0.611111	0.290407	0.117647	0.447964	1.00015
Network2754	37.94	22.42	60.36	83	194	1	0.067	16	0.055	9	11		40	23	0.83	0.44	81.6497	31	3	19	31	0.0428897	0.666667	0.512346	0.254928	0.118557	0.427835	0.997534
Network1561	33.36	75.48	108.84	114	257	1	0.046	17	0.043	8	9		44	32	0.82	0.41	84.0168	31	3	20	31	0.0773379	0.708333	0.703704	0.337714	0.124514	0.44358	0.995956
Network1506	22.71	90.6	113.31	93	225	1	0.115	21	0.105	11	17		37	21	0.71	0.44	106.904	28	6	19	28	0.0805142	0.875	0.574074	0.295664	0.0933333	0.413333	0.995564
Network1622	27.65	175.8	203.45	127	233	1	0.09	22	0.067	9	10	21	39	27	0.71	0.35	110.64	29	5	22	29	0.144565	0.916667	0.783951	0.306176	0.11588	0.545064	0.99536
Network437	4.94	114.55	119.49	122	422	1	0.081	19	0.07	1	6		63	43	0.78	0.41	95.7546	30	4	20	30	0.0849055	0.791667	0.753086	0.554534	0.101896	0.2891	0.9953
Network2798	43.84	11.78	55.62	82	154	1	0.054	20	0.105	11	12		26	15	0.82	0.41	84.0168	31	3	20	31	0.0395216	0.833333	0.506173	0.202365	0.0974026	0.532468	0.994464
Network1252	21.06	59.74	80.8	106	303	1	0.083	18	0.063	17	7		59	34	0.78	0.41	94.7643	30	4	20	30	0.0574137	0.75	0.654321	0.39816	0.112211	0.349835	0.993123
Network3727	102.83	45.87	148.7	105	339	1	0.062	18	0.062	9	6		50	37	0.82	0.41	85.7839	31	3	20	31	0.105661	0.75	0.648148	0.445466	0.109145	0.309735	0.99244
Network1440	27.47	31.19	58.66	57	126	1	0.138	13	0.082	2	12		15	12	0.89	0.5	65.8947	32	2	17	32	0.0416818	0.541667	0.351852	0.165572	0.0952381	0.452381	0.992116
Network1408	26.65	23.76	50.41	72	164	1	0.068	16	0.109	13	11		25	15	0.89	0.5	66.5844	32	2	17	32	0.0358196	0.666667	0.444444	0.215506	0.0914634	0.439024	0.991901
Network1558	26.86	140.41	167.27	105	248	1	0.065	18	0.05	12	7		52	31	0.75	0.44	91.9368	29	5	19	29	0.118856	0.75	0.648148	0.325887	0.125	0.423387	0.991229
Network1596	24.03	44.43	68.46	92	173	1	0.086	18	0.097	7	16		21	15	0.8	0.47	89.4427	30	4	18	30	0.0486453	0.75	0.567901	0.227332	0.0867052	0.531792	0.989624
Network3725	99.53	61.26	160.79	105	347	1	0.062	18	0.065	9	6		52	39	0.82	0.41	85.8552	31	3	20	31	0.114252	0.75	0.648148	0.455979	0.112392	0.302594	0.989346
Network3484	59.47	6.21	65.68	86	166	1	0.066	17	0.061	11	9		30	19	0.82	0.41	84.0168	31	3	20	31	0.0466699	0.708333	0.530864	0.218134	0.114458	0.518072	0.989062
Network1572	24.06	102	126.06	110	281	1	0.068	17	0.064	9	6		56	38	0.76	0.47	89.4368	29	5	18	29	0.0895739	0.708333	0.679012	0.369251	0.135231	0.391459	0.988868
Network3492	59.1	12.62	71.72	89	211	1	0.108	17	0.089	10	10		43	27	0.79	0.44	92.1241	30	4	19	30	0.0509618	0.708333	0.549383	0.277267	0.127962	0.421801	0.987955
Network1673	35.22	187.8	223.02	102	218	1	0.084	18	0.064	11	8		36	31	0.78	0.41	95.0146	30	4	20	30	0.15847	0.75	0.62963	0.286465	0.142202	0.46789	0.987407
Network997	27.51	371.59	399.1	142	504	1	0.073	24	0.092	23	7		78	50	0.72	0.38	106.96	29	5	21	29	0.283587	1	0.876543	0.662286	0.0992063	0.281746	0.987386
Network1566	26.99	55.6	82.59	111	230	1	0.048	20	0.078	11	7		37	19	0.75	0.44	94.3337	29	5	19	29	0.0586856	0.833333	0.685185	0.302234	0.0826087	0.482609	0.987234
Network2690	18.66	32.48	51.14	76	194	1	0.074	15	0.07	4	6		39	23	0.84	0.47	80.2044	31	3	18	31	0.0363383	0.625	0.469136	0.254928	0.118557	0.391753	0.986511
Network2120	37.54	8.23	45.77	74	159	1	0.077	14	0.079	13	13		35	21	0.85	0.5	77.6611	31	3	17	31	0.0325226	0.583333	0.45679	0.208936	0.132075	0.465409	0.9857
Network2445	75.07	63.5	138.57	103	328	1	0.063	17	0.052	9	6		49	37	0.82	0.41	85.8919	31	3	20	31	0.098463	0.708333	0.635802	0.431012	0.112805	0.314024	0.985376
Network1163	29.89	48.51	78.4	89	253	1	0.059	15	0.08	7	5		40	27	0.89	0.47	76.3912	32	2	18	32	0.0557083	0.625	0.549383	0.332457	0.106719	0.351779	0.984218
Network2214	43.14	15.27	58.41	93	226	1	0.074	16	0.055	3	8		43	28	0.79	0.44	86.5181	30	4	19	30	0.0415041	0.666667	0.574074	0.296978	0.123894	0.411504	0.983979
Network1260	20.76	14.98	35.74	94	186	1	0.031	19	0.049	13	9		34	21	0.76	0.38	93.3763	30	4	21	30	0.0253956	0.791667	0.580247	0.244415	0.112903	0.505376	0.983706
Network3500	59.1	6.66	65.76	86	155	1	0.072	17	0.071	11	6		28	18	0.82	0.41	84.0168	31	3	20	31	0.0467268	0.708333	0.530864	0.203679	0.116129	0.554839	0.982886
Network2134	36.43	11.3	47.73	76	182	1	0.089	15	0.077	13	7		36	27	0.83	0.44	82.4022	31	3	19	31	0.0339153	0.625	0.469136	0.239159	0.148352	0.417582	0.982393
Network1577	33.78	84.43	118.21	108	284	1	0.064	14	0.067	7	8		50	38	0.85	0.5	86.2033	31	3	17	31	0.0839959	0.583333	0.666667	0.373193	0.133803	0.380282	0.981769
Network2210	38.44	13.76	52.2	97	232	1	0.08	16	0.06	14	8		43	28	0.79	0.44	86.1795	30	4	19	30	0.0370915	0.666667	0.598765	0.304862	0.12069	0.418103	0.98126
Network1662	26.9	55.98	82.88	131	308	1	0.057	22	0.081	6	11		56	35	0.68	0.38	99.2992	28	6	21	28	0.0588917	0.916667	0.808642	0.404731	0.113636	0.425325	0.980873
Network4114	68.36	300.19	368.55	103	232	1	0.059	19	0.061	11	7		44	25	0.76	0.47	87.8691	29	5	18	29	0.261879	0.791667	0.635802	0.304862	0.107759	0.443966	0.980837
Network4036	70.38	144.66	215.04	98	222	1	0.06	19	0.088	12	7		45	26	0.76	0.47	89.1883	29	5	18	29	0.1528	0.791667	0.604938	0.291721	0.117117	0.441441	0.980832
Network2152	38.46	9.62	48.08	75	149	1	0.058	15	0.097	7	14		27	20	0.85	0.5	78.2624	31	3	17	31	0.034164	0.625	0.462963	0.195795	0.134228	0.503356	0.979781
Network1582	26.76	60.29	87.05	110	245	1	0.056	19	0.056	6	7		42	24	0.74	0.41	96.9477	29	5	20	29	0.0618547	0.791667	0.679012	0.321945	0.0979592	0.44898	0.979442
Network4056	78.98	176.16	255.14	117	309	1	0.072	16	0.067	14	11		58	36	0.81	0.5	89.4228	30	4	17	30	0.181294	0.666667	0.722222	0.406045	0.116505	0.378641	0.979327
Network1014	18.95	30.35	49.3	114	317	1	0.073	16	0.085	9	7		57	42	0.83	0.44	84.2353	31	3	19	31	0.0350309	0.666667	0.703704	0.416557	0.132492	0.359621	0.979073
Network1236	20.91	51.68	72.59	105	280	1	0.078	18	0.071	17	7		52	27	0.78	0.41	94.5905	30	4	20	30	0.0515799	0.75	0.648148	0.367937	0.0964286	0.375	0.975898
Network376	3.14	9.33	12.47	78	170	1	0.126	14	0.074	12	9		31	21	0.83	0.44	83.6992	31	3	19	31	0.00886075	0.583333	0.481481	0.22339	0.123529	0.458824	0.975659
Network3663	101.78	19.96	121.74	65	131	1	0.102	15	0.066	13	7		29	21	0.82	0.41	84.0168	31	3	20	31	0.0865042	0.625	0.401235	0.172142	0.160305	0.496183	0.975352
Network2515	70.5	103.04	173.54	102	326	1	0.101	16	0.045	4	8		62	41	0.81	0.38	86.6025	31	3	21	31	0.123312	0.666667	0.62963	0.428384	0.125767	0.312883	0.972054
Network1670	28.04	572.4	600.44	112	216	1	0.067	20	0.068	11	16		36	26	0.79	0.44	91.7663	30	4	19	30	0.426652	0.833333	0.691358	0.283837	0.12037	0.518519	0.972021
Network2534	47.16	57.18	104.34	108	301	1	0.075	17	0.072	4	5		55	31	0.79	0.44	87.8618	30	4	19	30	0.0741404	0.708333	0.666667	0.395532	0.10299	0.358804	0.971334
Network2536	49.85	32.96	82.81	100	248	1	0.091	18	0.119	10	11		50	33	0.79	0.44	86.2617	30	4	19	30	0.0588419	0.75	0.617284	0.325887	0.133065	0.403226	0.971264
Network1342	23.3	14.75	38.05	112	228	1	0.026	18	0.056	10	9		48	34	0.76	0.38	98.8553	30	4	21	30	0.027037	0.75	0.691358	0.299606	0.149123	0.491228	0.971154
Network1240	23.87	81.47	105.34	109	271	1	0.072	17	0.051	16	7		56	28	0.78	0.41	95.2835	30	4	20	30	0.074851	0.708333	0.67284	0.35611	0.103321	0.402214	0.970857
Network1261	33.47	54.84	88.31	115	336	1	0.071	14	0.065	7	6		43	31	0.85	0.5	80.3869	31	3	17	31	0.06275	0.583333	0.709877	0.441524	0.0922619	0.342262	0.970748
Network4124	71.55	22.34	93.89	107	222	1	0.071	18	0.082	15	6		39	18	0.79	0.44	86.6025	30	4	19	30	0.066715	0.75	0.660494	0.291721	0.0810811	0.481982	0.970698
Network1004	17.11	10.71	27.82	106	207	1	0.058	14	0.056	8	9		42	31	0.83	0.44	81.862	31	3	19	31	0.0197679	0.583333	0.654321	0.272011	0.149758	0.512077	0.970592
Network1676	24.77	18.18	42.95	112	197	1	0.085	16	0.045	13	10		28	20	0.78	0.41	94.2809	30	4	20	30	0.0305188	0.666667	0.691358	0.25887	0.101523	0.568528	0.970491
Network3405	87.45	19.65	107.1	88	225	1	0.078	17	0.065	14	7		35	28	0.81	0.38	87.5	31	3	21	31	0.0761016	0.708333	0.54321	0.295664	0.124444	0.391111	0.970169
Network3423	90.68	33.86	124.54	88	229	1	0.079	17	0.062	14	6		35	28	0.81	0.38	87.5	31	3	21	31	0.0884938	0.708333	0.54321	0.30092	0.122271	0.384279	0.970103
Network1674	23.57	8.88	32.45	106	188	1	0.062	16	0.049	14	8		33	23	0.78	0.41	94.2809	30	4	20	30	0.0230578	0.666667	0.654321	0.247043	0.12234	0.56383	0.966892
Network2531	70.7	132.31	203.01	108	391	1	0.098	16	0.052	4	7		84	55	0.78	0.41	86.5665	30	4	20	30	0.144252	0.666667	0.666667	0.513798	0.140665	0.276215	0.966815
Network3351	91.2	55.68	146.88	97	294	1	0.092	16	0.043	2	5		48	33	0.81	0.38	89.7541	31	3	21	31	0.104368	0.666667	0.598765	0.386334	0.112245	0.329932	0.966582
Network2840	53.11	82.44	135.55	103	242	1	0.075	17	0.057	10	8		44	27	0.78	0.41	87.8375	30	4	20	30	0.0963171	0.708333	0.635802	0.318003	0.11157	0.42562	0.966188
Network2770	38.41	31.79	70.2	87	215	1	0.065	13	0.05	9	7		46	29	0.84	0.47	80.2044	31	3	18	31	0.0498817	0.541667	0.537037	0.282523	0.134884	0.404651	0.965799
Network936	19.05	14.59	33.64	77	198	1	0.083	14	0.089	12	9		46	28	0.84	0.47	83.2565	31	3	18	31	0.0239034	0.583333	0.475309	0.260184	0.141414	0.388889	0.965093
Network1241	29.6	77.4	107	114	305	1	0.059	16	0.052	9	8		47	33	0.82	0.41	84.9945	31	3	20	31	0.0760305	0.666667	0.703704	0.400788	0.108197	0.37377	0.964726
Network3172	52.37	8.36	60.73	79	184	1	0.096	14	0.07	10	6		40	25	0.83	0.44	74.2569	31	3	19	31	0.0431526	0.583333	0.487654	0.241787	0.13587	0.429348	0.963971
Network2856	52.49	91.26	143.75	105	250	1	0.08	18	0.11	10	11		49	32	0.79	0.44	86.176	30	4	19	30	0.102144	0.75	0.648148	0.328515	0.128	0.42	0.963571
Network2772	39.08	48.42	87.5	90	215	1	0.067	15	0.078	10	11		47	31	0.8	0.47	90.0617	30	4	18	30	0.0621745	0.625	0.555556	0.282523	0.144186	0.418605	0.962658
Network3421	88.31	21.99	110.3	88	222	1	0.08	17	0.074	14	7		35	28	0.81	0.38	87.5	31	3	21	31	0.0783754	0.708333	0.54321	0.291721	0.126126	0.396396	0.962555
Network2133	67.72	121.69	189.41	101	363	1	0.097	13	0.031	1	6		68	48	0.83	0.44	82.1267	31	3	19	31	0.134588	0.541667	0.623457	0.477004	0.132231	0.278237	0.962531
Network2456	43.05	37.18	80.23	92	208	1	0.071	14	0.076	4	8		44	28	0.84	0.47	81.0205	31	3	18	31	0.0570087	0.583333	0.567901	0.273325	0.134615	0.442308	0.962073
Network1343	35.45	162.7	198.15	132	372	1	0.047	20	0.103	11	6		58	43	0.78	0.41	96.2887	30	4	20	30	0.140799	0.833333	0.814815	0.48883	0.115591	0.354839	0.961803
Network2758	44.06	69.78	113.84	93	224	1	0.068	15	0.058	4	9		46	24	0.83	0.44	82.4958	31	3	19	31	0.0808908	0.625	0.574074	0.29435	0.107143	0.415179	0.960893
Network2678	22.05	22.66	44.71	73	168	1	0.073	14	0.047	4	9		34	17	0.83	0.44	82.4958	31	3	19	31	0.0317694	0.583333	0.450617	0.220762	0.10119	0.434524	0.960408
Network3333	88.12	86.54	174.66	108	421	1	0.083	16	0.043	16	6		74	49	0.81	0.38	86.6025	31	3	21	31	0.124107	0.666667	0.666667	0.553219	0.11639	0.256532	0.960207
Network1406	27.58	19.56	47.14	72	158	1	0.064	16	0.075	4	5		25	13	0.83	0.44	82.4958	31	3	19	31	0.0334961	0.666667	0.444444	0.207622	0.0822785	0.455696	0.959773
Network1578	22.7	39.96	62.66	101	222	1	0.04	19	0.079	6	7		40	25	0.74	0.41	96.0208	29	5	20	29	0.044524	0.791667	0.623457	0.291721	0.112613	0.454955	0.959235
Network753	22.91	133.87	156.78	96	337	1	0.076	16	0.051	13	9		44	31	0.82	0.41	85.0315	31	3	20	31	0.111402	0.666667	0.592593	0.442838	0.0919881	0.284866	0.959047
Network3504	63.47	10.29	73.76	89	154	1	0.075	15	0.091	11	9		29	17	0.84	0.47	80.6588	31	3	18	31	0.0524113	0.625	0.549383	0.202365	0.11039	0.577922	0.958713
Network1638	27.32	516.15	543.47	112	225	1	0.048	20	0.046	13	11		50	29	0.8	0.35	90.1388	31	3	22	31	0.386171	0.833333	0.691358	0.295664	0.128889	0.497778	0.956877
Network3407	91.11	27.59	118.7	88	232	1	0.078	17	0.075	14	6		35	28	0.81	0.38	87.5	31	3	21	31	0.0843441	0.708333	0.54321	0.304862	0.12069	0.37931	0.956643
Network1195	30.04	65.4	95.44	84	194	1	0.072	15	0.055	4	9		27	20	0.87	0.38	73.0297	32	2	21	32	0.0678164	0.625	0.518519	0.254928	0.103093	0.43299	0.956483
Network3416	65.02	10.8	75.82	69	149	1	0.085	11	0.06	2	8		37	24	0.85	0.5	77.6611	31	3	17	31	0.0538751	0.458333	0.425926	0.195795	0.161074	0.463087	0.956429
Network2518	47.52	47.96	95.48	107	290	1	0.073	17	0.061	4	5		50	26	0.78	0.41	89.583	30	4	20	30	0.0678448	0.708333	0.660494	0.381078	0.0896552	0.368966	0.955925
Network1404	23.27	13.66	36.93	68	149	1	0.07	13	0.09	4	11		25	15	0.89	0.5	64.8886	32	2	17	32	0.0262412	0.541667	0.419753	0.195795	0.100671	0.456376	0.955921
Network2760	46.12	130.39	176.51	99	244	1	0.064	16	0.059	4	6		49	29	0.79	0.44	92.4804	30	4	19	30	0.125422	0.666667	0.611111	0.320631	0.118852	0.405738	0.955675
Network3840	72.6	12.79	85.39	92	167	1	0.051	16	0.077	16	9		28	17	0.8	0.47	84.7382	30	4	18	30	0.0606752	0.666667	0.567901	0.219448	0.101796	0.550898	0.955597
Network1488	27.4	51.46	78.86	93	215	1	0.066	18	0.089	10	8		29	14	0.82	0.41	86.2632	31	3	20	31	0.0560352	0.75	0.574074	0.282523	0.0651163	0.432558	0.955351
Network1476	24.13	165.36	189.49	96	208	1	0.058	15	0.06	11	6		40	27	0.77	0.5	98.8341	29	5	17	29	0.134645	0.625	0.592593	0.273325	0.129808	0.461538	0.954475
Network2610	9.64	21.71	31.35	70	179	1	0.081	15	0.085	4	6		34	20	0.83	0.44	82.4022	31	3	19	31	0.0222762	0.625	0.432099	0.235217	0.111732	0.391061	0.954411
Network2520	49.91	26.54	76.45	98	236	1	0.087	17	0.087	10	8		45	28	0.78	0.41	87.9262	30	4	20	30	0.0543227	0.708333	0.604938	0.310118	0.118644	0.415254	0.954124
Network2450	34.8	20.91	55.71	85	222	1	0.1	14	0.071	8	7		41	25	0.83	0.44	82.4022	31	3	19	31	0.0395856	0.583333	0.524691	0.291721	0.112613	0.382883	0.954056
Network1179	30.14	23.47	53.61	68	123	1	0.049	16	0.087	15	9		26	16	0.87	0.38	75.5535	32	2	21	32	0.0380934	0.666667	0.419753	0.161629	0.130081	0.552846	0.953255
Network3397	88.4	67.29	155.69	107	382	1	0.082	15	0.043	1	6		58	38	0.82	0.41	85.9124	31	3	20	31	0.110628	0.625	0.660494	0.501971	0.0994764	0.280105	0.953113
Network2240	44.37	12.66	57.03	89	163	1	0.08	13	0.063	13	6		29	19	0.84	0.47	80.8328	31	3	18	31	0.0405235	0.541667	0.549383	0.214192	0.116564	0.546012	0.953011
Network1319	35.75	162.63	198.38	111	343	1	0.094	18	0.055	4	7		71	44	0.75	0.35	100	30	4	22	30	0.140962	0.75	0.685185	0.450723	0.12828	0.323615	0.952948
Network2118	36.87	8.25	45.12	74	172	1	0.084	15	0.072	13	7		30	21	0.82	0.41	84.0168	31	3	20	31	0.0320607	0.625	0.45679	0.226018	0.122093	0.430233	0.952134
Network2835	73.92	235.52	309.44	105	340	1	0.1	16	0.046	4	8		65	43	0.81	0.38	86.6025	31	3	21	31	0.219877	0.666667	0.648148	0.446781	0.126471	0.308824	0.951593
Network1338	20.26	14.75	35.01	109	210	1	0.027	17	0.058	10	9		46	32	0.76	0.38	98.8553	30	4	21	30	0.0248769	0.708333	0.67284	0.275953	0.152381	0.519048	0.950882
Network3490	57.76	13.59	71.35	98	239	1	0.09	16	0.091	14	8		44	28	0.79	0.44	86.9815	30	4	19	30	0.0506988	0.666667	0.604938	0.31406	0.117155	0.410042	0.950771
Network1008	19.33	16.36	35.69	115	212	1	0.058	12	0.072	9	6		44	31	0.85	0.5	78.6165	31	3	17	31	0.0253601	0.5	0.709877	0.278581	0.146226	0.542453	0.950041
Network2516	43.64	23.01	66.65	95	218	1	0.114	15	0.056	9	7		39	22	0.78	0.41	87.2516	30	4	20	30	0.0473592	0.625	0.58642	0.286465	0.100917	0.43578	0.949487
Network615	19.47	20.47	39.94	93	293	1	0.106	13	0.052	12	6		58	40	0.79	0.44	93.1119	30	4	19	30	0.02838	0.541667	0.574074	0.38502	0.136519	0.317406	0.949417
Network1560	27.54	342.04	369.58	101	229	1	0.063	19	0.084	12	7		48	29	0.75	0.44	91.9368	29	5	19	29	0.262611	0.791667	0.623457	0.30092	0.126638	0.441048	0.94913
Network3760	73.2	37.02	110.22	92	182	1	0.05	15	0.069	9	9		31	15	0.84	0.47	81.0331	31	3	18	31	0.0783185	0.625	0.567901	0.239159	0.0824176	0.505495	0.949045
Network1584	27.94	56.19	84.13	98	200	1	0.052	16	0.049	7	8		35	22	0.78	0.41	95.2835	30	4	20	30	0.0597799	0.666667	0.604938	0.262812	0.11	0.49	0.948377
Network2674	18.31	18.26	36.57	70	160	1	0.075	14	0.064	4	10		33	17	0.83	0.44	81.6497	31	3	19	31	0.0259854	0.583333	0.432099	0.21025	0.10625	0.4375	0.948095
Network372	2.77	7.1	9.87	72	158	1	0.117	14	0.073	12	7		28	18	0.82	0.41	85.2677	31	3	20	31	0.00701328	0.583333	0.444444	0.207622	0.113924	0.455696	0.947726
Network1258	19.54	13.77	33.31	94	177	1	0.032	19	0.086	13	9		33	20	0.76	0.38	93.7268	30	4	21	30	0.0236689	0.791667	0.580247	0.232589	0.112994	0.531073	0.947597
Network2143	69.3	31.79	101.09	87	225	1	0.08	15	0.048	14	6		35	28	0.81	0.38	87.5	31	3	21	31	0.0718311	0.625	0.537037	0.295664	0.124444	0.386667	0.947356
Network370	2.67	6.88	9.55	69	154	1	0.121	14	0.077	12	7		28	18	0.82	0.41	85.3733	31	3	20	31	0.0067859	0.583333	0.425926	0.202365	0.116883	0.448052	0.947251
Network2864	53.28	27.71	80.99	94	158	1	0.054	14	0.052	10	6		31	18	0.8	0.47	85.1469	30	4	18	30	0.0575487	0.583333	0.580247	0.207622	0.113924	0.594937	0.947119
Network3476	59.32	8.32	67.64	84	189	1	0.123	14	0.047	10	7		36	21	0.78	0.41	94.2809	30	4	20	30	0.0480626	0.583333	0.518519	0.248357	0.111111	0.444444	0.94711
Network934	18.22	14.9	33.12	83	226	1	0.087	15	0.068	7	8		48	31	0.78	0.41	97.4452	30	4	20	30	0.0235339	0.625	0.512346	0.296978	0.137168	0.367257	0.946877
Network3493	89.15	127.96	217.11	126	509	1	0.088	16	0.067	11	7		81	53	0.79	0.44	87.0628	30	4	19	30	0.154271	0.666667	0.777778	0.668857	0.104126	0.247544	0.946542
Network1516	23.4	36.82	60.22	75	154	1	0.111	15	0.084	3	13		16	11	0.83	0.44	81.6497	31	3	19	31	0.0427902	0.625	0.462963	0.202365	0.0714286	0.487013	0.946156
Network2213	69.09	93.82	162.91	123	494	1	0.08	15	0.054	12	7		77	55	0.79	0.44	85.9685	30	4	19	30	0.115758	0.625	0.759259	0.649146	0.111336	0.248988	0.946016
Network1890	34.4	7.65	42.05	79	166	1	0.079	12	0.048	10	6		39	25	0.83	0.44	74.9485	31	3	19	31	0.0298793	0.5	0.487654	0.218134	0.150602	0.475904	0.945825
Network1630	27.13	63	90.13	111	193	1	0.089	22	0.069	0	17	22	28	19	0.69	0.26	110.94	30	4	25	30	0.0640433	0.916667	0.685185	0.253614	0.0984456	0.57513	0.945247
Network1594	22.81	100.2	123.01	97	195	1	0.078	17	0.084	9	9		22	15	0.79	0.44	91.7663	30	4	19	30	0.0874066	0.708333	0.598765	0.256242	0.0769231	0.497436	0.945147
Network1038	18.44	6.8	25.24	105	187	1	0.081	12	0.049	7	6		36	27	0.83	0.44	81.6497	31	3	19	31	0.0179347	0.5	0.648148	0.245729	0.144385	0.561497	0.945106
Network4154	68.4	12.59	80.99	91	173	1	0.054	16	0.065	11	11		28	16	0.82	0.41	84.0168	31	3	20	31	0.0575487	0.666667	0.561728	0.227332	0.0924855	0.526012	0.945066
Network1642	23.32	14.03	37.35	110	180	1	0.041	17	0.059	13	8		36	23	0.76	0.38	97.0143	30	4	21	30	0.0265396	0.708333	0.679012	0.236531	0.127778	0.611111	0.944248
Network2848	52.9	29.14	82.04	107	221	1	0.07	15	0.072	9	6		42	20	0.8	0.47	85.623	30	4	18	30	0.0582948	0.625	0.660494	0.290407	0.0904977	0.484163	0.94409
Network1896	39.53	11.3	50.83	85	210	1	0.114	12	0.075	11	6		43	27	0.84	0.47	74.9269	31	3	18	31	0.036118	0.5	0.524691	0.275953	0.128571	0.404762	0.944062
Network1314	20.17	32.17	52.34	101	186	1	0.068	18	0.063	12	15		40	28	0.68	0.38	112.39	28	6	21	28	0.037191	0.75	0.623457	0.244415	0.150538	0.543011	0.943831
Network3176	55.71	11.5	67.21	88	213	1	0.114	12	0.072	11	6		43	27	0.84	0.47	74.9269	31	3	18	31	0.0477571	0.5	0.54321	0.279895	0.126761	0.413146	0.943829
Network930	16.19	14.06	30.25	83	225	1	0.087	15	0.072	7	8		48	31	0.78	0.41	97.4452	30	4	20	30	0.0214946	0.625	0.512346	0.295664	0.137778	0.368889	0.94359
Network1262	22.18	13.9	36.08	96	181	1	0.035	18	0.052	13	8		33	21	0.75	0.35	96.4441	30	4	22	30	0.0256372	0.75	0.592593	0.237845	0.116022	0.530387	0.943384
Network3882	68.45	12.51	80.96	68	132	1	0.033	15	0.059	3	6		27	13	0.83	0.44	81.6497	31	3	19	31	0.0575274	0.625	0.419753	0.173456	0.0984848	0.515152	0.942737
Network1110	22.16	10.31	32.47	66	157	1	0.144	13	0.088	10	11		26	18	0.83	0.44	81.6497	31	3	19	31	0.0230721	0.541667	0.407407	0.206307	0.11465	0.420382	0.942544
Network2696	22.38	48.93	71.31	79	188	1	0.075	13	0.06	4	6		41	26	0.8	0.47	90.753	30	4	18	30	0.0506704	0.541667	0.487654	0.247043	0.138298	0.420213	0.942348
Network2370	17.37	10.72	28.09	61	158	1	0.111	11	0.068	6	5		36	22	0.88	0.44	70.7021	32	2	19	32	0.0199598	0.458333	0.376543	0.207622	0.139241	0.386076	0.942295
Network2130	31.73	9.81	41.54	73	172	1	0.087	13	0.077	3	7		35	26	0.83	0.44	82.4022	31	3	19	31	0.0295169	0.541667	0.450617	0.226018	0.151163	0.424419	0.942011
Network2354	17.87	7.11	24.98	57	128	1	0.123	11	0.045	4	5		26	14	0.88	0.41	70.7107	32	2	20	32	0.0177499	0.458333	0.351852	0.1682	0.109375	0.445312	0.941804
Network2194	38.81	11.08	49.89	95	219	1	0.076	16	0.07	14	8		38	23	0.78	0.41	87.841	30	4	20	30	0.0354501	0.666667	0.58642	0.287779	0.105023	0.43379	0.941755
Network3494	62.68	18.04	80.72	99	262	1	0.082	16	0.094	15	8		51	30	0.79	0.44	86.7364	30	4	19	30	0.0573568	0.666667	0.611111	0.344284	0.114504	0.377863	0.941114
Network1193	29.21	110.4	139.61	80	191	1	0.086	15	0.092	13	9		28	20	0.88	0.41	71.851	32	2	20	32	0.099202	0.625	0.493827	0.250986	0.104712	0.418848	0.941016
Network2357	49.45	53.75	103.2	84	253	1	0.084	16	0.067	2	6		46	26	0.81	0.38	86.6025	31	3	21	31	0.0733303	0.666667	0.518519	0.332457	0.102767	0.332016	0.940051
Network438	3.42	14.34	17.76	104	232	1	0.061	16	0.081	9	8		43	30	0.78	0.41	94.4649	30	4	20	30	0.0126196	0.666667	0.641975	0.304862	0.12931	0.448276	0.939965
Network2705	46.5	60	106.5	77	218	1	0.116	13	0.051	1	6		39	27	0.82	0.41	84.0168	31	3	20	31	0.0756752	0.541667	0.475309	0.286465	0.123853	0.353211	0.939625
Network4040	79.56	123.2	202.76	107	239	1	0.065	16	0.091	12	7		46	28	0.8	0.47	90.1388	30	4	18	30	0.144074	0.666667	0.660494	0.31406	0.117155	0.447699	0.939596
Network1678	27.69	22.5	50.19	108	197	1	0.086	15	0.055	8	14		31	20	0.78	0.41	94.2809	30	4	20	30	0.0356633	0.625	0.666667	0.25887	0.101523	0.548223	0.939129
Network696	14.44	15.08	29.52	99	228	1	0.088	13	0.053	8	6		43	30	0.82	0.41	84.5016	31	3	20	31	0.0209759	0.541667	0.611111	0.299606	0.131579	0.434211	0.938428
Network2197	69.31	82.2	151.51	108	375	1	0.08	15	0.06	14	8		55	39	0.82	0.41	85.6673	31	3	20	31	0.107658	0.625	0.666667	0.492773	0.104	0.288	0.937968
Network1581	37.66	96.64	134.3	115	325	1	0.066	13	0.065	8	7		61	41	0.84	0.47	88.174	31	3	18	31	0.0954289	0.541667	0.709877	0.42707	0.126154	0.353846	0.937824
Network2198	42.97	11.36	54.33	91	213	1	0.07	16	0.072	4	8		38	23	0.78	0.41	88.1917	30	4	20	30	0.038605	0.666667	0.561728	0.279895	0.107981	0.42723	0.937603
Network3998	76.8	12.93	89.73	72	149	1	0.077	16	0.097	2	12		22	12	0.83	0.44	82.4958	31	3	19	31	0.063759	0.666667	0.444444	0.195795	0.0805369	0.483221	0.93735
Network1036	17.36	13.68	31.04	103	187	1	0.078	13	0.07	7	8		34	25	0.83	0.44	81.6497	31	3	19	31	0.0220559	0.541667	0.635802	0.245729	0.13369	0.550802	0.937267
Network3557	98.94	618.67	717.61	87	192	1	0.053	21	0.066	13	9		49	35	0.75	0.35	100	30	4	22	30	0.509909	0.875	0.537037	0.2523	0.182292	0.453125	0.937164
Network680	14.71	9.12	23.83	94	189	1	0.09	15	0.073	8	8		35	23	0.81	0.38	86.6025	31	3	21	31	0.0169328	0.625	0.580247	0.248357	0.121693	0.497354	0.93696
Network2611	20.61	117.68	138.29	97	352	1	0.106	14	0.053	1	6		51	35	0.82	0.41	84.0168	31	3	20	31	0.0982641	0.583333	0.598765	0.462549	0.0994318	0.275568	0.93673
Network2117	67.4	115.22	182.62	98	328	1	0.099	14	0.05	1	6		53	37	0.82	0.41	84.0168	31	3	20	31	0.129763	0.583333	0.604938	0.431012	0.112805	0.29878	0.936616
Network1588	24.48	264.6	289.08	103	214	1	0.097	17	0.074	9	6		33	23	0.75	0.44	100	29	5	19	29	0.20541	0.708333	0.635802	0.281209	0.107477	0.481308	0.936323
Network1263	34.77	240.08	274.85	133	460	1	0.066	14	0.069	9	5		59	41	0.85	0.5	82.3499	31	3	17	31	0.195299	0.583333	0.820988	0.604468	0.0891304	0.28913	0.936172
Network914	16.24	8.92	25.16	82	179	1	0.08	17	0.086	13	8		35	22	0.76	0.38	97.0143	30	4	21	30	0.0178778	0.708333	0.506173	0.235217	0.122905	0.458101	0.936044
Network3474	57.25	10.48	67.73	97	229	1	0.089	16	0.078	14	8		39	23	0.78	0.41	88.9757	30	4	20	30	0.0481266	0.666667	0.598765	0.30092	0.100437	0.423581	0.935426
Network2129	60.87	122.76	183.63	103	378	1	0.092	12	0.037	1	6		72	51	0.83	0.44	82.1267	31	3	19	31	0.130481	0.5	0.635802	0.496715	0.134921	0.272487	0.935364
Network1024	19.01	20.16	39.17	117	246	1	0.061	11	0.067	5	5		49	36	0.85	0.5	80.0445	31	3	17	31	0.0278328	0.458333	0.722222	0.323259	0.146341	0.47561	0.935271
Network4046	75.87	30.12	105.99	95	193	1	0.049	14	0.045	6	7		35	17	0.83	0.44	82.4958	31	3	19	31	0.0753128	0.583333	0.58642	0.253614	0.0880829	0.492228	0.935146
Network2693	53.11	121.03	174.14	92	302	1	0.092	13	0.075	1	7		62	38	0.81	0.5	85.7776	30	4	17	30	0.123738	0.541667	0.567901	0.396846	0.125828	0.304636	0.935
Network2838	50.05	87.61	137.66	105	250	1	0.064	16	0.056	4	9		49	25	0.78	0.41	88.1917	30	4	20	30	0.0978164	0.666667	0.648148	0.328515	0.1	0.42	0.93477
Network2373	49.61	70.74	120.35	88	293	1	0.086	14	0.056	2	6		58	34	0.79	0.44	86.0097	30	4	19	30	0.0855165	0.583333	0.54321	0.38502	0.116041	0.300341	0.934584
Network613	19	26.67	45.67	93	317	1	0.109	13	0.064	12	5		58	41	0.79	0.44	93.2501	30	4	19	30	0.0324515	0.541667	0.574074	0.416557	0.129338	0.293375	0.934512
Network1234	19.89	38.51	58.4	94	220	1	0.068	15	0.069	11	9		40	22	0.82	0.41	85.7969	31	3	20	31	0.041497	0.625	0.580247	0.289093	0.1	0.427273	0.934201
Network1564	23.98	26.4	50.38	95	174	1	0.046	16	0.076	10	8		27	16	0.79	0.44	91.7663	30	4	19	30	0.0357983	0.666667	0.58642	0.228647	0.091954	0.545977	0.934151
Network3478	62.64	13.32	75.96	96	227	1	0.075	16	0.074	4	8		41	24	0.78	0.41	88.5022	30	4	20	30	0.0539745	0.666667	0.592593	0.298292	0.105727	0.422907	0.933902
Network2216	44.31	19.13	63.44	99	266	1	0.109	12	0.059	11	7		51	33	0.8	0.47	85.767	30	4	18	30	0.0450783	0.5	0.611111	0.34954	0.12406	0.37218	0.933514
Network1580	24.19	32.35	56.54	96	197	1	0.051	16	0.066	7	8		34	21	0.78	0.41	94.5905	30	4	20	30	0.0401754	0.666667	0.592593	0.25887	0.106599	0.48731	0.933098
Network454	3.31	17.95	21.26	107	251	1	0.062	16	0.083	9	8		47	30	0.78	0.41	94.4649	30	4	20	30	0.0151066	0.666667	0.660494	0.329829	0.119522	0.426295	0.933073
Network3976	78.73	256.23	334.96	115	312	1	0.067	14	0.039	4	8		66	37	0.8	0.47	91.474	30	4	18	30	0.238011	0.583333	0.709877	0.409987	0.11859	0.36859	0.932859
Network2598	11.86	18.73	30.59	67	154	1	0.08	14	0.055	4	9		30	14	0.82	0.41	84.8875	31	3	20	31	0.0217362	0.583333	0.41358	0.202365	0.0909091	0.435065	0.932774
Network150	1.77	1.94	3.71	21	49	1	0.212	4	0.054	1	3		14	14	0.93	0.38	55.0973	33	1	21	33	0.0026362	0.166667	0.12963	0.064389	0.285714	0.428571	0.932663
Network152	1.8	2.01	3.81	21	49	1	0.212	4	0.054	1	3		14	14	0.93	0.38	55.0973	33	1	21	33	0.00270725	0.166667	0.12963	0.064389	0.285714	0.428571	0.932649
Network146	1.74	2.1	3.84	21	49	1	0.212	4	0.054	1	3		14	14	0.93	0.38	55.0973	33	1	21	33	0.00272857	0.166667	0.12963	0.064389	0.285714	0.428571	0.932645
Network148	1.77	2.15	3.92	21	49	1	0.212	4	0.054	1	3		14	14	0.93	0.38	55.0973	33	1	21	33	0.00278542	0.166667	0.12963	0.064389	0.285714	0.428571	0.932633
Network3896	78.51	259.01	337.52	115	312	1	0.067	14	0.039	4	8		66	37	0.8	0.47	91.474	30	4	18	30	0.23983	0.583333	0.709877	0.409987	0.11859	0.36859	0.932496
Network2196	39.51	10.07	49.58	85	188	1	0.12	14	0.063	10	7		37	21	0.78	0.41	87.2516	30	4	20	30	0.0352298	0.583333	0.524691	0.247043	0.111702	0.452128	0.932472
Network3347	81.6	85.8	167.4	104	328	1	0.089	14	0.032	3	5		53	37	0.81	0.38	89.1118	31	3	21	31	0.118949	0.583333	0.641975	0.431012	0.112805	0.317073	0.931779
Network1657	33.63	99.93	133.56	109	262	1	0.061	17	0.098	10	9		49	36	0.78	0.41	95.2835	30	4	20	30	0.0949031	0.708333	0.67284	0.344284	0.137405	0.416031	0.931388
Network1078	22.27	20.92	43.19	75	172	1	0.105	16	0.09	8	9		25	16	0.81	0.38	86.6025	31	3	21	31	0.0306893	0.666667	0.462963	0.226018	0.0930233	0.436047	0.931207
Network2376	20.42	15.5	35.92	64	165	1	0.114	10	0.059	6	5		37	23	0.88	0.44	70.6183	32	2	19	32	0.0255235	0.416667	0.395062	0.21682	0.139394	0.387879	0.930926
Network918	18.25	9.31	27.56	82	180	1	0.08	17	0.091	13	8		35	22	0.76	0.38	97.0143	30	4	21	30	0.0195832	0.708333	0.506173	0.236531	0.122222	0.455556	0.930361
Network1250	19.86	44.69	64.55	95	242	1	0.072	15	0.086	11	9		48	30	0.82	0.41	85.999	31	3	20	31	0.045867	0.625	0.58642	0.318003	0.123967	0.392562	0.93031
Network3508	59.19	7.38	66.57	83	183	1	0.124	13	0.06	11	8		32	19	0.79	0.44	91.7663	30	4	19	30	0.0473023	0.541667	0.512346	0.240473	0.103825	0.453552	0.930285
Network2228	40.34	6.92	47.26	81	180	1	0.128	13	0.063	11	8		31	18	0.79	0.44	91.7663	30	4	19	30	0.0335813	0.541667	0.5	0.236531	0.1	0.45	0.930117
Network1568	28.21	49.15	77.36	97	177	1	0.045	16	0.079	10	8		28	17	0.79	0.44	92.4804	30	4	19	30	0.0549693	0.666667	0.598765	0.232589	0.0960452	0.548023	0.928862
Network2878	52.07	11.46	63.53	92	165	1	0.058	16	0.071	12	12		30	17	0.78	0.41	88.9757	30	4	20	30	0.0451422	0.666667	0.567901	0.21682	0.10303	0.557576	0.92882
Network162	12	2.14	14.14	22	51	1	0.196	4	0.043	1	3		14	14	0.93	0.38	55.0973	33	1	21	33	0.0100474	0.166667	0.135802	0.0670171	0.27451	0.431373	0.928579
Network164	12.3	2.23	14.53	22	51	1	0.196	4	0.043	1	3		14	14	0.93	0.38	55.0973	33	1	21	33	0.0103245	0.166667	0.135802	0.0670171	0.27451	0.431373	0.928523
Network1570	22.68	79.46	102.14	107	300	1	0.071	15	0.085	8	6		58	39	0.76	0.47	89.4368	29	5	18	29	0.0725771	0.625	0.660494	0.394218	0.13	0.356667	0.928485
Network166	12.92	2.05	14.97	22	51	1	0.196	4	0.043	1	3		14	14	0.93	0.38	55.0973	33	1	21	33	0.0106372	0.166667	0.135802	0.0670171	0.27451	0.431373	0.928461
Network168	12.97	2.15	15.12	22	51	1	0.196	4	0.043	1	3		14	14	0.93	0.38	55.0973	33	1	21	33	0.0107437	0.166667	0.135802	0.0670171	0.27451	0.431373	0.928439
Network2691	46.44	260.44	306.88	103	414	1	0.099	13	0.044	1	5		77	50	0.83	0.44	81.862	31	3	19	31	0.218058	0.541667	0.635802	0.544021	0.120773	0.248792	0.928108
Network2595	20.3	119.58	139.88	92	331	1	0.104	15	0.057	1	6		46	30	0.81	0.38	86.6025	31	3	21	31	0.0993939	0.625	0.567901	0.434954	0.0906344	0.277946	0.927938
Network999	28.59	210.06	238.65	153	584	1	0.084	16	0.056	10	5		89	55	0.78	0.41	96.6112	30	4	20	30	0.169576	0.666667	0.944444	0.767411	0.0941781	0.261986	0.927507
Network2695	54.56	273.2	327.76	101	377	1	0.101	13	0.062	1	7		75	45	0.81	0.5	85.7776	30	4	17	30	0.232895	0.541667	0.623457	0.495401	0.119363	0.267905	0.927436
Network4052	70.86	202.29	273.15	111	313	1	0.069	14	0.056	9	6		60	38	0.77	0.5	88.5312	29	5	17	29	0.194091	0.583333	0.685185	0.411301	0.121406	0.354633	0.927051
Network1401	32.12	158.14	190.26	86	294	1	0.083	14	0.08	5	5		37	27	0.84	0.47	89.3373	31	3	18	31	0.135192	0.583333	0.530864	0.386334	0.0918367	0.292517	0.927047
Network4054	76.51	120.76	197.27	121	408	1	0.088	13	0.068	8	6		72	43	0.81	0.5	90.4441	30	4	17	30	0.140173	0.541667	0.746914	0.536137	0.105392	0.296569	0.926495
Network1384	28.01	415.8	443.81	104	200	1	0.096	20	0.063	0	5	20	25	15	0.72	0.38	107.083	29	5	21	29	0.315356	0.833333	0.641975	0.262812	0.075	0.52	0.926095
Network2470	41.16	13.99	55.15	81	168	1	0.079	13	0.071	6	11		30	20	0.83	0.44	81.6497	31	3	19	31	0.0391877	0.541667	0.5	0.220762	0.119048	0.482143	0.92602
Network2756	37.95	38.92	76.87	88	209	1	0.062	14	0.063	10	8		42	26	0.79	0.44	91.7663	30	4	19	30	0.0546212	0.583333	0.54321	0.274639	0.124402	0.421053	0.925943
Network3828	65.4	12.29	77.69	93	199	1	0.116	14	0.083	10	9		36	22	0.79	0.44	91.7663	30	4	19	30	0.0552038	0.583333	0.574074	0.261498	0.110553	0.467337	0.925902
Network4150	78	474	552	114	243	1	0.066	18	0.084	11	15		34	22	0.8	0.47	89.4427	30	4	18	30	0.392232	0.75	0.703704	0.319317	0.090535	0.469136	0.925821
Network1034	16.52	4.8	21.32	101	177	1	0.079	11	0.046	7	5		34	25	0.83	0.44	81.6497	31	3	19	31	0.0151493	0.458333	0.623457	0.232589	0.141243	0.570621	0.925258
Network2436	36.29	19.81	56.1	79	168	1	0.104	15	0.083	8	9		33	19	0.81	0.38	86.6025	31	3	21	31	0.0398627	0.625	0.487654	0.220762	0.113095	0.470238	0.925075
Network950	18.12	7.72	25.84	71	150	1	0.12	14	0.098	13	7		29	18	0.82	0.41	84.0168	31	3	20	31	0.018361	0.583333	0.438272	0.197109	0.12	0.473333	0.924994
Network3480	64.31	10.88	75.19	93	221	1	0.099	14	0.062	13	7		44	27	0.78	0.41	94.4649	30	4	20	30	0.0534274	0.583333	0.574074	0.290407	0.122172	0.420814	0.924567
Network1874	34.81	5.23	40.04	77	154	1	0.072	12	0.036	10	7		34	20	0.82	0.41	76.2692	31	3	20	31	0.028451	0.5	0.475309	0.202365	0.12987	0.5	0.924245
Network2837	81.28	259.88	341.16	126	504	1	0.084	18	0.08	2	8		73	41	0.78	0.41	87.5202	30	4	20	30	0.242416	0.75	0.777778	0.662286	0.0813492	0.25	0.924191
Network1504	27.3	48.62	75.92	86	171	1	0.063	15	0.048	8	7		26	15	0.81	0.38	88.9757	31	3	21	31	0.0539461	0.625	0.530864	0.224704	0.0877193	0.502924	0.92407
Network3903	107.67	624.84	732.51	87	261	1	0.087	17	0.087	13	8		60	43	0.83	0.44	81.9091	31	3	19	31	0.520496	0.708333	0.537037	0.34297	0.164751	0.333333	0.923943
Network3981	104.97	293.02	397.99	72	171	1	0.107	14	0.07	14	8		35	24	0.83	0.44	81.6497	31	3	19	31	0.282798	0.583333	0.444444	0.224704	0.140351	0.421053	0.923783
Network1186	19.8	8.7	28.5	69	164	1	0.142	13	0.104	10	11		31	18	0.83	0.44	81.6497	31	3	19	31	0.0202511	0.541667	0.425926	0.215506	0.109756	0.420732	0.923661
Network3400	64.13	7.64	71.77	70	140	1	0.089	10	0.069	3	9		36	21	0.85	0.5	77.6611	31	3	17	31	0.0509973	0.416667	0.432099	0.183968	0.15	0.5	0.923634
Network2851	74.01	272.61	346.62	111	405	1	0.097	16	0.075	4	7		87	57	0.78	0.41	86.5665	30	4	20	30	0.246296	0.666667	0.685185	0.532194	0.140741	0.274074	0.922944
Network1730	13.47	2.33	15.8	34	66	1	0.104	7	0.084	1	4		22	16	0.94	0.44	50.7752	33	1	19	33	0.0112269	0.291667	0.209877	0.086728	0.242424	0.515152	0.9228
Network1732	13.75	2.5	16.25	34	66	1	0.104	7	0.084	1	4		22	16	0.94	0.44	50.7752	33	1	19	33	0.0115467	0.291667	0.209877	0.086728	0.242424	0.515152	0.922736
Network1734	14.69	2.54	17.23	34	66	1	0.104	7	0.084	1	4		22	16	0.94	0.44	50.7752	33	1	19	33	0.012243	0.291667	0.209877	0.086728	0.242424	0.515152	0.922597
Network1736	14.93	2.52	17.45	34	66	1	0.104	7	0.084	1	4		22	16	0.94	0.44	50.7752	33	1	19	33	0.0123994	0.291667	0.209877	0.086728	0.242424	0.515152	0.922566
Network2766	43.21	20.87	64.08	92	187	1	0.053	14	0.047	6	8		33	17	0.82	0.41	84.2589	31	3	20	31	0.045533	0.583333	0.567901	0.245729	0.0909091	0.491979	0.922515
Network3156	51.65	6.04	57.69	77	171	1	0.091	14	0.08	10	7		35	20	0.82	0.41	75.5495	31	3	20	31	0.0409925	0.583333	0.475309	0.224704	0.116959	0.450292	0.922448
Network3815	102.58	263.6	366.18	116	420	1	0.087	16	0.076	4	7		100	66	0.78	0.41	86.0313	30	4	20	30	0.260195	0.666667	0.716049	0.551905	0.157143	0.27619	0.922366
Network1190	22.67	12.71	35.38	70	165	1	0.14	13	0.103	10	11		31	18	0.83	0.44	81.6497	31	3	19	31	0.0251398	0.541667	0.432099	0.21682	0.109091	0.424242	0.922351
Network2125	67.1	18.78	85.88	88	223	1	0.078	15	0.075	14	7		35	28	0.81	0.38	87.5	31	3	21	31	0.0610234	0.625	0.54321	0.293035	0.125561	0.394619	0.922076
Network1598	26.44	56.16	82.6	98	197	1	0.075	17	0.091	9	9		22	15	0.75	0.44	94.255	29	5	19	29	0.0586927	0.708333	0.604938	0.25887	0.0761421	0.497462	0.921999
Network3154	51.53	5.37	56.9	77	154	1	0.072	12	0.036	10	7		34	20	0.82	0.41	76.2692	31	3	20	31	0.0404312	0.5	0.475309	0.202365	0.12987	0.5	0.921849
Network3234	57.48	5.16	62.64	59	104	1	0.103	12	0.088	12	3		24	15	0.88	0.41	72.7607	32	2	20	32	0.0445098	0.5	0.364198	0.136662	0.144231	0.567308	0.921713
Network4022	77.4	419.4	496.8	110	196	1	0.06	20	0.058	0	3	19	37	21	0.75	0.35	100.717	30	4	22	30	0.353009	0.833333	0.679012	0.257556	0.107143	0.561224	0.921636
Network2290	9.09	9.05	18.14	55	139	1	0.124	11	0.084	6	6		31	20	0.88	0.41	72.878	32	2	20	32	0.0128897	0.458333	0.339506	0.182654	0.143885	0.395683	0.921531
Network3647	101.67	33.62	135.29	89	254	1	0.081	13	0.035	12	6		38	25	0.82	0.41	84.5367	31	3	20	31	0.0961324	0.541667	0.549383	0.333771	0.0984252	0.350394	0.921319
Network2369	43.42	187.49	230.91	94	320	1	0.082	14	0.053	2	6		63	38	0.79	0.44	86.0097	30	4	19	30	0.164077	0.583333	0.580247	0.420499	0.11875	0.29375	0.921226
Network3506	57.67	6.87	64.54	78	173	1	0.117	13	0.069	11	8		32	19	0.79	0.44	91.7663	30	4	19	30	0.0458599	0.541667	0.481481	0.227332	0.109827	0.450867	0.921075
Network2452	36.77	27.08	63.85	83	193	1	0.118	13	0.077	8	9		37	24	0.82	0.41	84.7912	31	3	20	31	0.0453696	0.541667	0.512346	0.253614	0.124352	0.430052	0.920936
Network3238	62.15	5.99	68.14	59	104	1	0.103	12	0.088	12	3		24	15	0.88	0.41	72.7607	32	2	20	32	0.0484179	0.5	0.364198	0.136662	0.144231	0.567308	0.920932
Network4024	83.4	444.6	528	116	220	1	0.083	20	0.06	0	5	20	34	21	0.72	0.38	106.232	29	5	21	29	0.375179	0.833333	0.716049	0.289093	0.0954545	0.527273	0.920858
Network3698	63.6	129.6	193.2	86	155	1	0.102	18	0.039	3	3	18	29	19	0.71	0.29	106.904	30	4	24	30	0.137281	0.75	0.530864	0.203679	0.122581	0.554839	0.920834
Network1426	22.89	81	103.89	72	174	1	0.134	13	0.072	10	11		28	19	0.76	0.47	88.6405	29	5	18	29	0.0738206	0.541667	0.444444	0.228647	0.109195	0.413793	0.920667
Network2374	20.12	13.14	33.26	62	162	1	0.11	10	0.066	6	5		36	22	0.88	0.44	70.7021	32	2	19	32	0.0236334	0.416667	0.382716	0.212878	0.135802	0.382716	0.920508
Network2548	43.01	15.12	58.13	89	202	1	0.124	14	0.087	9	8		33	19	0.79	0.44	91.7663	30	4	19	30	0.0413052	0.583333	0.549383	0.26544	0.0940594	0.440594	0.920435
Network2226	38.06	7.87	45.93	76	170	1	0.122	13	0.073	11	8		31	18	0.79	0.44	91.7663	30	4	19	30	0.0326363	0.541667	0.469136	0.22339	0.105882	0.447059	0.920247
Network4158	78	16.22	94.22	94	182	1	0.062	15	0.069	12	12		30	16	0.82	0.41	84.0168	31	3	20	31	0.0669495	0.625	0.580247	0.239159	0.0879121	0.516484	0.920066
Network952	19.01	6.58	25.59	75	129	1	0.068	10	0.068	9	3		26	19	0.85	0.5	77.4597	31	3	17	31	0.0181834	0.416667	0.462963	0.169514	0.147287	0.581395	0.91934
Network3864	81	342	423	112	215	1	0.085	20	0.074	0	5	20	32	19	0.72	0.38	107.083	29	5	21	29	0.300569	0.833333	0.691358	0.282523	0.0883721	0.52093	0.919239
Network3944	81	343.2	424.2	112	215	1	0.085	20	0.074	0	5	20	32	19	0.72	0.38	107.083	29	5	21	29	0.301422	0.833333	0.691358	0.282523	0.0883721	0.52093	0.919068
Network2113	60.87	110.14	171.01	99	334	1	0.093	13	0.049	1	6		57	40	0.82	0.41	84.0168	31	3	20	31	0.121514	0.541667	0.611111	0.438896	0.11976	0.296407	0.918911
Network1576	28.17	373.04	401.21	112	290	1	0.07	17	0.079	10	6		59	41	0.75	0.44	92.1894	29	5	19	29	0.285086	0.708333	0.691358	0.381078	0.141379	0.386207	0.918839
Network1814	31.98	4.93	36.91	61	129	1	0.083	8	0.041	6	6		35	25	0.88	0.44	69.5457	32	2	19	32	0.026227	0.333333	0.376543	0.169514	0.193798	0.472868	0.91882
Network1482	22.55	19	41.55	75	144	1	0.066	17	0.085	10	10		28	15	0.76	0.38	97.1825	30	4	21	30	0.029524	0.708333	0.462963	0.189225	0.104167	0.520833	0.918345
Network3953	96.08	626.43	722.51	88	200	1	0.057	18	0.065	16	10		53	35	0.78	0.41	94.2809	30	4	20	30	0.513391	0.75	0.54321	0.262812	0.175	0.44	0.918322
Network3600	72.6	6.97	79.57	56	109	1	0.067	14	0.071	8	8		20	11	0.87	0.38	73.0297	32	2	21	32	0.0565397	0.583333	0.345679	0.143233	0.100917	0.513761	0.918317
Network1010	18.45	27.44	45.89	109	275	1	0.092	16	0.072	7	8		45	26	0.76	0.38	98.3524	30	4	21	30	0.0326078	0.666667	0.67284	0.361367	0.0945455	0.396364	0.918084
Network2119	69.82	65.18	135	97	319	1	0.101	12	0.041	1	6		58	40	0.82	0.41	84.0168	31	3	20	31	0.0959263	0.5	0.598765	0.419185	0.125392	0.304075	0.918011
Network3477	88.73	123.82	212.55	121	443	1	0.085	16	0.069	15	8		62	41	0.78	0.41	89.0751	30	4	20	30	0.151031	0.666667	0.746914	0.582129	0.0925508	0.273138	0.917903
Network1419	33.03	96.29	129.32	86	235	1	0.068	17	0.098	11	10		35	24	0.78	0.41	94.2809	30	4	20	30	0.0918903	0.708333	0.530864	0.308804	0.102128	0.365957	0.917852
Network1816	32.59	6.18	38.77	66	128	1	0.097	8	0.073	5	6		31	22	0.89	0.5	67.7543	32	2	17	32	0.0275486	0.333333	0.407407	0.1682	0.171875	0.515625	0.917594
Network3010	50.82	2.5	53.32	34	66	1	0.104	7	0.084	1	4		22	16	0.94	0.44	50.7752	33	1	19	33	0.0378873	0.291667	0.209877	0.086728	0.242424	0.515152	0.917468
Network3012	51.09	2.61	53.7	34	66	1	0.104	7	0.084	1	4		22	16	0.94	0.44	50.7752	33	1	19	33	0.0381574	0.291667	0.209877	0.086728	0.242424	0.515152	0.917414
Network3794	63.5	18.86	82.36	108	292	1	0.103	16	0.077	8	8		50	27	0.74	0.41	102.598	29	5	20	29	0.0585222	0.666667	0.666667	0.383706	0.0924658	0.369863	0.917362
Network2160	37.07	10.89	47.96	75	145	1	0.074	13	0.094	13	6		24	16	0.84	0.47	80.9841	31	3	18	31	0.0340787	0.541667	0.462963	0.190539	0.110345	0.517241	0.91719
Network1565	38.24	84.8	123.04	118	272	1	0.045	16	0.075	8	7		49	32	0.81	0.38	86.6025	31	3	21	31	0.087428	0.666667	0.728395	0.357424	0.117647	0.433824	0.917171
Network371	4	29.73	33.73	99	276	1	0.105	14	0.077	8	7		48	33	0.78	0.41	95.9239	30	4	20	30	0.0239674	0.583333	0.611111	0.362681	0.119565	0.358696	0.917156
Network1018	16.37	10.25	26.62	105	204	1	0.071	12	0.078	5	6		43	32	0.83	0.44	83.979	31	3	19	31	0.0189153	0.5	0.648148	0.268068	0.156863	0.514706	0.917148
Network1514	22.75	14.94	37.69	67	136	1	0.112	14	0.068	8	11		17	13	0.78	0.41	94.2809	30	4	20	30	0.0267812	0.583333	0.41358	0.178712	0.0955882	0.492647	0.917105
Network3014	54.1	2.56	56.66	34	66	1	0.104	7	0.084	1	4		22	16	0.94	0.44	50.7752	33	1	19	33	0.0402606	0.291667	0.209877	0.086728	0.242424	0.515152	0.916993
Network3016	55.46	2.85	58.31	34	66	1	0.104	7	0.084	1	4		22	16	0.94	0.44	50.7752	33	1	19	33	0.0414331	0.291667	0.209877	0.086728	0.242424	0.515152	0.916759
Network995	25.64	382.28	407.92	146	566	1	0.083	16	0.042	10	5		87	53	0.78	0.41	96.2873	30	4	20	30	0.289854	0.666667	0.901235	0.743758	0.0936396	0.257951	0.916682
Network1161	29.67	62.95	92.62	93	274	1	0.068	11	0.063	8	5		42	27	0.89	0.47	76.5011	32	2	18	32	0.0658126	0.458333	0.574074	0.360053	0.0985401	0.339416	0.916274
Network2594	9.68	14.09	23.77	64	146	1	0.082	14	0.076	4	10		29	14	0.82	0.41	84.0168	31	3	20	31	0.0168901	0.583333	0.395062	0.191853	0.0958904	0.438356	0.916234
Network709	19.43	234	253.43	84	196	1	0.069	14	0.068	3	7		41	31	0.82	0.41	84.0168	31	3	20	31	0.180079	0.583333	0.518519	0.257556	0.158163	0.428571	0.916233
Network439	5.12	143.07	148.19	136	480	1	0.08	16	0.08	10	6		72	47	0.78	0.41	95.0441	30	4	20	30	0.105299	0.666667	0.839506	0.630749	0.0979167	0.283333	0.916232
Network1416	27.33	341.15	368.48	109	278	1	0.066	14	0.047	4	8		50	31	0.8	0.47	91.474	30	4	18	30	0.261829	0.583333	0.67284	0.365309	0.111511	0.392086	0.916056
Network2375	50.55	105.63	156.18	93	339	1	0.093	14	0.071	2	5		64	38	0.79	0.44	86.0097	30	4	19	30	0.110976	0.583333	0.574074	0.445466	0.112094	0.274336	0.916019
Network2692	19.25	45.77	65.02	78	184	1	0.073	12	0.067	4	6		41	26	0.8	0.47	90.0617	30	4	18	30	0.046201	0.5	0.481481	0.241787	0.141304	0.423913	0.915912
Network3440	64.2	11.35	75.55	75	146	1	0.076	13	0.092	13	6		24	16	0.84	0.47	81.0188	31	3	18	31	0.0536832	0.541667	0.462963	0.191853	0.109589	0.513699	0.915891
Network2514	41.83	19.5	61.33	94	225	1	0.095	14	0.057	9	6		40	21	0.78	0.41	87.841	30	4	20	30	0.043579	0.583333	0.580247	0.295664	0.0933333	0.417778	0.915118
Network3236	58.67	5.19	63.86	59	108	1	0.103	12	0.092	12	3		24	15	0.88	0.41	72.7607	32	2	20	32	0.0453767	0.5	0.364198	0.141919	0.138889	0.546296	0.914869
Network3796	65.52	18.68	84.2	102	241	1	0.1	15	0.067	10	8		45	27	0.74	0.41	102.598	29	5	20	29	0.0598296	0.625	0.62963	0.316689	0.112033	0.423237	0.914551
Network1337	30.51	43.02	73.53	114	256	1	0.054	15	0.059	10	9		51	38	0.76	0.38	97.1825	30	4	21	30	0.0522479	0.625	0.703704	0.336399	0.148438	0.445312	0.914269
Network3240	63.79	5.96	69.75	59	108	1	0.103	12	0.092	12	3		24	15	0.88	0.41	72.7607	32	2	20	32	0.0495619	0.5	0.364198	0.141919	0.138889	0.546296	0.914032
Network1081	28.45	24.4	52.85	68	164	1	0.059	12	0.067	4	5		26	21	0.88	0.41	70.7107	32	2	20	32	0.0375534	0.5	0.419753	0.215506	0.128049	0.414634	0.914014
Network3399	91.95	71.39	163.34	103	352	1	0.092	12	0.035	1	6		64	43	0.82	0.41	84.0168	31	3	20	31	0.116064	0.5	0.635802	0.462549	0.122159	0.292614	0.913867
Network1085	31.76	24.59	56.35	68	164	1	0.059	12	0.067	4	5		26	21	0.88	0.41	70.7107	32	2	20	32	0.0400404	0.5	0.419753	0.215506	0.128049	0.414634	0.913516
Network1587	36.02	603.6	639.62	100	254	1	0.133	18	0.076	13	15		52	35	0.76	0.38	97.0143	30	4	21	30	0.454492	0.75	0.617284	0.333771	0.137795	0.393701	0.913499
Network692	13.86	14.59	28.45	101	264	1	0.1	13	0.079	6	8		48	32	0.82	0.41	85.7557	31	3	20	31	0.0202156	0.541667	0.623457	0.346912	0.121212	0.382576	0.913396
Network630	13.5	2.72	16.22	63	120	1	0.113	9	0.055	6	8		24	16	0.88	0.44	68.5994	32	2	19	32	0.0115254	0.375	0.388889	0.157687	0.133333	0.525	0.913362
Network2434	34.9	16.88	51.78	83	213	1	0.1	14	0.083	8	6		36	20	0.82	0.41	84.0168	31	3	20	31	0.0367931	0.583333	0.512346	0.279895	0.0938967	0.389671	0.913256
Network2626	9.9	17	26.9	55	114	1	0.118	14	0.09	1	11		21	14	0.81	0.38	86.6025	31	3	21	31	0.0191142	0.583333	0.339506	0.149803	0.122807	0.482456	0.913247
Network1083	29.13	44.96	74.09	71	172	1	0.057	12	0.061	4	4		26	21	0.88	0.41	70.7107	32	2	20	32	0.0526458	0.5	0.438272	0.226018	0.122093	0.412791	0.913017
Network2141	67.44	21.57	89.01	88	220	1	0.079	15	0.085	14	7		35	28	0.81	0.38	87.5	31	3	21	31	0.0632474	0.625	0.54321	0.289093	0.127273	0.4	0.912987
Network1341	34.34	45.86	80.2	109	256	1	0.054	16	0.088	10	9		56	42	0.76	0.38	97.8945	30	4	21	30	0.0569873	0.666667	0.67284	0.336399	0.164062	0.425781	0.912967
Network1648	28.65	34.29	62.94	119	210	1	0.048	15	0.092	4	9		35	26	0.79	0.44	92.4804	30	4	19	30	0.044723	0.625	0.734568	0.275953	0.12381	0.566667	0.91246
Network1012	17.68	27.16	44.84	117	323	1	0.096	15	0.091	8	8		57	35	0.78	0.41	95.8482	30	4	20	30	0.0318618	0.625	0.722222	0.424442	0.108359	0.362229	0.912307
Network2468	36.48	13.37	49.85	75	175	1	0.131	11	0.062	9	9		30	18	0.83	0.44	81.6497	31	3	19	31	0.0354217	0.458333	0.462963	0.229961	0.102857	0.428571	0.912011
Network2717	52.76	28.51	81.27	70	167	1	0.09	15	0.082	2	6		37	26	0.76	0.38	97.7692	30	4	21	30	0.0577476	0.625	0.432099	0.219448	0.155689	0.419162	0.911795
Network3382	62.4	11.27	73.67	75	137	1	0.1	13	0.052	4	5	11	26	16	0.81	0.38	88.1917	31	3	21	31	0.0523474	0.541667	0.462963	0.180026	0.116788	0.547445	0.911758
Network3887	107.75	631.43	739.18	92	301	1	0.092	16	0.069	11	8		59	43	0.83	0.44	82.706	31	3	19	31	0.525236	0.666667	0.567901	0.395532	0.142857	0.305648	0.911715
Network632	14.05	3.55	17.6	66	125	1	0.107	9	0.071	6	8		24	16	0.89	0.47	67.7003	32	2	18	32	0.012506	0.375	0.407407	0.164258	0.128	0.528	0.911499
Network2127	69.07	25.34	94.41	88	230	1	0.077	15	0.082	14	6		35	28	0.81	0.38	87.5	31	3	21	31	0.0670845	0.625	0.54321	0.302234	0.121739	0.382609	0.911453
Network1257	29.23	48.06	77.29	107	294	1	0.074	14	0.081	9	8		45	35	0.82	0.41	88.0064	31	3	20	31	0.0549196	0.583333	0.660494	0.386334	0.119048	0.363946	0.911207
Network3334	62.05	7.22	69.27	63	144	1	0.106	10	0.091	1	9		38	26	0.88	0.44	69.3987	32	2	19	32	0.0492209	0.416667	0.388889	0.189225	0.180556	0.4375	0.910767
Network2274	8.98	5.43	14.41	51	110	1	0.14	11	0.066	4	6		21	12	0.87	0.38	73.0297	32	2	21	32	0.0102392	0.458333	0.314815	0.144547	0.109091	0.463636	0.910664
Network3486	62.76	5.58	68.34	86	155	1	0.077	12	0.051	7	9		32	21	0.82	0.41	84.0168	31	3	20	31	0.04856	0.5	0.530864	0.203679	0.135484	0.554839	0.91053
Network3649	89.64	631.47	721.11	89	208	1	0.057	16	0.033	15	8		55	37	0.78	0.41	94.2809	30	4	20	30	0.512396	0.666667	0.549383	0.273325	0.177885	0.427885	0.910296
Network3475	82.74	89.82	172.56	119	441	1	0.096	12	0.027	4	6		66	43	0.82	0.41	86.015	31	3	20	31	0.122615	0.5	0.734568	0.579501	0.0975057	0.269841	0.91023
Network3496	64.92	14.28	79.2	94	216	1	0.096	14	0.098	13	9		44	28	0.79	0.44	92.1241	30	4	19	30	0.0562768	0.583333	0.580247	0.283837	0.12963	0.435185	0.910226
Network600	14.07	4.89	18.96	67	116	1	0.083	10	0.066	8	7		25	16	0.88	0.44	69.6631	32	2	19	32	0.0134723	0.416667	0.41358	0.152431	0.137931	0.577586	0.910104
Network4041	96.24	22.84	119.08	78	180	1	0.067	13	0.053	3	10		37	29	0.81	0.38	87.5	31	3	21	31	0.0846141	0.541667	0.481481	0.236531	0.161111	0.433333	0.909966
Network2676	19.05	41.45	60.5	77	178	1	0.069	12	0.04	4	6		37	21	0.79	0.44	91.7663	30	4	19	30	0.0429892	0.5	0.475309	0.233903	0.117978	0.432584	0.909891
Network1663	39.55	267.68	307.23	138	384	1	0.058	17	0.058	8	7		57	41	0.8	0.35	92.1195	31	3	22	31	0.218307	0.708333	0.851852	0.504599	0.106771	0.359375	0.909891
Network2680	22.3	49.63	71.93	78	182	1	0.071	13	0.059	4	6		38	21	0.79	0.44	92.4804	30	4	19	30	0.051111	0.541667	0.481481	0.239159	0.115385	0.428571	0.909803
Network3393	80.41	112.61	193.02	104	358	1	0.091	13	0.05	1	6		58	40	0.82	0.41	84.0168	31	3	20	31	0.137153	0.541667	0.641975	0.470434	0.111732	0.290503	0.909769
Network2135	69.62	74.46	144.08	103	393	1	0.098	11	0.048	1	6		75	51	0.83	0.44	82.1267	31	3	19	31	0.102378	0.458333	0.635802	0.516426	0.129771	0.262087	0.909577
Network2530	42.21	23.33	65.54	96	235	1	0.095	12	0.049	9	7		45	26	0.79	0.44	86.1795	30	4	19	30	0.0465705	0.5	0.592593	0.308804	0.110638	0.408511	0.909505
Network3966	75.5	13.91	89.41	64	115	1	0.048	14	0.085	5	8		23	13	0.83	0.44	82.4958	31	3	19	31	0.0635317	0.583333	0.395062	0.151117	0.113043	0.556522	0.909482
Network1019	24.8	54.83	79.63	125	409	1	0.107	14	0.081	6	6		53	34	0.82	0.41	87.4622	31	3	20	31	0.0565823	0.583333	0.771605	0.537451	0.0831296	0.305623	0.909415
Network514	12.29	1.79	14.08	34	58	1	0.107	8	0.05	2	5		16	10	0.93	0.38	57.735	33	1	21	33	0.0100048	0.333333	0.209877	0.0762155	0.172414	0.586207	0.909373
Network516	12.58	1.85	14.43	34	58	1	0.107	8	0.05	2	5		16	10	0.93	0.38	57.735	33	1	21	33	0.0102535	0.333333	0.209877	0.0762155	0.172414	0.586207	0.909323
Network626	12.64	2.11	14.75	62	118	1	0.114	9	0.057	6	8		23	15	0.88	0.44	68.5994	32	2	19	32	0.0104808	0.375	0.382716	0.155059	0.127119	0.525424	0.908963
Network1830	31.8	2.42	34.22	59	115	1	0.121	9	0.064	6	8		24	16	0.88	0.44	68.5994	32	2	19	32	0.0243155	0.375	0.364198	0.151117	0.13913	0.513043	0.908702
Network2699	47.02	34.37	81.39	74	154	1	0.093	14	0.04	0	8		27	16	0.76	0.38	97.7692	30	4	21	30	0.0578329	0.583333	0.45679	0.202365	0.103896	0.480519	0.908548
Network1087	32.58	47.15	79.73	70	170	1	0.058	12	0.066	4	4		26	21	0.88	0.41	70.7107	32	2	20	32	0.0566534	0.5	0.432099	0.22339	0.123529	0.411765	0.908434
Network530	12.32	2.51	14.83	34	57	1	0.108	8	0.053	2	5		16	10	0.93	0.38	57.735	33	1	21	33	0.0105377	0.333333	0.209877	0.0749014	0.175439	0.596491	0.908278
Network3378	57.84	11.94	69.78	75	138	1	0.1	13	0.052	4	5	11	25	15	0.81	0.38	88.1917	31	3	21	31	0.0495833	0.541667	0.462963	0.18134	0.108696	0.543478	0.908265
Network532	12.86	2.48	15.34	34	57	1	0.108	8	0.053	2	5		16	10	0.93	0.38	57.735	33	1	21	33	0.0109001	0.333333	0.209877	0.0749014	0.175439	0.596491	0.908206
Network1325	33.81	21.01	54.82	97	176	1	0.054	11	0.049	5	9		43	33	0.82	0.41	84.8875	31	3	20	31	0.0389532	0.458333	0.598765	0.231275	0.1875	0.551136	0.908126
Network1567	41.36	67.05	108.41	98	181	1	0.063	16	0.044	9	9		27	19	0.75	0.35	100	30	4	22	30	0.0770324	0.666667	0.604938	0.237845	0.104972	0.541436	0.907913
Network375	4.87	41.56	46.43	107	366	1	0.107	11	0.053	10	6		70	51	0.79	0.44	93.1119	30	4	19	30	0.0329916	0.458333	0.660494	0.480946	0.139344	0.29235	0.90774
Network2371	44.55	171.69	216.24	99	361	1	0.089	14	0.071	2	5		69	42	0.79	0.44	86.0097	30	4	19	30	0.153653	0.583333	0.611111	0.474376	0.116343	0.274238	0.907608
Network1920	38.88	4.39	43.27	79	118	1	0.054	11	0.061	7	6		24	15	0.84	0.47	67.8621	31	3	18	31	0.0307462	0.458333	0.487654	0.155059	0.127119	0.669492	0.907577
Network3661	98.8	33.67	132.47	79	180	1	0.077	13	0.062	8	8		36	23	0.82	0.41	84.0168	31	3	20	31	0.0941286	0.541667	0.487654	0.236531	0.127778	0.438889	0.907397
Network433	4.38	91.44	95.82	122	418	1	0.072	16	0.05	1	7		69	43	0.75	0.35	101.836	30	4	22	30	0.0680864	0.666667	0.753086	0.549277	0.102871	0.291866	0.907151
Network1238	22.52	56.16	78.68	103	267	1	0.07	15	0.073	8	6		50	26	0.81	0.38	88.3665	31	3	21	31	0.0559073	0.625	0.635802	0.350854	0.0973783	0.385768	0.907008
Network2552	49.85	21.87	71.72	93	209	1	0.135	12	0.068	10	9		34	22	0.79	0.44	91.7663	30	4	19	30	0.0509618	0.5	0.574074	0.274639	0.105263	0.444976	0.906939
Network360	3.07	6.5	9.57	77	155	1	0.117	10	0.059	7	9		29	20	0.83	0.44	82.4958	31	3	19	31	0.00680011	0.416667	0.475309	0.203679	0.129032	0.496774	0.905989
Network2677	52.97	106.78	159.75	87	261	1	0.09	13	0.06	1	7		50	30	0.79	0.44	92.4804	30	4	19	30	0.113513	0.541667	0.537037	0.34297	0.114943	0.333333	0.905602
Network1005	27.35	43.08	70.43	123	312	1	0.095	12	0.065	8	7		42	30	0.83	0.44	82.7097	31	3	19	31	0.0500451	0.5	0.759259	0.409987	0.0961538	0.394231	0.905568
Network1198	22.32	8.5	30.82	59	110	1	0.062	11	0.059	8	7		22	14	0.88	0.41	70.7107	32	2	20	32	0.0218996	0.458333	0.364198	0.144547	0.127273	0.536364	0.905423
Network2353	43.34	172.03	215.37	91	286	1	0.079	16	0.061	2	6		52	31	0.76	0.38	88.6537	30	4	21	30	0.153034	0.666667	0.561728	0.375821	0.108392	0.318182	0.905422
Network3200	54.8	4.31	59.11	79	118	1	0.054	11	0.061	7	6		24	15	0.84	0.47	67.8621	31	3	18	31	0.0420015	0.458333	0.487654	0.155059	0.127119	0.669492	0.905326
Network1634	23.19	444.41	467.6	114	237	1	0.048	18	0.074	9	12		53	34	0.74	0.41	102.47	29	5	20	29	0.33226	0.75	0.703704	0.311432	0.14346	0.481013	0.905278
Network1660	24.63	80.49	105.12	145	343	1	0.065	16	0.057	6	7		57	42	0.72	0.38	102.4	29	5	21	29	0.0746946	0.666667	0.895062	0.450723	0.122449	0.422741	0.905119
Network4121	96.01	53.47	149.48	80	173	1	0.04	15	0.065	13	8		36	29	0.8	0.35	90.1246	31	3	22	31	0.106215	0.625	0.493827	0.227332	0.16763	0.462428	0.905072
Network98	1.79	1.51	3.3	21	53	1	0.212	4	0.071	3	3		14	14	0.93	0.38	55.0973	33	1	21	33	0.00234487	0.166667	0.12963	0.0696452	0.264151	0.396226	0.90494
Network100	1.76	1.54	3.3	21	53	1	0.212	4	0.071	3	3		14	14	0.93	0.38	55.0973	33	1	21	33	0.00234487	0.166667	0.12963	0.0696452	0.264151	0.396226	0.90494
Network102	1.84	1.55	3.39	21	53	1	0.212	4	0.071	3	3		14	14	0.93	0.38	55.0973	33	1	21	33	0.00240882	0.166667	0.12963	0.0696452	0.264151	0.396226	0.904927
Network104	1.94	1.49	3.43	21	53	1	0.212	4	0.071	3	3		14	14	0.93	0.38	55.0973	33	1	21	33	0.00243724	0.166667	0.12963	0.0696452	0.264151	0.396226	0.904921
Network1826	27.81	2.16	29.97	58	113	1	0.122	9	0.066	6	8		23	15	0.88	0.44	68.5994	32	2	19	32	0.0212956	0.375	0.358025	0.148489	0.132743	0.513274	0.904613
Network1832	32.8	2.77	35.57	62	120	1	0.115	9	0.082	6	8		24	16	0.89	0.47	67.7003	32	2	18	32	0.0252748	0.375	0.382716	0.157687	0.133333	0.516667	0.904612
Network3096	56.13	6.68	62.81	66	129	1	0.097	8	0.082	5	6		31	22	0.89	0.5	67.7543	32	2	17	32	0.0446306	0.333333	0.407407	0.169514	0.170543	0.511628	0.904512
Network1017	24.06	60.19	84.25	124	378	1	0.096	14	0.082	6	6		51	33	0.82	0.41	86.0391	31	3	20	31	0.0598651	0.583333	0.765432	0.496715	0.0873016	0.328042	0.904344
Network3726	70.78	11.74	82.52	84	147	1	0.03	14	0.057	11	5		29	15	0.82	0.41	84.2589	31	3	20	31	0.0586359	0.583333	0.518519	0.193167	0.102041	0.571429	0.90396
Network3495	91.36	83.03	174.39	125	521	1	0.094	13	0.055	4	6		84	53	0.79	0.44	85.7119	30	4	19	30	0.123915	0.541667	0.771605	0.684625	0.101727	0.239923	0.903914
Network2616	12.06	37.78	49.84	73	174	1	0.082	13	0.082	4	6		37	23	0.79	0.44	93.1106	30	4	19	30	0.0354146	0.541667	0.450617	0.228647	0.132184	0.41954	0.903842
Network1800	32.11	4.29	36.4	64	116	1	0.09	8	0.052	5	7		25	16	0.89	0.47	68.7184	32	2	18	32	0.0258646	0.333333	0.395062	0.152431	0.137931	0.551724	0.903459
Network2550	48.84	16.93	65.77	90	183	1	0.078	13	0.087	6	11		31	20	0.83	0.44	81.6497	31	3	19	31	0.0467339	0.541667	0.555556	0.240473	0.10929	0.491803	0.903131
Network2150	36.88	5.23	42.11	68	136	1	0.083	12	0.08	11	7		24	17	0.83	0.44	81.6497	31	3	19	31	0.0299219	0.5	0.419753	0.178712	0.125	0.5	0.903016
Network3978	68.71	16.11	84.82	66	117	1	0.039	13	0.066	3	11		24	13	0.83	0.44	81.6497	31	3	19	31	0.0602702	0.541667	0.407407	0.153745	0.111111	0.564103	0.902835
Network946	16.62	5.85	22.47	68	138	1	0.12	10	0.059	6	8		25	17	0.83	0.44	81.6497	31	3	19	31	0.0159664	0.416667	0.419753	0.18134	0.123188	0.492754	0.902734
Network2615	23.36	124.66	148.02	91	338	1	0.108	13	0.068	1	6		53	35	0.82	0.41	85.5585	31	3	20	31	0.105178	0.541667	0.561728	0.444152	0.10355	0.269231	0.902573
Network1600	27.69	73.2	100.89	91	172	1	0.087	15	0.098	7	11		21	15	0.79	0.44	92.3976	30	4	19	30	0.0716889	0.625	0.561728	0.226018	0.0872093	0.52907	0.902267
Network3160	56.41	9.15	65.56	87	204	1	0.107	12	0.081	10	7		39	22	0.83	0.44	76.1739	31	3	19	31	0.0465847	0.5	0.537037	0.268068	0.107843	0.426471	0.902105
Network4078	76.8	82.2	159	84	169	1	0.063	14	0.078	13	12		26	15	0.83	0.44	82.5998	31	3	19	31	0.11298	0.583333	0.518519	0.222076	0.0887574	0.497041	0.901949
Network1097	29.2	29.89	59.09	73	177	1	0.059	11	0.053	7	6		26	21	0.88	0.41	70.7107	32	2	20	32	0.0419873	0.458333	0.450617	0.232589	0.118644	0.412429	0.901591
Network689	17.48	61.81	79.29	101	334	1	0.105	12	0.047	8	7		77	55	0.74	0.41	104.176	29	5	20	29	0.0563407	0.5	0.623457	0.438896	0.164671	0.302395	0.901567
Network1666	23.77	250.2	273.97	108	224	1	0.102	15	0.085	11	5		42	30	0.75	0.44	100	29	5	19	29	0.194674	0.625	0.666667	0.29435	0.133929	0.482143	0.90153
Network3112	55.04	2.91	57.95	62	120	1	0.115	9	0.082	6	8		24	16	0.89	0.47	67.7003	32	2	18	32	0.0411773	0.375	0.382716	0.157687	0.133333	0.516667	0.901431
Network3106	50.75	2.19	52.94	58	113	1	0.122	9	0.066	6	8		23	15	0.88	0.44	68.5994	32	2	19	32	0.0376173	0.375	0.358025	0.148489	0.132743	0.513274	0.901348
Network4000	79.8	12.73	92.53	66	142	1	0.103	14	0.093	13	8		24	14	0.82	0.41	84.0168	31	3	20	31	0.0657486	0.583333	0.407407	0.186597	0.0985915	0.464789	0.901313
Network833	23.77	61.98	85.75	109	391	1	0.09	14	0.043	2	6		53	35	0.74	0.41	97.7521	29	5	20	29	0.060931	0.583333	0.67284	0.513798	0.0895141	0.278772	0.901238
Network3920	79.2	14.3	93.5	66	142	1	0.103	14	0.093	13	8		24	14	0.82	0.41	84.0168	31	3	20	31	0.0664379	0.583333	0.407407	0.186597	0.0985915	0.464789	0.901175
Network3108	52.21	2.01	54.22	58	113	1	0.122	9	0.066	6	8		23	15	0.88	0.44	68.5994	32	2	19	32	0.0385269	0.375	0.358025	0.148489	0.132743	0.513274	0.901166
Network1101	32.41	30.21	62.62	73	177	1	0.059	11	0.053	7	6		26	21	0.88	0.41	70.7107	32	2	20	32	0.0444956	0.458333	0.450617	0.232589	0.118644	0.412429	0.90109
Network2632	12.21	25.58	37.79	68	144	1	0.127	13	0.075	3	12		24	15	0.78	0.41	95.0146	30	4	20	30	0.0268523	0.541667	0.419753	0.189225	0.104167	0.472222	0.901046
Network3986	68.4	47.81	116.21	80	189	1	0.126	13	0.087	10	11		35	21	0.76	0.47	88.6405	29	5	18	29	0.0825748	0.541667	0.493827	0.248357	0.111111	0.42328	0.900874
Network2211	63.67	90.53	154.2	121	518	1	0.102	13	0.071	4	6		89	59	0.79	0.44	85.7744	30	4	19	30	0.109569	0.541667	0.746914	0.680683	0.1139	0.233591	0.900869
Network1254	22.58	63.12	85.7	104	295	1	0.073	15	0.092	8	6		61	36	0.81	0.38	88.5743	31	3	21	31	0.0608955	0.625	0.641975	0.387648	0.122034	0.352542	0.900838
Network3906	69	48.8	117.8	80	189	1	0.126	13	0.087	10	11		35	21	0.76	0.47	88.6405	29	5	18	29	0.0837046	0.541667	0.493827	0.248357	0.111111	0.42328	0.900648
Network1118	21.43	7.29	28.72	52	100	1	0.065	11	0.067	8	7		18	13	0.88	0.41	70.7107	32	2	20	32	0.0204074	0.458333	0.320988	0.131406	0.13	0.52	0.900585
Network2852	46.02	55.31	101.33	104	243	1	0.081	15	0.099	8	8		50	32	0.78	0.41	89.0693	30	4	20	30	0.0720016	0.625	0.641975	0.319317	0.131687	0.427984	0.900443
Network3080	55.89	4.72	60.61	64	117	1	0.09	8	0.051	5	7		25	16	0.89	0.47	68.7184	32	2	18	32	0.0430674	0.333333	0.395062	0.153745	0.136752	0.547009	0.900429
Network4119	109.65	778.59	888.24	123	382	1	0.099	19	0.07	4	7		66	43	0.81	0.38	86.6025	31	3	21	31	0.631153	0.791667	0.759259	0.501971	0.112565	0.32199	0.900386
Network1893	58.47	44.67	103.14	88	318	1	0.116	11	0.067	10	5		53	38	0.83	0.44	84.6023	31	3	19	31	0.0732877	0.458333	0.54321	0.417871	0.119497	0.27673	0.900258
Network1828	28.67	1.94	30.61	58	112	1	0.12	9	0.07	6	8		23	15	0.88	0.44	68.5994	32	2	19	32	0.0217504	0.375	0.358025	0.147175	0.133929	0.517857	0.900114
Network3514	57.06	5.2	62.26	84	153	1	0.059	13	0.062	9	5		29	17	0.82	0.41	85.9634	31	3	20	31	0.0442398	0.541667	0.518519	0.201051	0.111111	0.54902	0.900041
Network1502	25.9	32.52	58.42	81	152	1	0.042	18	0.059	10	12		25	14	0.73	0.32	103.611	30	4	23	30	0.0415112	0.75	0.5	0.199737	0.0921053	0.532895	0.89975
Network3633	90.15	619.17	709.32	85	196	1	0.06	16	0.042	15	8		48	33	0.78	0.41	94.2809	30	4	20	30	0.504018	0.666667	0.524691	0.257556	0.168367	0.433673	0.899713
Network1354	20.13	8.31	28.44	99	176	1	0.081	12	0.05	4	8		33	24	0.78	0.41	94.2809	30	4	20	30	0.0202085	0.5	0.611111	0.231275	0.136364	0.5625	0.89964
Network2131	62.23	70	132.23	103	379	1	0.093	10	0.043	1	6		76	54	0.83	0.44	82.1267	31	3	19	31	0.0939581	0.416667	0.635802	0.498029	0.14248	0.271768	0.899282
Network1812	29.07	4.81	33.88	60	108	1	0.084	8	0.062	6	6		28	21	0.88	0.44	69.5457	32	2	19	32	0.024074	0.333333	0.37037	0.141919	0.194444	0.555556	0.899074
Network4118	77.19	615.09	692.28	110	244	1	0.066	17	0.058	13	10		46	26	0.79	0.44	86.6025	30	4	19	30	0.49191	0.708333	0.679012	0.320631	0.106557	0.45082	0.899063
Network3482	57.38	6.21	63.59	90	171	1	0.069	13	0.068	9	5		33	19	0.82	0.41	85.9634	31	3	20	31	0.0451849	0.541667	0.555556	0.224704	0.111111	0.526316	0.898852
Network3996	70.8	14.12	84.92	68	134	1	0.057	14	0.073	2	13		23	13	0.82	0.41	84.0168	31	3	20	31	0.0603412	0.583333	0.419753	0.176084	0.0970149	0.507463	0.898606
Network3332	58.53	9.76	68.29	66	159	1	0.101	10	0.061	1	7		35	24	0.83	0.44	82.0738	31	3	19	31	0.0485245	0.416667	0.407407	0.208936	0.150943	0.415094	0.8986
Network3916	70.8	14.54	85.34	68	134	1	0.057	14	0.073	2	13		23	13	0.82	0.41	84.0168	31	3	20	31	0.0606397	0.583333	0.419753	0.176084	0.0970149	0.507463	0.898546
Network1908	35.15	4.34	39.49	75	147	1	0.075	13	0.097	11	8		29	17	0.83	0.44	73.4209	31	3	19	31	0.0280602	0.541667	0.462963	0.193167	0.115646	0.510204	0.898544
Network2052	16.58	5.72	22.3	49	136	1	0.127	9	0.087	5	4		32	21	0.88	0.44	70.7756	32	2	19	32	0.0158456	0.375	0.302469	0.178712	0.154412	0.360294	0.898037
Network2056	18.95	6.02	24.97	49	136	1	0.127	9	0.087	5	4		32	21	0.88	0.44	70.7756	32	2	19	32	0.0177428	0.375	0.302469	0.178712	0.154412	0.360294	0.897657
Network2358	19.4	8.24	27.64	58	132	1	0.122	9	0.045	4	5		26	14	0.88	0.41	70.7107	32	2	20	32	0.01964	0.375	0.358025	0.173456	0.106061	0.439394	0.897602
Network2694	22.23	39.97	62.2	79	229	1	0.079	12	0.095	4	5		45	26	0.84	0.47	82.3836	31	3	18	31	0.0441972	0.5	0.487654	0.30092	0.113537	0.344978	0.897429
Network3175	76.94	50.75	127.69	94	345	1	0.121	10	0.045	9	5		55	39	0.83	0.44	84.4801	31	3	19	31	0.0907321	0.416667	0.580247	0.453351	0.113043	0.272464	0.897209
Network3965	105.88	285.53	391.41	72	175	1	0.107	14	0.096	12	6		35	24	0.83	0.44	81.6497	31	3	19	31	0.278122	0.583333	0.444444	0.229961	0.137143	0.411429	0.897114
Network4115	98.79	744.28	843.07	118	357	1	0.096	19	0.074	4	7		60	37	0.81	0.38	86.6025	31	3	21	31	0.599056	0.791667	0.728395	0.46912	0.103641	0.330532	0.896843
Network3666	63	9.46	72.46	77	182	1	0.131	13	0.102	10	11		35	21	0.79	0.44	91.7663	30	4	19	30	0.0514876	0.541667	0.475309	0.239159	0.115385	0.423077	0.896728
Network3586	64.2	9.77	73.97	77	182	1	0.131	13	0.102	10	11		35	21	0.79	0.44	91.7663	30	4	19	30	0.0525605	0.541667	0.475309	0.239159	0.115385	0.423077	0.896514
Network4033	95.81	626.09	721.9	92	209	1	0.055	17	0.084	14	10		54	36	0.79	0.44	92.4804	30	4	19	30	0.512957	0.708333	0.567901	0.274639	0.172249	0.440191	0.8962
Network2600	12.09	38.3	50.39	73	170	1	0.075	13	0.053	4	6		34	18	0.78	0.41	95.0146	30	4	20	30	0.0358054	0.541667	0.450617	0.22339	0.105882	0.429412	0.896113
Network3188	52.48	4.47	56.95	75	147	1	0.075	13	0.097	11	8		29	17	0.83	0.44	73.4209	31	3	19	31	0.0404667	0.541667	0.462963	0.193167	0.115646	0.510204	0.896063
Network2609	19.43	304.71	324.14	90	348	1	0.11	14	0.067	1	6		48	33	0.82	0.41	84.0168	31	3	20	31	0.230323	0.583333	0.555556	0.457293	0.0948276	0.258621	0.896016
Network3826	67.2	11.86	79.06	88	200	1	0.117	14	0.113	10	9		37	22	0.79	0.44	91.7663	30	4	19	30	0.0561773	0.583333	0.54321	0.262812	0.11	0.44	0.895931
Network3092	52.5	4.72	57.22	60	108	1	0.084	8	0.062	6	6		28	21	0.88	0.44	69.5457	32	2	19	32	0.0406586	0.333333	0.37037	0.141919	0.194444	0.555556	0.895757
Network3590	70.8	10.28	81.08	77	182	1	0.131	13	0.102	10	11		35	21	0.79	0.44	91.7663	30	4	19	30	0.0576126	0.541667	0.475309	0.239159	0.115385	0.423077	0.895503
Network3670	71.4	10.82	82.22	77	182	1	0.131	13	0.102	10	11		35	21	0.79	0.44	91.7663	30	4	19	30	0.0584227	0.541667	0.475309	0.239159	0.115385	0.423077	0.895341
Network1108	20.33	10.68	31.01	70	168	1	0.142	11	0.072	10	9		28	19	0.79	0.44	91.7663	30	4	19	30	0.0220346	0.458333	0.432099	0.220762	0.113095	0.416667	0.895307
Network2372	17.61	14.36	31.97	61	152	1	0.113	8	0.059	6	5		37	23	0.88	0.44	70.7021	32	2	19	32	0.0227168	0.333333	0.376543	0.199737	0.151316	0.401316	0.895281
Network114	12.5	1.61	14.11	23	46	1	0.161	4	0.052	3	3		12	12	0.93	0.38	55.0973	33	1	21	33	0.0100261	0.166667	0.141975	0.0604468	0.26087	0.5	0.895263
Network853	26.64	69.19	95.83	117	510	1	0.102	13	0.056	2	6		78	49	0.75	0.44	96.132	29	5	19	29	0.0680935	0.541667	0.722222	0.670171	0.0960784	0.229412	0.895254
Network116	12.98	1.52	14.5	23	46	1	0.161	4	0.052	3	3		12	12	0.93	0.38	55.0973	33	1	21	33	0.0103032	0.166667	0.141975	0.0604468	0.26087	0.5	0.895207
Network120	13.42	1.57	14.99	23	46	1	0.161	4	0.052	3	3		12	12	0.93	0.38	55.0973	33	1	21	33	0.0106514	0.166667	0.141975	0.0604468	0.26087	0.5	0.895138
Network118	13.55	1.74	15.29	23	46	1	0.161	4	0.052	3	3		12	12	0.93	0.38	55.0973	33	1	21	33	0.0108645	0.166667	0.141975	0.0604468	0.26087	0.5	0.895095
Network3414	62.7	10.84	73.54	82	175	1	0.078	11	0.072	9	6		40	26	0.83	0.44	82.0738	31	3	19	31	0.052255	0.458333	0.506173	0.229961	0.148571	0.468571	0.895001
Network3315	82.08	93.04	175.12	105	368	1	0.067	14	0.076	13	6		61	41	0.82	0.41	85.0315	31	3	20	31	0.124434	0.583333	0.648148	0.483574	0.111413	0.285326	0.894986
Network2296	11.11	18.52	29.63	68	193	1	0.127	11	0.081	7	6		35	24	0.87	0.38	75.2681	32	2	21	32	0.0210541	0.458333	0.419753	0.253614	0.124352	0.352332	0.894632
Network3413	89.27	77.8	167.07	112	462	1	0.092	12	0.08	1	6		84	62	0.83	0.44	84.0109	31	3	19	31	0.118714	0.5	0.691358	0.607096	0.134199	0.242424	0.894357
Network3110	54.34	2.77	57.11	58	112	1	0.12	9	0.072	6	8		23	15	0.88	0.44	68.5994	32	2	19	32	0.0405804	0.375	0.358025	0.147175	0.133929	0.517857	0.894348
Network1358	23.04	8.31	31.35	102	183	1	0.082	11	0.035	4	7		34	25	0.78	0.41	94.2809	30	4	20	30	0.0222762	0.458333	0.62963	0.240473	0.136612	0.557377	0.894017
Network3679	103.2	78	181.2	82	208	1	0.067	13	0.035	4	7		35	23	0.81	0.38	86.6025	31	3	21	31	0.128754	0.541667	0.506173	0.273325	0.110577	0.394231	0.893871
Network2707	47.13	264	311.13	82	234	1	0.113	13	0.062	2	6		39	27	0.82	0.41	84.0168	31	3	20	31	0.221078	0.541667	0.506173	0.30749	0.115385	0.350427	0.89381
Network2360	20.76	9.95	30.71	60	132	1	0.126	10	0.075	4	5		27	15	0.88	0.41	70.7107	32	2	20	32	0.0218215	0.416667	0.37037	0.173456	0.113636	0.454545	0.893787
Network1891	54.4	46.03	100.43	93	337	1	0.12	10	0.052	9	5		54	38	0.83	0.44	84.4801	31	3	19	31	0.0713621	0.416667	0.574074	0.442838	0.11276	0.275964	0.893441
Network2675	46.7	246.49	293.19	100	379	1	0.099	13	0.053	1	6		62	40	0.82	0.41	84.0168	31	3	20	31	0.208331	0.541667	0.617284	0.498029	0.105541	0.263852	0.893438
Network2200	44.56	15.51	60.07	97	255	1	0.106	12	0.071	10	7		46	28	0.79	0.44	87.328	30	4	19	30	0.0426837	0.5	0.598765	0.335085	0.109804	0.380392	0.893365
Network2599	23.03	110.47	133.5	89	326	1	0.104	13	0.05	1	6		47	29	0.81	0.38	88.1917	31	3	21	31	0.0948605	0.541667	0.549383	0.428384	0.0889571	0.273006	0.89334
Network2850	44.6	73.47	118.07	97	250	1	0.062	13	0.051	9	8		59	32	0.78	0.41	89.9691	30	4	20	30	0.0838965	0.541667	0.598765	0.328515	0.128	0.388	0.893054
Network274	2.18	1.74	3.92	33	57	1	0.112	8	0.052	2	5		16	10	0.92	0.35	59.7614	33	1	22	33	0.00278542	0.333333	0.203704	0.0749014	0.175439	0.578947	0.892829
Network290	2.2	2.35	4.55	33	56	1	0.113	8	0.054	2	5		16	10	0.92	0.35	59.7614	33	1	22	33	0.00323307	0.333333	0.203704	0.0735874	0.178571	0.589286	0.892806
Network3095	76.99	29.61	106.6	88	302	1	0.124	10	0.057	10	5		48	36	0.83	0.44	84.6023	31	3	19	31	0.0757463	0.416667	0.54321	0.396846	0.119205	0.291391	0.892787
Network3742	70.08	14.26	84.34	84	144	1	0.03	14	0.069	11	5		29	15	0.82	0.41	84.2589	31	3	20	31	0.0599291	0.583333	0.518519	0.189225	0.104167	0.583333	0.892764
Network2782	43.52	24.96	68.48	92	182	1	0.054	14	0.078	5	8		33	17	0.82	0.41	84.2589	31	3	20	31	0.0486595	0.583333	0.567901	0.239159	0.0934066	0.505495	0.892638
Network3173	75.13	41.95	117.08	90	331	1	0.12	10	0.053	9	5		55	39	0.83	0.44	84.6023	31	3	19	31	0.083193	0.416667	0.555556	0.434954	0.117825	0.271903	0.892607
Network3722	63.66	9.98	73.64	83	145	1	0.03	14	0.067	11	5		28	14	0.82	0.41	84.6224	31	3	20	31	0.052326	0.583333	0.512346	0.190539	0.0965517	0.572414	0.892477
Network1485	37.4	63.39	100.79	88	241	1	0.073	15	0.085	11	8		33	23	0.81	0.38	87.4475	31	3	21	31	0.0716179	0.625	0.54321	0.316689	0.0954357	0.365145	0.892394
Network3962	67.61	12.31	79.92	68	129	1	0.033	14	0.09	3	6		27	13	0.83	0.44	81.6497	31	3	19	31	0.0567884	0.583333	0.419753	0.169514	0.100775	0.527132	0.892197
Network3091	70.39	27.35	97.74	88	299	1	0.122	10	0.057	10	5		47	35	0.83	0.44	84.6023	31	3	19	31	0.0694507	0.416667	0.54321	0.392904	0.117057	0.294314	0.891972
Network3380	59.46	8.77	68.23	75	132	1	0.09	13	0.046	3	7	13	24	15	0.8	0.35	89.4427	31	3	22	31	0.0484819	0.541667	0.462963	0.173456	0.113636	0.568182	0.891955
Network3171	70.77	44.14	114.91	93	337	1	0.12	10	0.052	9	5		54	38	0.83	0.44	84.4801	31	3	19	31	0.0816511	0.416667	0.574074	0.442838	0.11276	0.275964	0.891383
Network3502	62.31	7.63	69.94	85	139	1	0.079	12	0.068	6	9		28	18	0.82	0.41	84.0168	31	3	20	31	0.0496969	0.5	0.524691	0.182654	0.129496	0.611511	0.891309
Network4132	71.92	210	281.92	112	311	1	0.092	14	0.064	9	6		62	39	0.75	0.44	92.1548	29	5	19	29	0.200323	0.583333	0.691358	0.408673	0.125402	0.360129	0.891303
Network3738	63.57	12.73	76.3	83	142	1	0.03	14	0.069	11	5		28	14	0.82	0.41	84.6224	31	3	20	31	0.0542161	0.583333	0.512346	0.186597	0.0985915	0.584507	0.891119
Network3645	98.61	15.46	114.07	70	161	1	0.092	13	0.096	12	6		33	23	0.82	0.41	84.0168	31	3	20	31	0.0810542	0.541667	0.432099	0.211564	0.142857	0.434783	0.891051
Network2706	18.88	22.84	41.72	60	144	1	0.153	10	0.068	5	8		21	13	0.83	0.44	82.717	31	3	19	31	0.0296448	0.416667	0.37037	0.189225	0.0902778	0.416667	0.891043
Network1007	28.01	42.17	70.18	126	331	1	0.091	12	0.075	7	6		42	30	0.83	0.44	82.7097	31	3	19	31	0.0498675	0.5	0.777778	0.434954	0.0906344	0.380665	0.890844
Network3409	80.83	119.55	200.38	107	437	1	0.094	12	0.086	1	6		88	64	0.83	0.44	82.3273	31	3	19	31	0.142383	0.5	0.660494	0.574244	0.146453	0.244851	0.89075
Network3680	73.2	4.81	78.01	50	99	1	0.078	11	0.062	10	5		19	10	0.88	0.41	70.7107	32	2	20	32	0.0554312	0.458333	0.308642	0.130092	0.10101	0.505051	0.890585
Network1417	33.95	170.61	204.56	92	325	1	0.081	12	0.089	5	5		37	28	0.85	0.5	88.556	31	3	17	31	0.145353	0.5	0.567901	0.42707	0.0861538	0.283077	0.890506
Network1618	23.21	271.2	294.41	117	219	1	0.096	16	0.07	8	10	13	45	31	0.72	0.38	106.066	29	5	21	29	0.209198	0.666667	0.722222	0.287779	0.141553	0.534247	0.89027
Network1270	23.21	22.47	45.68	81	185	1	0.124	11	0.089	10	9		35	22	0.83	0.44	81.6497	31	3	19	31	0.0324586	0.458333	0.5	0.243101	0.118919	0.437838	0.890134
Network3093	75.07	27.93	103	87	298	1	0.126	10	0.062	10	5		48	36	0.83	0.44	84.727	31	3	19	31	0.0731882	0.416667	0.537037	0.39159	0.120805	0.291946	0.890098
Network1360	24.36	24.35	48.71	118	205	1	0.059	12	0.049	12	7		32	21	0.76	0.47	93.6114	29	5	18	29	0.0346116	0.5	0.728395	0.269382	0.102439	0.57561	0.889797
Network1478	26.46	393.26	419.72	99	226	1	0.077	17	0.087	4	10		45	22	0.78	0.41	95.0146	30	4	20	30	0.298239	0.708333	0.611111	0.296978	0.0973451	0.438053	0.889692
Network3094	55.07	4.86	59.93	61	110	1	0.083	8	0.07	6	6		29	22	0.88	0.44	69.5457	32	2	19	32	0.0425842	0.333333	0.376543	0.144547	0.2	0.554545	0.88965
Network1895	59.95	49.71	109.66	86	317	1	0.12	10	0.055	9	5		51	36	0.83	0.44	84.4801	31	3	19	31	0.0779206	0.416667	0.530864	0.416557	0.113565	0.271293	0.889532
Network2050	15.15	4.97	20.12	47	128	1	0.129	9	0.102	5	4		32	21	0.88	0.44	70.7756	32	2	19	32	0.0142966	0.375	0.290123	0.1682	0.164062	0.367188	0.889172
Network1266	19.59	14.7	34.29	80	183	1	0.125	11	0.09	10	9		34	21	0.83	0.44	81.6497	31	3	19	31	0.0243653	0.458333	0.493827	0.240473	0.114754	0.437158	0.889171
Network2215	71.53	82.37	153.9	115	472	1	0.104	12	0.06	4	6		81	51	0.79	0.44	85.9059	30	4	19	30	0.109356	0.5	0.709877	0.620237	0.108051	0.243644	0.889154
Network456	3.63	22.89	26.52	115	335	1	0.093	11	0.065	7	6		66	45	0.79	0.44	92.4854	30	4	19	30	0.0188442	0.458333	0.709877	0.44021	0.134328	0.343284	0.889062
Network2439	77.67	105.5	183.17	80	188	1	0.055	12	0.06	6	8		44	31	0.82	0.41	84.0168	31	3	20	31	0.130154	0.5	0.493827	0.247043	0.164894	0.425532	0.888916
Network943	27.43	22.1	49.53	102	271	1	0.098	12	0.065	6	5		34	20	0.87	0.38	81.2032	32	2	21	32	0.0351943	0.5	0.62963	0.35611	0.0738007	0.376384	0.888862
Network2054	17.04	5.55	22.59	47	128	1	0.129	9	0.102	5	4		32	21	0.88	0.44	70.7756	32	2	19	32	0.0160517	0.375	0.290123	0.1682	0.164062	0.367188	0.888821
Network436	3.18	14.74	17.92	106	240	1	0.104	14	0.089	7	7		47	32	0.76	0.38	97.0143	30	4	21	30	0.0127333	0.583333	0.654321	0.315375	0.133333	0.441667	0.888787
Network3491	82.71	101.08	183.79	129	538	1	0.092	13	0.069	4	6		85	56	0.79	0.44	85.7564	30	4	19	30	0.130595	0.541667	0.796296	0.706965	0.104089	0.239777	0.888759
Network3410	57.46	8.95	66.41	74	164	1	0.093	10	0.068	8	7		36	25	0.83	0.44	82.0738	31	3	19	31	0.0471886	0.416667	0.45679	0.215506	0.152439	0.45122	0.888615
Network1574	26.44	176.94	203.38	118	378	1	0.082	14	0.071	8	6		68	46	0.75	0.44	93.0818	29	5	19	29	0.144515	0.583333	0.728395	0.496715	0.121693	0.312169	0.88861
Network1272	24.82	25.55	50.37	86	197	1	0.12	11	0.087	10	9		37	23	0.8	0.47	90.1388	30	4	18	30	0.0357912	0.458333	0.530864	0.25887	0.116751	0.436548	0.888384
Network863	26.52	22.42	48.94	80	235	1	0.112	10	0.068	5	6		43	30	0.83	0.44	83.2754	31	3	19	31	0.0347751	0.416667	0.493827	0.308804	0.12766	0.340426	0.888208
Network1030	18.66	16.88	35.54	102	198	1	0.075	14	0.089	9	13		37	23	0.78	0.41	94.2809	30	4	20	30	0.0252535	0.583333	0.62963	0.260184	0.116162	0.515152	0.888197
Network452	3.25	22.19	25.44	113	319	1	0.112	12	0.072	7	7		59	40	0.78	0.41	95.7482	30	4	20	30	0.0180768	0.5	0.697531	0.419185	0.125392	0.354232	0.888081
Network1646	27.06	35.26	62.32	120	238	1	0.055	14	0.074	8	7		45	27	0.78	0.41	94.2809	30	4	20	30	0.0442824	0.583333	0.740741	0.312746	0.113445	0.504202	0.888033
Network1889	53.18	39.41	92.59	89	323	1	0.12	10	0.061	9	5		54	38	0.83	0.44	84.6023	31	3	19	31	0.0657913	0.416667	0.549383	0.424442	0.117647	0.275542	0.887999
Network852	16.82	9.96	26.78	69	189	1	0.094	10	0.073	8	7		43	28	0.83	0.44	84.6298	31	3	19	31	0.0190289	0.416667	0.425926	0.248357	0.148148	0.365079	0.887602
Network2836	46.08	49.61	95.69	101	218	1	0.087	14	0.066	8	8		39	27	0.76	0.38	90.6188	30	4	21	30	0.067994	0.583333	0.623457	0.286465	0.123853	0.463303	0.887494
Network1906	36.2	3.72	39.92	72	141	1	0.068	13	0.107	11	8		29	17	0.83	0.44	74.1204	31	3	19	31	0.0283658	0.541667	0.444444	0.185283	0.120567	0.510638	0.887444
Network2613	21.64	66.55	88.19	75	232	1	0.117	12	0.064	1	7		41	28	0.78	0.41	95.0146	30	4	20	30	0.0626648	0.5	0.462963	0.304862	0.12069	0.323276	0.887312
Network593	17.17	14.32	31.49	86	218	1	0.096	12	0.061	10	5		37	26	0.78	0.41	94.2809	30	4	20	30	0.0223757	0.5	0.530864	0.286465	0.119266	0.394495	0.887158
Network2478	40.53	14.68	55.21	76	150	1	0.088	14	0.079	11	6		24	13	0.81	0.38	86.6025	31	3	21	31	0.0392303	0.583333	0.469136	0.197109	0.0866667	0.506667	0.887154
Network4142	78.16	25.45	103.61	98	192	1	0.059	13	0.063	11	8		38	19	0.82	0.41	84.8875	31	3	20	31	0.0736217	0.541667	0.604938	0.2523	0.0989583	0.510417	0.887088
Network3724	65.18	12.58	77.76	83	150	1	0.033	14	0.072	11	5		28	14	0.82	0.41	84.6224	31	3	20	31	0.0552536	0.583333	0.512346	0.197109	0.0933333	0.553333	0.886783
Network3318	62.05	5.42	67.47	62	133	1	0.105	10	0.081	1	9		31	19	0.88	0.41	70.9864	32	2	20	32	0.0479418	0.416667	0.382716	0.17477	0.142857	0.466165	0.886674
Network1497	32.86	58.21	91.07	80	191	1	0.071	14	0.075	11	10		31	20	0.81	0.38	87.4475	31	3	21	31	0.0647112	0.583333	0.493827	0.250986	0.104712	0.418848	0.88658
Network2437	75.58	77.39	152.97	78	182	1	0.056	12	0.07	6	8		44	31	0.82	0.41	84.0168	31	3	20	31	0.108695	0.5	0.481481	0.239159	0.17033	0.428571	0.886426
Network2440	42.98	34.44	77.42	92	204	1	0.063	12	0.073	4	7		40	22	0.83	0.44	82.4958	31	3	19	31	0.055012	0.5	0.567901	0.268068	0.107843	0.45098	0.886419
Network2451	68.97	209.19	278.16	90	333	1	0.083	13	0.078	11	8		76	51	0.82	0.41	84.0168	31	3	20	31	0.197651	0.541667	0.555556	0.437582	0.153153	0.27027	0.88638
Network2774	43.38	119.23	162.61	107	323	1	0.078	11	0.068	4	5		62	35	0.84	0.47	82.1585	31	3	18	31	0.115545	0.458333	0.660494	0.424442	0.108359	0.331269	0.886237
Network1518	26.05	20.55	46.6	69	146	1	0.119	16	0.118	8	11		21	14	0.76	0.38	97.7692	30	4	21	30	0.0331123	0.666667	0.425926	0.191853	0.0958904	0.472603	0.886156
Network2435	68.76	153.38	222.14	80	202	1	0.066	12	0.067	5	10		48	35	0.82	0.41	84.0168	31	3	20	31	0.157845	0.5	0.493827	0.26544	0.173267	0.39604	0.886065
Network3752	73.8	22.44	96.24	85	195	1	0.123	11	0.085	10	9		37	23	0.8	0.47	90.1388	30	4	18	30	0.0683848	0.458333	0.524691	0.256242	0.117949	0.435897	0.885964
Network3740	65.09	14.7	79.79	83	147	1	0.033	14	0.074	11	5		28	14	0.82	0.41	84.6224	31	3	20	31	0.056696	0.583333	0.512346	0.193167	0.0952381	0.564626	0.885447
Network2139	62.14	26.1	88.24	95	262	1	0.099	14	0.084	11	7		32	24	0.81	0.38	87.7671	31	3	21	31	0.0627003	0.583333	0.58642	0.344284	0.0916031	0.362595	0.885428
Network3186	51.29	3.55	54.84	72	141	1	0.068	13	0.107	11	8		29	17	0.83	0.44	74.1204	31	3	19	31	0.0389674	0.541667	0.444444	0.185283	0.120567	0.510638	0.885324
Network4116	71.16	191.63	262.79	109	276	1	0.09	15	0.066	10	8		53	31	0.74	0.41	93.1891	29	5	20	29	0.186729	0.625	0.67284	0.362681	0.112319	0.394928	0.885314
Network1418	22.37	14.08	36.45	56	99	1	0.031	12	0.091	2	6		19	12	0.84	0.47	79.839	31	3	18	31	0.0259001	0.5	0.345679	0.130092	0.121212	0.565657	0.884926
Network599	19.63	12.86	32.49	87	213	1	0.099	12	0.066	10	6		36	26	0.78	0.41	94.2809	30	4	20	30	0.0230863	0.5	0.537037	0.279895	0.122066	0.408451	0.884916
Network2363	43.54	25.57	69.11	83	229	1	0.054	14	0.067	9	5		35	22	0.81	0.38	89.2143	31	3	21	31	0.0491072	0.583333	0.512346	0.30092	0.0960699	0.362445	0.88488
Network353	3.9	25.23	29.13	98	287	1	0.103	11	0.039	10	5		42	30	0.78	0.41	94.2809	30	4	20	30	0.0206988	0.458333	0.604938	0.377135	0.10453	0.341463	0.884792
Network4122	68.72	13.77	82.49	93	170	1	0.033	13	0.056	10	8		33	17	0.82	0.41	84.8875	31	3	20	31	0.0586145	0.541667	0.574074	0.22339	0.1	0.547059	0.88461
Network373	4.44	43.68	48.12	105	383	1	0.109	11	0.066	10	5		63	45	0.79	0.44	93.2501	30	4	19	30	0.0341924	0.458333	0.648148	0.503285	0.117493	0.274151	0.884575
Network948	17.1	5.48	22.58	70	138	1	0.102	10	0.072	7	7		28	18	0.83	0.44	81.6497	31	3	19	31	0.0160446	0.416667	0.432099	0.18134	0.130435	0.507246	0.884342
Network180	6.9	1.94	8.84	25	46	1	0.15	5	0.07	1	4		15	13	0.92	0.35	56.3301	33	1	22	33	0.0062814	0.208333	0.154321	0.0604468	0.282609	0.543478	0.884215
Network178	6.69	2.39	9.08	25	46	1	0.15	5	0.07	1	4		15	13	0.92	0.35	56.3301	33	1	22	33	0.00645193	0.208333	0.154321	0.0604468	0.282609	0.543478	0.884181
Network2612	10.15	36.7	46.85	72	170	1	0.08	12	0.082	4	6		37	23	0.79	0.44	92.4014	30	4	19	30	0.03329	0.5	0.444444	0.22339	0.135294	0.423529	0.883989
Network1315	31.9	713.09	744.99	124	418	1	0.1	18	0.065	7	5		77	50	0.76	0.38	97.3361	30	4	21	30	0.529364	0.75	0.765432	0.549277	0.119617	0.296651	0.883936
Network1583	39.43	228.68	268.11	126	411	1	0.082	15	0.068	8	6		43	34	0.78	0.41	95.7587	30	4	20	30	0.19051	0.625	0.777778	0.540079	0.0827251	0.306569	0.883761
Network2033	38.24	28.34	66.58	72	211	1	0.1	12	0.054	3	6		34	22	0.81	0.38	86.6025	31	3	21	31	0.0473094	0.5	0.444444	0.277267	0.104265	0.341232	0.883671
Network2037	43.69	28.4	72.09	72	212	1	0.102	12	0.054	3	6		34	22	0.81	0.38	86.6025	31	3	21	31	0.0512247	0.5	0.444444	0.278581	0.103774	0.339623	0.883642
Network2679	53.94	240	293.94	97	337	1	0.101	13	0.066	1	7		63	37	0.79	0.44	92.4804	30	4	19	30	0.208864	0.541667	0.598765	0.442838	0.109792	0.287834	0.883457
Network693	19.1	100.08	119.18	113	383	1	0.087	15	0.095	1	6		74	49	0.74	0.41	105.588	29	5	20	29	0.0846852	0.625	0.697531	0.503285	0.127937	0.295039	0.883032
Network3728	72.63	15.38	88.01	90	163	1	0.026	11	0.048	10	6		32	15	0.84	0.47	80.2955	31	3	18	31	0.0625369	0.458333	0.555556	0.214192	0.0920245	0.552147	0.882672
Network3348	58.65	4.77	63.42	57	123	1	0.118	9	0.059	2	6		26	17	0.83	0.44	81.6497	31	3	19	31	0.0450641	0.375	0.351852	0.161629	0.138211	0.463415	0.882593
Network1520	27.93	114	141.93	76	153	1	0.092	15	0.11	3	13		17	12	0.82	0.41	84.8532	31	3	20	31	0.100851	0.625	0.469136	0.201051	0.0784314	0.496732	0.882546
Network861	25.86	12.6	38.46	76	214	1	0.117	10	0.064	6	6		43	30	0.82	0.41	83.6452	31	3	20	31	0.0273283	0.416667	0.469136	0.281209	0.140187	0.35514	0.882461
Network2625	19.52	81	100.52	70	201	1	0.121	12	0.061	1	6		30	21	0.81	0.38	86.6025	31	3	21	31	0.071426	0.5	0.432099	0.264126	0.104478	0.348259	0.882454
Network2232	45.36	11.57	56.93	78	152	1	0.111	11	0.075	6	10		30	20	0.79	0.44	91.7663	30	4	19	30	0.0404525	0.458333	0.481481	0.199737	0.131579	0.513158	0.882366
Network276	2.27	1.75	4.02	35	59	1	0.107	8	0.057	2	5		16	10	0.92	0.35	59.7614	33	1	22	33	0.00285647	0.333333	0.216049	0.0775296	0.169492	0.59322	0.882341
Network3412	58.85	9.89	68.74	76	171	1	0.093	10	0.071	8	7		36	25	0.83	0.44	82.0738	31	3	19	31	0.0488443	0.416667	0.469136	0.224704	0.146199	0.444444	0.882164
Network4126	76.94	20.1	97.04	100	212	1	0.062	12	0.052	10	6		41	22	0.82	0.41	84.8875	31	3	20	31	0.0689533	0.5	0.617284	0.278581	0.103774	0.471698	0.882096
Network1403	33.38	83.27	116.65	85	230	1	0.068	14	0.072	9	11		34	23	0.78	0.41	94.2809	30	4	20	30	0.0828875	0.583333	0.524691	0.302234	0.1	0.369565	0.882089
Network597	19.09	15.98	35.07	86	215	1	0.103	12	0.07	10	5		37	26	0.78	0.41	94.2809	30	4	20	30	0.0249195	0.5	0.530864	0.282523	0.12093	0.4	0.881981
Network2596	10.08	35.03	45.11	71	164	1	0.075	12	0.049	4	6		33	18	0.78	0.41	94.2809	30	4	20	30	0.0320536	0.5	0.438272	0.215506	0.109756	0.432927	0.881967
Network3352	64.2	4.46	68.66	57	123	1	0.118	9	0.059	2	6		26	17	0.83	0.44	81.6497	31	3	19	31	0.0487874	0.375	0.351852	0.161629	0.138211	0.463415	0.881848
Network2689	46.88	519.18	566.06	98	413	1	0.107	13	0.059	1	5		76	51	0.83	0.44	81.862	31	3	19	31	0.402223	0.541667	0.604938	0.542707	0.123487	0.237288	0.881632
Network1991	18.31	11.11	29.42	57	153	1	0.118	11	0.056	2	10		27	21	0.85	0.32	78.4465	32	2	23	32	0.0209048	0.458333	0.351852	0.201051	0.137255	0.372549	0.881613
Network3639	102.16	251.82	353.98	95	236	1	0.053	14	0.066	14	8		59	40	0.75	0.44	100.399	29	5	19	29	0.251526	0.583333	0.58642	0.310118	0.169492	0.402542	0.881607
Network3415	92.37	83.23	175.6	110	452	1	0.091	12	0.097	1	6		94	66	0.83	0.44	82.3273	31	3	19	31	0.124775	0.5	0.679012	0.593955	0.146018	0.243363	0.881554
Network1548	24.42	172.8	197.22	108	199	1	0.076	16	0.057	6	6	8	19	10	0.76	0.38	97.0143	30	4	21	30	0.140138	0.666667	0.666667	0.261498	0.0502513	0.542714	0.881431
Network3655	102.78	587.03	689.81	120	426	1	0.085	16	0.062	13	6		87	60	0.75	0.44	100.399	29	5	19	29	0.490155	0.666667	0.740741	0.55979	0.140845	0.28169	0.881225
Network3677	99	120.6	219.6	81	197	1	0.066	13	0.045	4	7		35	23	0.81	0.38	86.6025	31	3	21	31	0.15604	0.541667	0.5	0.25887	0.116751	0.411168	0.881001
Network675	18.09	49.56	67.65	108	315	1	0.089	14	0.101	10	7		58	38	0.78	0.41	94.2809	30	4	20	30	0.0480697	0.583333	0.666667	0.413929	0.120635	0.342857	0.88087
Network928	18.85	8.63	27.48	89	163	1	0.056	10	0.085	7	6		27	19	0.85	0.5	78.6165	31	3	17	31	0.0195263	0.416667	0.549383	0.214192	0.116564	0.546012	0.88071
Network292	2.23	2.57	4.8	35	58	1	0.109	8	0.061	2	5		16	10	0.92	0.35	59.7614	33	1	22	33	0.00341071	0.333333	0.216049	0.0762155	0.172414	0.603448	0.880691
Network4080	79.8	100.8	180.6	85	173	1	0.065	15	0.097	13	7		26	15	0.82	0.41	84.0168	31	3	20	31	0.128328	0.625	0.524691	0.227332	0.0867052	0.491329	0.880687
Network1873	53.35	15.82	69.17	75	183	1	0.092	9	0.06	9	7		39	30	0.83	0.44	81.6497	31	3	19	31	0.0491498	0.375	0.462963	0.240473	0.163934	0.409836	0.880637
Network1421	36.53	489.32	525.85	90	326	1	0.085	13	0.059	11	5		38	30	0.84	0.47	86.5569	31	3	18	31	0.373651	0.541667	0.555556	0.428384	0.0920245	0.276074	0.880615
Network3330	57.47	8.12	65.59	64	152	1	0.101	10	0.083	1	7		35	24	0.83	0.44	82.0738	31	3	19	31	0.046606	0.416667	0.395062	0.199737	0.157895	0.421053	0.88046
Network1953	15.5	33.63	49.13	70	233	1	0.124	9	0.063	4	5		33	26	0.88	0.41	77.5605	32	2	20	32	0.0349101	0.375	0.432099	0.306176	0.111588	0.300429	0.880312
Network3079	76.75	10.08	86.83	76	190	1	0.095	9	0.059	9	7		40	31	0.83	0.44	81.6497	31	3	19	31	0.0616984	0.375	0.469136	0.249671	0.163158	0.4	0.880239
Network2628	10.24	14.34	24.58	63	133	1	0.135	13	0.081	2	12		24	15	0.76	0.38	97.0143	30	4	21	30	0.0174657	0.541667	0.388889	0.17477	0.112782	0.473684	0.880231
Network453	4.97	126.21	131.18	127	511	1	0.09	12	0.051	1	6		92	61	0.78	0.41	95.5814	30	4	20	30	0.093212	0.5	0.783951	0.671485	0.119374	0.248532	0.880044
Network1592	28.6	537.6	566.2	104	216	1	0.096	17	0.07	9	7		33	23	0.74	0.41	103.263	29	5	20	29	0.402322	0.708333	0.641975	0.283837	0.106481	0.481481	0.879943
Network3914	68.4	9.57	77.97	65	133	1	0.08	13	0.1	2	11		21	12	0.83	0.44	81.6497	31	3	19	31	0.0554028	0.541667	0.401235	0.17477	0.0902256	0.488722	0.879866
Network3428	59.62	4.67	64.29	67	135	1	0.106	10	0.074	7	7		27	18	0.83	0.44	81.6497	31	3	19	31	0.0456822	0.416667	0.41358	0.177398	0.133333	0.496296	0.879864
Network1264	24.59	29.89	54.48	104	241	1	0.026	14	0.102	8	7		38	24	0.8	0.47	92.8183	30	4	18	30	0.0387116	0.583333	0.641975	0.316689	0.0995851	0.431535	0.879717
Network2193	62.18	96.42	158.6	108	384	1	0.082	14	0.071	1	8		51	35	0.78	0.41	90.5358	30	4	20	30	0.112696	0.583333	0.666667	0.504599	0.0911458	0.28125	0.8797
Network944	18.86	13.24	32.1	89	177	1	0.064	10	0.085	7	6		27	19	0.85	0.5	80.3854	31	3	17	31	0.0228091	0.416667	0.549383	0.232589	0.107345	0.502825	0.879444
Network1064	23.44	86.4	109.84	83	151	1	0.079	15	0.055	0	2	15	25	13	0.79	0.32	92.582	31	3	23	31	0.0780485	0.625	0.512346	0.198423	0.0860927	0.549669	0.879437
Network2036	16	3.96	19.96	46	112	1	0.14	9	0.083	1	4		23	14	0.88	0.41	70.7107	32	2	20	32	0.0141829	0.375	0.283951	0.147175	0.125	0.410714	0.879163
Network2115	62.19	60.87	123.06	103	344	1	0.089	11	0.056	1	6		62	44	0.82	0.41	84.0168	31	3	20	31	0.0874422	0.458333	0.635802	0.452037	0.127907	0.299419	0.879132
Network2040	18.19	3.94	22.13	46	112	1	0.14	9	0.083	1	4		23	14	0.88	0.41	70.7107	32	2	20	32	0.0157248	0.375	0.283951	0.147175	0.125	0.410714	0.878855
Network1099	29.15	43.94	73.09	75	184	1	0.058	11	0.071	7	6		26	21	0.88	0.41	70.7107	32	2	20	32	0.0519352	0.458333	0.462963	0.241787	0.11413	0.407609	0.878845
Network2870	52.18	67.2	119.38	93	189	1	0.076	13	0.101	6	11		31	20	0.83	0.44	81.6497	31	3	19	31	0.0848273	0.541667	0.574074	0.248357	0.10582	0.492063	0.878778
Network1016	19.51	42.9	62.41	115	371	1	0.093	11	0.064	7	6		71	45	0.79	0.44	93.3281	30	4	19	30	0.0443464	0.458333	0.709877	0.487516	0.121294	0.309973	0.878444
Network3075	71.1	9.52	80.62	76	187	1	0.09	9	0.058	9	7		39	30	0.83	0.44	81.6497	31	3	19	31	0.0572858	0.375	0.469136	0.245729	0.160428	0.406417	0.878257
Network1103	33.33	45.32	78.65	75	184	1	0.058	11	0.071	7	6		26	21	0.88	0.41	70.7107	32	2	20	32	0.055886	0.458333	0.462963	0.241787	0.11413	0.407609	0.878055
Network676	13.96	8.36	22.32	93	183	1	0.102	11	0.057	7	8		35	23	0.81	0.38	86.6025	31	3	21	31	0.0158598	0.458333	0.574074	0.240473	0.125683	0.508197	0.877836
Network2474	35.05	12.79	47.84	76	148	1	0.084	14	0.088	11	6		24	13	0.81	0.38	86.6025	31	3	21	31	0.0339934	0.583333	0.469136	0.194481	0.0878378	0.513514	0.877787
Network1957	17.52	34.47	51.99	70	234	1	0.124	9	0.065	4	5		33	26	0.88	0.41	77.5605	32	2	20	32	0.0369423	0.375	0.432099	0.30749	0.111111	0.299145	0.877667
Network4050	68.82	100.42	169.24	106	335	1	0.077	13	0.101	8	5		62	39	0.77	0.5	88.5926	29	5	17	29	0.120256	0.541667	0.654321	0.44021	0.116418	0.316418	0.877491
Network2454	40.52	32.73	73.25	93	260	1	0.08	11	0.074	4	5		51	30	0.83	0.44	83.058	31	3	19	31	0.0520489	0.458333	0.574074	0.341656	0.115385	0.357692	0.877449
Network1336	24.44	66.82	91.26	117	322	1	0.081	13	0.063	8	6		64	43	0.74	0.41	103.711	29	5	20	29	0.0648462	0.541667	0.722222	0.423127	0.13354	0.363354	0.877134
Network1798	31.94	3.25	35.19	59	116	1	0.075	8	0.049	6	7		29	19	0.88	0.41	70.7107	32	2	20	32	0.0250048	0.333333	0.364198	0.152431	0.163793	0.508621	0.877062
Network3754	64.2	15.31	79.51	83	157	1	0.042	14	0.084	11	9		26	14	0.82	0.41	86.4137	31	3	20	31	0.0564971	0.583333	0.512346	0.206307	0.089172	0.528662	0.876953
Network2796	38.34	38.11	76.45	84	161	1	0.067	15	0.103	12	14		26	16	0.81	0.38	86.6025	31	3	21	31	0.0543227	0.625	0.518519	0.211564	0.0993789	0.521739	0.876825
Network679	19.47	44.95	64.42	108	307	1	0.094	13	0.084	10	5		52	35	0.78	0.41	94.2809	30	4	20	30	0.0457746	0.541667	0.666667	0.403417	0.114007	0.351792	0.876682
Network1809	51.91	24.86	76.77	86	289	1	0.125	10	0.059	10	6		46	35	0.82	0.41	87.1834	31	3	20	31	0.0545501	0.416667	0.530864	0.379763	0.121107	0.297578	0.876477
Network3758	71.4	19.32	90.72	84	159	1	0.041	14	0.085	11	9		27	15	0.82	0.41	85.7843	31	3	20	31	0.0644625	0.583333	0.518519	0.208936	0.0943396	0.528302	0.876444
Network1407	37.63	100.58	138.21	87	238	1	0.07	14	0.074	9	11		33	23	0.78	0.41	94.2809	30	4	20	30	0.0982072	0.583333	0.537037	0.312746	0.0966387	0.365546	0.876345
Network1879	59.05	20.17	79.22	71	175	1	0.094	9	0.068	9	5		39	30	0.83	0.44	81.6497	31	3	19	31	0.056291	0.375	0.438272	0.229961	0.171429	0.405714	0.875956
Network3316	58.51	6.33	64.84	65	150	1	0.099	10	0.048	1	7		29	18	0.82	0.41	84.0168	31	3	20	31	0.0460731	0.416667	0.401235	0.197109	0.12	0.433333	0.875619
Network2392	20.54	27.2	47.74	66	157	1	0.099	12	0.06	4	10		32	15	0.81	0.38	77.6734	31	3	21	31	0.0339224	0.5	0.407407	0.206307	0.0955414	0.420382	0.875486
Network3430	62.4	5.04	67.44	66	131	1	0.104	10	0.083	7	7		28	19	0.83	0.44	81.6497	31	3	19	31	0.0479205	0.416667	0.407407	0.172142	0.145038	0.503817	0.875268
Network4128	79.49	29.27	108.76	108	227	1	0.063	13	0.073	4	6		42	21	0.79	0.44	88.4442	30	4	19	30	0.0772811	0.541667	0.666667	0.298292	0.092511	0.475771	0.875133
Network1716	13.75	1.54	15.29	33	56	1	0.1	7	0.078	1	4		16	10	0.93	0.41	51.6398	33	1	20	33	0.0108645	0.291667	0.203704	0.0735874	0.178571	0.589286	0.874946
Network1714	13.59	1.72	15.31	33	56	1	0.1	7	0.078	1	4		16	10	0.93	0.41	51.6398	33	1	20	33	0.0108788	0.291667	0.203704	0.0735874	0.178571	0.589286	0.874943
Network1718	14.7	1.54	16.24	33	56	1	0.1	7	0.078	1	4		16	10	0.93	0.41	51.6398	33	1	20	33	0.0115396	0.291667	0.203704	0.0735874	0.178571	0.589286	0.874811
Network1720	14.96	1.81	16.77	33	56	1	0.1	7	0.078	1	4		16	10	0.93	0.41	51.6398	33	1	20	33	0.0119162	0.291667	0.203704	0.0735874	0.178571	0.589286	0.874736
Network2769	71	538.45	609.45	89	304	1	0.085	13	0.058	11	8		66	43	0.83	0.44	82.4958	31	3	19	31	0.433054	0.541667	0.549383	0.399474	0.141447	0.292763	0.874446
Network688	14.22	6.02	20.24	110	168	1	0.038	7	0.04	5	6		39	26	0.85	0.5	78.2624	31	3	17	31	0.0143818	0.291667	0.679012	0.220762	0.154762	0.654762	0.874338
Network4140	70.61	23.15	93.76	95	168	1	0.072	12	0.061	11	6		29	16	0.79	0.44	86.6025	30	4	19	30	0.0666226	0.5	0.58642	0.220762	0.0952381	0.565476	0.874295
Network2480	42.58	22.35	64.93	81	157	1	0.092	12	0.089	9	6		25	13	0.83	0.44	81.6497	31	3	19	31	0.046137	0.5	0.5	0.206307	0.0828025	0.515924	0.874174
Network1176	23.72	60.4	84.12	98	265	1	0.068	11	0.043	10	8		52	27	0.79	0.44	93.6818	30	4	19	30	0.0597728	0.458333	0.604938	0.348226	0.101887	0.369811	0.874156
Network1509	38.28	487.2	525.48	94	260	1	0.103	14	0.049	1	9		44	31	0.78	0.41	94.6266	30	4	20	30	0.373388	0.583333	0.580247	0.341656	0.119231	0.361538	0.874104
Network3744	72.62	17.07	89.69	88	152	1	0.029	12	0.082	12	6		30	15	0.84	0.47	80.2955	31	3	18	31	0.0637306	0.5	0.54321	0.199737	0.0986842	0.578947	0.874096
Network1658	23.36	21.31	44.67	113	208	1	0.049	15	0.067	7	6		41	25	0.75	0.35	101.641	30	4	22	30	0.031741	0.625	0.697531	0.273325	0.120192	0.543269	0.873748
Network1023	27.82	63.83	91.65	129	415	1	0.095	13	0.09	6	6		56	36	0.82	0.41	87.7858	31	3	20	31	0.0651233	0.541667	0.796296	0.545335	0.086747	0.310843	0.873682
Network2914	50.54	1.49	52.03	26	53	1	0.191	5	0.067	1	4		14	12	0.92	0.35	57.1772	33	1	22	33	0.0369707	0.208333	0.160494	0.0696452	0.226415	0.490566	0.87348
Network2916	51.92	1.55	53.47	26	53	1	0.191	5	0.067	1	4		14	12	0.92	0.35	57.1772	33	1	22	33	0.0379939	0.208333	0.160494	0.0696452	0.226415	0.490566	0.873275
Network1500	24.14	22.23	46.37	83	164	1	0.045	14	0.069	7	8		28	13	0.81	0.38	88.1917	31	3	21	31	0.0329489	0.583333	0.512346	0.215506	0.0792683	0.506098	0.873211
Network2930	50.48	2.15	52.63	28	71	1	0.169	4	0.076	1	3		23	19	0.93	0.38	56.793	33	1	21	33	0.0373971	0.166667	0.17284	0.0932983	0.267606	0.394366	0.873157
Network2932	51.55	2.14	53.69	28	71	1	0.169	4	0.076	1	3		23	19	0.93	0.38	56.793	33	1	21	33	0.0381503	0.166667	0.17284	0.0932983	0.267606	0.394366	0.873006
Network2918	53.9	1.57	55.47	26	53	1	0.191	5	0.067	1	4		14	12	0.92	0.35	57.1772	33	1	22	33	0.0394151	0.208333	0.160494	0.0696452	0.226415	0.490566	0.872991
Network3561	89.72	63.38	153.1	77	182	1	0.059	15	0.066	10	5		42	25	0.75	0.35	92.2392	30	4	22	30	0.108788	0.625	0.475309	0.239159	0.137363	0.423077	0.872924
Network2920	55.04	1.44	56.48	26	53	1	0.191	5	0.067	1	4		14	12	0.92	0.35	57.1772	33	1	22	33	0.0401327	0.208333	0.160494	0.0696452	0.226415	0.490566	0.872848
Network1562	22.69	32.91	55.6	100	189	1	0.029	15	0.089	9	7		30	18	0.75	0.44	93.3809	29	5	19	29	0.0395074	0.625	0.617284	0.248357	0.0952381	0.529101	0.872718
Network2934	53.83	2.22	56.05	28	71	1	0.169	4	0.076	1	3		23	19	0.93	0.38	56.793	33	1	21	33	0.0398272	0.166667	0.17284	0.0932983	0.267606	0.394366	0.872671
Network4072	80.4	630.6	711	108	211	1	0.058	17	0.079	9	13		32	23	0.76	0.47	98.1981	29	5	18	29	0.505212	0.708333	0.666667	0.277267	0.109005	0.511848	0.872627
Network2477	75	38.48	113.48	83	184	1	0.078	14	0.074	1	6		36	21	0.8	0.35	89.4427	31	3	22	31	0.080635	0.583333	0.512346	0.241787	0.11413	0.451087	0.872605
Network1877	58.45	15.35	73.8	73	179	1	0.094	9	0.073	9	7		40	31	0.83	0.44	81.6497	31	3	19	31	0.0524397	0.375	0.450617	0.235217	0.173184	0.407821	0.872604
Network390	2.88	3.72	6.6	67	126	1	0.111	9	0.072	6	8		25	17	0.83	0.44	81.6497	31	3	19	31	0.00468973	0.375	0.41358	0.165572	0.134921	0.531746	0.872522
Network2936	54.98	2.23	57.21	28	71	1	0.169	4	0.076	1	3		23	19	0.93	0.38	56.793	33	1	21	33	0.0406514	0.166667	0.17284	0.0932983	0.267606	0.394366	0.872506
Network1795	52.86	10.09	62.95	74	178	1	0.085	9	0.068	9	6		39	30	0.83	0.44	81.6497	31	3	19	31	0.0447301	0.375	0.45679	0.233903	0.168539	0.41573	0.872324
Network2757	80.32	274.66	354.98	82	193	1	0.05	13	0.051	13	8		46	32	0.75	0.44	89.9166	29	5	19	29	0.252237	0.541667	0.506173	0.253614	0.165803	0.42487	0.872288
Network161	16.19	2.53	18.72	37	92	1	0.119	6	0.057	3	4		24	17	0.93	0.38	53.8682	33	1	21	33	0.0133018	0.25	0.228395	0.120894	0.184783	0.402174	0.872231
Network163	16.56	2.6	19.16	37	92	1	0.119	6	0.057	3	4		24	17	0.93	0.38	53.8682	33	1	21	33	0.0136144	0.25	0.228395	0.120894	0.184783	0.402174	0.872168
Network165	17.7	2.68	20.38	37	92	1	0.119	6	0.057	3	4		24	17	0.93	0.38	53.8682	33	1	21	33	0.0144813	0.25	0.228395	0.120894	0.184783	0.402174	0.871995
Network167	18.18	2.48	20.66	37	92	1	0.119	6	0.057	3	4		24	17	0.93	0.38	53.8682	33	1	21	33	0.0146803	0.25	0.228395	0.120894	0.184783	0.402174	0.871955
Network1494	26.74	408.29	435.03	104	291	1	0.084	16	0.095	10	9		63	34	0.78	0.41	96.6971	30	4	20	30	0.309117	0.666667	0.641975	0.382392	0.116838	0.357388	0.871929
Network611	17.84	19.37	37.21	88	266	1	0.099	11	0.053	7	6		47	30	0.78	0.41	96.0826	30	4	20	30	0.0264401	0.458333	0.54321	0.34954	0.112782	0.330827	0.87177
Network3498	57.53	7.19	64.72	89	155	1	0.069	13	0.091	9	5		29	16	0.82	0.41	85.9634	31	3	20	31	0.0459878	0.541667	0.549383	0.203679	0.103226	0.574194	0.871749
Network3982	75.97	25.02	100.99	74	150	1	0.069	13	0.101	5	6		29	14	0.83	0.44	82.4958	31	3	19	31	0.07176	0.541667	0.45679	0.197109	0.0933333	0.493333	0.871648
Network4053	106.56	937.47	1044.03	123	451	1	0.076	17	0.054	16	7		98	60	0.76	0.47	99.7499	29	5	18	29	0.741852	0.708333	0.759259	0.592641	0.133038	0.272727	0.871315
Network1022	18.43	12.22	30.65	96	182	3	0.076	9	0.041	2	6		46	35	0.81	0.38	88.5371	31	3	21	31	0.0217788	0.375	0.592593	0.239159	0.192308	0.527473	0.871298
Network1402	22.53	12.23	34.76	58	109	1	0.034	11	0.08	2	6		19	12	0.84	0.47	79.839	31	3	18	31	0.0246993	0.458333	0.358025	0.143233	0.110092	0.53211	0.871273
Network1487	38.4	63.07	101.47	98	279	1	0.079	15	0.063	10	12		36	26	0.72	0.38	108.03	29	5	21	29	0.0721011	0.625	0.604938	0.366623	0.09319	0.351254	0.871175
Network1400	27.96	337.24	365.2	102	234	1	0.068	13	0.046	4	8		41	23	0.79	0.44	92.4804	30	4	19	30	0.259498	0.541667	0.62963	0.30749	0.0982906	0.435897	0.871079
Network1508	23.87	76.8	100.67	80	182	1	0.128	11	0.075	10	9		33	19	0.76	0.47	88.6405	29	5	18	29	0.0715326	0.458333	0.493827	0.239159	0.104396	0.43956	0.871058
Network3892	70.1	71.77	141.87	100	275	1	0.069	11	0.053	10	7		56	36	0.76	0.47	89.9338	29	5	18	29	0.100808	0.458333	0.617284	0.361367	0.130909	0.363636	0.87096
Network3886	76.43	13.16	89.59	68	129	1	0.042	13	0.094	5	6		23	13	0.83	0.44	82.4958	31	3	19	31	0.0636596	0.541667	0.419753	0.169514	0.100775	0.527132	0.870489
Network996	17.26	19.27	36.53	105	259	1	0.106	14	0.101	6	7		49	32	0.76	0.38	97.0143	30	4	21	30	0.025957	0.583333	0.648148	0.340342	0.123552	0.405405	0.870251
Network1177	29.16	29.09	58.25	75	167	1	0.1	9	0.058	8	7		25	18	0.88	0.41	73.7643	32	2	20	32	0.0413904	0.375	0.462963	0.219448	0.107784	0.449102	0.870114
Network960	18.65	18.6	37.25	86	165	1	0.067	10	0.093	7	6		25	17	0.85	0.5	79.2203	31	3	17	31	0.0264686	0.416667	0.530864	0.21682	0.10303	0.521212	0.870055
Network2381	49.15	38.15	87.3	86	198	1	0.051	13	0.067	13	5		35	23	0.81	0.38	89.0732	31	3	21	31	0.0620324	0.541667	0.530864	0.260184	0.116162	0.434343	0.870008
Network1474	23.09	220.78	243.87	94	223	1	0.072	16	0.073	9	12		44	26	0.72	0.38	100.692	29	5	21	29	0.173286	0.666667	0.580247	0.293035	0.116592	0.421525	0.869972
Network1815	58.31	18.67	76.98	79	270	1	0.104	9	0.044	7	4		55	38	0.82	0.41	87.6903	31	3	20	31	0.0546993	0.375	0.487654	0.354796	0.140741	0.292593	0.869931
Network837	26.24	55.48	81.72	113	415	1	0.085	13	0.049	2	6		55	35	0.74	0.41	97.5513	29	5	20	29	0.0580674	0.541667	0.697531	0.545335	0.0843373	0.272289	0.869889
Network1811	53.04	31.2	84.24	87	294	1	0.116	10	0.079	10	6		47	35	0.83	0.44	84.4801	31	3	19	31	0.059858	0.416667	0.537037	0.386334	0.119048	0.295918	0.869886
Network2627	20	163.8	183.8	75	217	1	0.119	12	0.057	2	6		30	21	0.81	0.38	86.6025	31	3	21	31	0.130602	0.5	0.462963	0.285151	0.0967742	0.345622	0.869767
Network1677	39.33	62.4	101.73	93	178	1	0.094	11	0.06	6	7		33	26	0.81	0.38	86.6025	31	3	21	31	0.0722858	0.458333	0.574074	0.233903	0.146067	0.522472	0.869743
Network2994	51.06	1.64	52.7	33	56	1	0.1	7	0.078	1	4		16	10	0.93	0.41	51.6398	33	1	20	33	0.0374468	0.291667	0.203704	0.0735874	0.178571	0.589286	0.86963
Network2292	9.39	12.28	21.67	56	122	1	0.126	9	0.093	7	6		29	22	0.87	0.38	75.6154	32	2	21	32	0.015398	0.375	0.345679	0.160315	0.180328	0.459016	0.869584
Network2996	51.9	1.56	53.46	33	56	1	0.1	7	0.078	1	4		16	10	0.93	0.41	51.6398	33	1	20	33	0.0379868	0.291667	0.203704	0.0735874	0.178571	0.589286	0.869522
Network2712	22.58	90	112.58	73	161	1	0.085	10	0.064	10	5		22	14	0.78	0.53	90.8305	29	5	16	29	0.0799955	0.416667	0.450617	0.211564	0.0869565	0.453416	0.869313
Network3972	70.21	83.37	153.58	100	275	1	0.069	11	0.053	10	7		56	36	0.76	0.47	89.9338	29	5	18	29	0.109129	0.458333	0.617284	0.361367	0.130909	0.363636	0.869295
Network2998	54.31	1.73	56.04	33	56	1	0.1	7	0.078	1	4		16	10	0.93	0.41	51.6398	33	1	20	33	0.0398201	0.291667	0.203704	0.0735874	0.178571	0.589286	0.869155
Network3000	54.57	1.73	56.3	33	56	1	0.1	7	0.078	1	4		16	10	0.93	0.41	51.6398	33	1	20	33	0.0400048	0.291667	0.203704	0.0735874	0.178571	0.589286	0.869118
Network3669	99.6	152.4	252	89	230	1	0.114	11	0.066	1	9		47	32	0.82	0.41	84.4049	31	3	20	31	0.179062	0.458333	0.549383	0.302234	0.13913	0.386957	0.868919
Network1910	38.43	6.64	45.07	78	170	1	0.128	10	0.091	6	8		32	20	0.83	0.44	76.3391	31	3	19	31	0.0320252	0.416667	0.481481	0.22339	0.117647	0.458824	0.868752
Network3395	81.45	74.74	156.19	103	351	1	0.089	11	0.059	1	6		62	43	0.82	0.41	84.0168	31	3	20	31	0.110983	0.458333	0.635802	0.461235	0.122507	0.293447	0.868724
Network4043	97.4	33.7	131.1	81	175	1	0.057	13	0.067	5	10		36	28	0.8	0.35	90.3696	31	3	22	31	0.0931551	0.541667	0.5	0.229961	0.16	0.462857	0.868702
Network388	2.85	2.79	5.64	68	126	1	0.111	9	0.072	6	8		24	16	0.83	0.44	81.6497	31	3	19	31	0.00400759	0.375	0.419753	0.165572	0.126984	0.539683	0.868691
Network1892	35.42	8.14	43.56	77	141	1	0.071	10	0.062	4	8		35	22	0.82	0.41	76.4097	31	3	20	31	0.0309522	0.416667	0.475309	0.185283	0.156028	0.546099	0.868657
Network3824	72.41	17.92	90.33	98	174	1	0.043	12	0.051	11	6		32	16	0.79	0.44	86.6025	30	4	19	30	0.0641854	0.5	0.604938	0.228647	0.091954	0.563218	0.86864
Network2854	50.84	155.71	206.55	118	350	1	0.075	13	0.077	4	5		65	36	0.79	0.44	87.7467	30	4	19	30	0.146767	0.541667	0.728395	0.459921	0.102857	0.337143	0.868408
Network1021	26.94	80.6	107.54	126	402	1	0.1	13	0.097	6	6		56	36	0.82	0.41	87.8545	31	3	20	31	0.0764142	0.541667	0.777778	0.528252	0.0895522	0.313433	0.868327
Network624	14.46	4.6	19.06	81	127	1	0.05	6	0.037	5	5		24	16	0.89	0.5	71.3948	32	2	17	32	0.0135434	0.25	0.5	0.166886	0.125984	0.637795	0.868283
Network1001	23.94	39.84	63.78	121	308	1	0.092	10	0.061	8	7		42	30	0.83	0.44	82.7097	31	3	19	31	0.0453199	0.416667	0.746914	0.404731	0.0974026	0.392857	0.867971
Network3584	72.28	9.29	81.57	49	85	1	0.073	12	0.085	12	6		18	9	0.87	0.38	73.0297	32	2	21	32	0.0579608	0.5	0.302469	0.111695	0.105882	0.576471	0.867849
Network305	3.26	1.16	4.42	46	130	1	0.156	7	0.062	3	4		25	16	0.88	0.41	70.7107	32	2	20	32	0.0031407	0.291667	0.283951	0.170828	0.123077	0.353846	0.867744
Network1244	21.03	11.46	32.49	90	160	1	0.037	13	0.062	13	9		27	16	0.78	0.41	88.9757	30	4	20	30	0.0230863	0.541667	0.555556	0.21025	0.1	0.5625	0.867716
Network1356	20.91	39.33	60.24	111	198	1	0.063	11	0.05	11	6		26	20	0.79	0.44	87.9102	30	4	19	30	0.0428045	0.458333	0.685185	0.260184	0.10101	0.560606	0.867611
Network3479	91.56	68.06	159.62	114	416	1	0.096	10	0.028	4	6		64	39	0.82	0.41	85.715	31	3	20	31	0.11342	0.416667	0.703704	0.546649	0.09375	0.274038	0.867524
Network993	24.48	666.23	690.71	122	415	1	0.069	17	0.065	1	9		64	39	0.78	0.41	95.7961	30	4	20	30	0.490795	0.708333	0.753086	0.545335	0.0939759	0.293976	0.867496
Network2212	39.66	13.1	52.76	88	202	1	0.1	12	0.102	10	6		39	25	0.79	0.44	85.6103	30	4	19	30	0.0374894	0.5	0.54321	0.26544	0.123762	0.435644	0.867383
Network1916	35.19	2.37	37.56	70	102	1	0.047	10	0.068	8	6		22	13	0.88	0.41	70.7107	32	2	20	32	0.0266888	0.416667	0.432099	0.134034	0.127451	0.686275	0.867221
Network1112	23.34	13.6	36.94	73	172	1	0.136	11	0.095	10	9		28	19	0.79	0.44	91.7663	30	4	19	30	0.0262483	0.458333	0.450617	0.226018	0.110465	0.424419	0.86715
Network1985	15.66	8.99	24.65	52	128	1	0.12	11	0.078	1	10		24	19	0.85	0.32	78.4465	32	2	23	32	0.0175154	0.458333	0.320988	0.1682	0.148438	0.40625	0.866882
Network1486	26.04	30.99	57.03	83	185	1	0.058	14	0.059	9	6		32	16	0.76	0.38	100.367	30	4	21	30	0.0405235	0.583333	0.512346	0.243101	0.0864865	0.448649	0.866805
Network2800	45.5	62.4	107.9	90	178	1	0.061	13	0.082	12	11		28	17	0.82	0.41	84.8195	31	3	20	31	0.07667	0.541667	0.555556	0.233903	0.0955056	0.505618	0.866752
Network674	13.42	9.59	23.01	93	167	1	0.054	12	0.071	7	9		34	23	0.81	0.38	86.6025	31	3	21	31	0.0163501	0.5	0.574074	0.219448	0.137725	0.556886	0.866592
Network1513	33.42	239.4	272.82	75	186	1	0.1	11	0.048	11	4		28	22	0.82	0.41	84.0168	31	3	20	31	0.193856	0.458333	0.462963	0.244415	0.11828	0.403226	0.866535
Network1322	20.07	10.36	30.43	103	170	1	0.03	11	0.039	2	10		36	24	0.78	0.41	94.2809	30	4	20	30	0.0216225	0.458333	0.635802	0.22339	0.141176	0.605882	0.86643
Network3190	54.73	6.91	61.64	78	170	1	0.128	10	0.091	6	8		32	20	0.83	0.44	76.3391	31	3	19	31	0.0437993	0.416667	0.481481	0.22339	0.117647	0.458824	0.866397
Network2593	19.43	307.04	326.47	89	333	1	0.103	14	0.066	1	6		42	27	0.81	0.38	86.6025	31	3	21	31	0.231978	0.583333	0.549383	0.437582	0.0810811	0.267267	0.866312
Network1320	25.12	45.15	70.27	111	259	1	0.084	14	0.075	8	10		52	35	0.72	0.38	105.409	29	5	21	29	0.0499314	0.583333	0.685185	0.340342	0.135135	0.428571	0.866248
Network99	2.47	1.66	4.13	24	80	1	0.212	4	0.09	3	3		20	18	0.93	0.38	57.5737	33	1	21	33	0.00293464	0.166667	0.148148	0.105125	0.225	0.3	0.866246
Network101	2.71	1.56	4.27	24	80	1	0.212	4	0.09	3	3		20	18	0.93	0.38	57.5737	33	1	21	33	0.00303411	0.166667	0.148148	0.105125	0.225	0.3	0.866227
Network103	2.65	1.69	4.34	24	80	1	0.212	4	0.09	3	3		20	18	0.93	0.38	57.5737	33	1	21	33	0.00308385	0.166667	0.148148	0.105125	0.225	0.3	0.866217
Network3320	63.93	6.31	70.24	64	139	1	0.103	10	0.097	1	9		31	19	0.88	0.41	70.9864	32	2	20	32	0.0499101	0.416667	0.395062	0.182654	0.136691	0.460432	0.866197
Network97	2.53	2.35	4.88	24	80	1	0.212	4	0.09	3	3		20	18	0.93	0.38	57.5737	33	1	21	33	0.00346756	0.166667	0.148148	0.105125	0.225	0.3	0.86614
Network2471	78.6	108	186.6	90	288	1	0.101	11	0.056	2	7		51	31	0.82	0.41	84.0168	31	3	20	31	0.132592	0.458333	0.555556	0.378449	0.107639	0.3125	0.865968
Network1459	34.65	605.4	640.05	95	222	1	0.094	16	0.093	4	4	11	46	33	0.78	0.41	95.0146	30	4	20	30	0.454797	0.666667	0.58642	0.291721	0.148649	0.427928	0.865698
Network1410	22.51	69.2	91.71	88	247	1	0.078	12	0.086	9	6		46	30	0.76	0.47	90.0149	29	5	18	29	0.065166	0.5	0.54321	0.324573	0.121457	0.356275	0.865696
Network3970	67.8	49.31	117.11	96	277	1	0.08	12	0.086	9	7		58	35	0.76	0.47	90.0149	29	5	18	29	0.0832143	0.5	0.592593	0.363995	0.126354	0.34657	0.865534
Network1165	32.62	65.35	97.97	85	245	1	0.07	11	0.037	8	5		40	28	0.81	0.38	87.4475	31	3	21	31	0.0696141	0.458333	0.524691	0.321945	0.114286	0.346939	0.865387
Network1428	23.5	73.8	97.3	76	176	1	0.136	11	0.087	10	9		28	19	0.76	0.47	88.6405	29	5	18	29	0.069138	0.458333	0.469136	0.231275	0.107955	0.431818	0.865316
Network3865	95.4	29.78	125.18	91	220	1	0.072	11	0.063	9	9	8	40	29	0.82	0.41	88.3842	31	3	20	31	0.0889486	0.458333	0.561728	0.289093	0.131818	0.413636	0.865286
Network2637	21.61	34.24	55.85	84	211	1	0.081	12	0.055	9	6		24	18	0.78	0.41	94.9857	30	4	20	30	0.0396851	0.5	0.518519	0.277267	0.0853081	0.398104	0.865217
Network773	25.53	97.38	122.91	102	407	1	0.092	12	0.075	9	8		54	38	0.82	0.41	85.7634	31	3	20	31	0.0873356	0.5	0.62963	0.534823	0.0933661	0.250614	0.865216
Network856	18.69	10.17	28.86	69	192	1	0.094	10	0.094	8	7		43	28	0.83	0.44	84.6298	31	3	19	31	0.0205069	0.416667	0.425926	0.2523	0.145833	0.359375	0.865149
Network4048	79.33	25.69	105.02	86	159	1	0.046	14	0.08	13	7		31	16	0.78	0.41	88.9757	30	4	20	30	0.0746236	0.583333	0.530864	0.208936	0.100629	0.540881	0.865056
Network1192	23.97	14.12	38.09	77	182	1	0.132	11	0.092	10	9		33	19	0.79	0.44	91.7663	30	4	19	30	0.0270654	0.458333	0.475309	0.239159	0.104396	0.423077	0.864951
Network720	13.87	4.85	18.72	112	166	1	0.033	7	0.059	5	6		36	23	0.89	0.5	65.8947	32	2	17	32	0.0133018	0.291667	0.691358	0.218134	0.138554	0.674699	0.86495
Network4138	69.07	19.44	88.51	92	163	1	0.029	13	0.072	10	9		32	16	0.82	0.41	84.8875	31	3	20	31	0.0628921	0.541667	0.567901	0.214192	0.0981595	0.564417	0.864835
Network3945	96.6	33.99	130.59	91	220	1	0.072	11	0.063	9	9	8	40	29	0.82	0.41	88.3842	31	3	20	31	0.0927927	0.458333	0.561728	0.289093	0.131818	0.413636	0.864517
Network435	4.62	105.59	110.21	136	476	1	0.076	13	0.072	10	6		72	46	0.78	0.41	95.168	30	4	20	30	0.0783114	0.541667	0.839506	0.625493	0.0966387	0.285714	0.86449
Network1200	23.21	7.77	30.98	51	90	1	0.117	8	0.068	8	7		16	12	0.88	0.41	70.7107	32	2	20	32	0.0220133	0.333333	0.314815	0.118265	0.133333	0.566667	0.864431
Network3898	66.79	16.09	82.88	66	120	1	0.04	12	0.083	3	11		24	13	0.83	0.44	81.6497	31	3	19	31	0.0588917	0.5	0.407407	0.157687	0.108333	0.55	0.864388
Network2361	42.78	16.73	59.51	78	183	1	0.049	14	0.093	9	5		31	20	0.81	0.38	89.2143	31	3	21	31	0.0422857	0.583333	0.481481	0.240473	0.10929	0.42623	0.864354
Network3869	105.6	26.32	131.92	91	220	1	0.072	11	0.063	9	9	8	40	29	0.82	0.41	88.3842	31	3	20	31	0.0937378	0.458333	0.561728	0.289093	0.131818	0.413636	0.864328
Network4062	76.63	32.34	108.97	93	179	1	0.054	11	0.059	5	7		33	17	0.83	0.44	82.4958	31	3	19	31	0.0774303	0.458333	0.574074	0.235217	0.0949721	0.519553	0.864167
Network1071	33.13	27.59	60.72	104	280	1	0.046	13	0.05	11	8	6	28	19	0.81	0.38	86.6025	31	3	21	31	0.0431455	0.541667	0.641975	0.367937	0.0678571	0.371429	0.864133
Network708	13.13	8.14	21.27	89	185	1	0.106	11	0.075	10	6		39	24	0.81	0.38	86.6025	31	3	21	31	0.0151137	0.458333	0.549383	0.243101	0.12973	0.481081	0.864009
Network359	4.4	28.09	32.49	101	277	1	0.106	11	0.063	10	6		41	30	0.78	0.41	94.2809	30	4	20	30	0.0230863	0.458333	0.623457	0.363995	0.108303	0.364621	0.863701
Network594	12.96	3.55	16.51	62	109	1	0.099	8	0.064	6	7		24	15	0.88	0.41	70.7107	32	2	20	32	0.0117314	0.333333	0.382716	0.143233	0.137615	0.568807	0.863628
Network2204	39.42	5.24	44.66	87	171	1	0.072	11	0.072	11	6		32	21	0.82	0.41	84.0168	31	3	20	31	0.0317339	0.458333	0.537037	0.224704	0.122807	0.508772	0.863223
Network2841	72.28	108.38	180.66	112	343	1	0.054	13	0.055	8	5		50	35	0.81	0.38	88.1792	31	3	21	31	0.128371	0.541667	0.691358	0.450723	0.102041	0.326531	0.86318
Network2034	15.52	3.6	19.12	44	108	1	0.143	9	0.103	1	4		23	14	0.88	0.41	70.7107	32	2	20	32	0.013586	0.375	0.271605	0.141919	0.12963	0.407407	0.863098
Network1875	54.5	16.41	70.91	79	196	1	0.098	9	0.075	9	7		39	30	0.83	0.44	81.6497	31	3	19	31	0.0503862	0.375	0.487654	0.257556	0.153061	0.403061	0.862953
Network1330	20.13	41.78	61.91	106	237	1	0.076	15	0.07	10	8		47	29	0.68	0.38	114.724	28	6	21	28	0.0439911	0.625	0.654321	0.311432	0.122363	0.447257	0.862883
Network2038	17.44	3.69	21.13	44	108	1	0.143	9	0.103	1	4		23	14	0.88	0.41	70.7107	32	2	20	32	0.0150142	0.375	0.271605	0.141919	0.12963	0.407407	0.862812
Network392	3.33	4.43	7.76	72	133	1	0.103	9	0.094	6	8		25	17	0.84	0.47	80.2955	31	3	18	31	0.00551399	0.375	0.444444	0.17477	0.12782	0.541353	0.862807
Network673	17.48	51.3	68.78	98	277	1	0.101	13	0.062	1	7		52	35	0.72	0.38	105.409	29	5	21	29	0.0488727	0.541667	0.604938	0.363995	0.126354	0.353791	0.862736
Network3329	80.22	56.09	136.31	111	437	1	0.088	10	0.044	10	5		76	51	0.82	0.41	86.0673	31	3	20	31	0.0968572	0.416667	0.685185	0.574244	0.116705	0.254005	0.862314
Network3902	75.58	27.53	103.11	79	168	1	0.064	11	0.061	5	6		29	14	0.83	0.44	82.4958	31	3	19	31	0.0732664	0.458333	0.487654	0.220762	0.0833333	0.470238	0.86218
Network3169	68.42	38.96	107.38	88	317	1	0.122	10	0.067	9	6		53	38	0.82	0.41	87.0551	31	3	20	31	0.0763005	0.416667	0.54321	0.416557	0.119874	0.277603	0.86201
Network1664	28.78	48.09	76.87	127	261	1	0.045	13	0.075	9	9		43	31	0.78	0.41	96.3749	30	4	20	30	0.0546212	0.541667	0.783951	0.34297	0.118774	0.48659	0.861796
Network3031	76.2	1.38	77.58	48	126	1	0.155	7	0.082	3	4		27	18	0.88	0.44	68.5994	32	2	19	32	0.0551257	0.291667	0.296296	0.165572	0.142857	0.380952	0.861737
Network916	17.04	8.27	25.31	78	164	1	0.09	10	0.061	8	7		31	19	0.82	0.41	84.0168	31	3	20	31	0.0179844	0.416667	0.481481	0.215506	0.115854	0.47561	0.861663
Network552	13.31	1.03	14.34	30	52	1	0.087	5	0.066	2	3		13	8	1	0.41	0	34	0	20	34	0.0101895	0.208333	0.185185	0.0683311	0.153846	0.576923	0.861552
Network550	13.66	0.95	14.61	30	52	1	0.087	5	0.066	2	3		13	8	1	0.41	0	34	0	20	34	0.0103814	0.208333	0.185185	0.0683311	0.153846	0.576923	0.861513
Network3078	54.33	3.52	57.85	59	97	1	0.075	8	0.062	6	7		23	16	0.88	0.41	70.7107	32	2	20	32	0.0411062	0.333333	0.364198	0.127464	0.164948	0.608247	0.86142
Network1552	28.23	169.2	197.43	110	203	1	0.073	16	0.055	6	6	8	19	10	0.75	0.35	100.748	30	4	22	30	0.140287	0.666667	0.679012	0.266754	0.0492611	0.541872	0.861406
Network2035	39.36	32.75	72.11	75	223	1	0.098	12	0.072	3	6		34	22	0.81	0.38	86.6025	31	3	21	31	0.0512389	0.5	0.462963	0.293035	0.0986547	0.336323	0.86108
Network3884	69.93	12.82	82.75	69	125	1	0.064	13	0.101	3	8		26	14	0.82	0.41	84.0168	31	3	20	31	0.0587993	0.541667	0.425926	0.164258	0.112	0.552	0.861073
Network3964	70.49	12.3	82.79	69	125	1	0.064	13	0.101	3	8		26	14	0.82	0.41	84.0168	31	3	20	31	0.0588277	0.541667	0.425926	0.164258	0.112	0.552	0.861068
Network2148	32.91	4.3	37.21	65	136	1	0.126	9	0.078	7	7		24	16	0.83	0.44	81.6497	31	3	19	31	0.0264401	0.375	0.401235	0.178712	0.117647	0.477941	0.861036
Network2039	44.73	33.75	78.48	75	224	1	0.1	12	0.072	3	6		34	22	0.81	0.38	86.6025	31	3	21	31	0.0557652	0.5	0.462963	0.29435	0.0982143	0.334821	0.860954
Network3159	77.15	18.17	95.32	79	199	1	0.102	9	0.077	9	7		40	31	0.83	0.44	81.6497	31	3	19	31	0.0677311	0.375	0.487654	0.261498	0.155779	0.396985	0.860843
Network596	13.15	3.83	16.98	63	111	1	0.098	8	0.065	6	7		24	15	0.88	0.41	70.7107	32	2	20	32	0.0120654	0.333333	0.388889	0.145861	0.135135	0.567568	0.860821
Network3155	70.63	15.89	86.52	79	196	1	0.098	9	0.075	9	7		39	30	0.83	0.44	81.6497	31	3	19	31	0.0614781	0.375	0.487654	0.257556	0.153061	0.403061	0.860735
Network1412	22.82	95.27	118.09	92	247	1	0.065	11	0.062	10	6		44	31	0.76	0.47	89.9338	29	5	18	29	0.0839107	0.458333	0.567901	0.324573	0.125506	0.37247	0.860638
Network2236	39.44	3.25	42.69	83	144	1	0.081	11	0.077	11	6		26	17	0.82	0.41	84.0168	31	3	20	31	0.030334	0.458333	0.512346	0.189225	0.118056	0.576389	0.860628
Network758	17.47	5.23	22.7	60	117	1	0.068	12	0.075	4	11		18	14	0.81	0.38	87.4475	31	3	21	31	0.0161298	0.5	0.37037	0.153745	0.119658	0.512821	0.860603
Network357	4.33	28.97	33.3	98	281	1	0.107	11	0.066	10	5		42	30	0.78	0.41	94.2809	30	4	20	30	0.0236618	0.458333	0.604938	0.369251	0.106762	0.348754	0.860315
Network3805	99.77	27.88	127.65	85	176	1	0.046	12	0.052	4	8		38	29	0.8	0.35	90.9394	31	3	22	31	0.0907037	0.5	0.524691	0.231275	0.164773	0.482955	0.860246
Network3313	80.17	130.19	210.36	105	362	1	0.07	12	0.064	12	6		59	39	0.82	0.41	85.1075	31	3	20	31	0.149475	0.5	0.648148	0.47569	0.107735	0.290055	0.859972
Network3954	68.11	35.33	103.44	93	233	1	0.074	13	0.084	9	8		46	26	0.75	0.44	90.8295	29	5	19	29	0.0735009	0.541667	0.574074	0.306176	0.111588	0.399142	0.859927
Network1181	32.49	32.53	65.02	82	211	1	0.088	11	0.056	9	6		32	24	0.81	0.38	87.4475	31	3	21	31	0.046201	0.458333	0.506173	0.277267	0.113744	0.388626	0.859799
Network2224	44.15	9.86	54.01	89	151	1	0.074	11	0.11	11	5		29	17	0.84	0.47	80.6588	31	3	18	31	0.0383776	0.458333	0.549383	0.198423	0.112583	0.589404	0.859783
Network3720	72.28	29.92	102.2	97	255	1	0.079	12	0.073	10	8		51	32	0.75	0.44	94.3133	29	5	19	29	0.0726198	0.5	0.598765	0.335085	0.12549	0.380392	0.859721
Network3077	74.99	9.04	84.03	75	186	1	0.097	9	0.083	9	7		40	31	0.83	0.44	81.6497	31	3	19	31	0.0597088	0.375	0.462963	0.244415	0.166667	0.403226	0.859392
Network957	26.36	8.92	35.28	91	213	1	0.089	11	0.069	6	5		28	19	0.82	0.41	84.8875	31	3	20	31	0.0250687	0.458333	0.561728	0.279895	0.0892019	0.42723	0.859254
Network3890	67.98	94.58	162.56	96	277	1	0.08	12	0.086	9	7		58	35	0.76	0.47	90.0149	29	5	18	29	0.11551	0.5	0.592593	0.363995	0.126354	0.34657	0.859075
Network309	3.45	1.41	4.86	47	131	1	0.156	7	0.074	3	4		26	17	0.88	0.41	70.7107	32	2	20	32	0.00345335	0.291667	0.290123	0.172142	0.129771	0.358779	0.859028
Network2673	45.98	505.64	551.62	96	364	1	0.101	13	0.047	1	6		55	35	0.82	0.41	84.0168	31	3	20	31	0.391962	0.541667	0.592593	0.478318	0.0961538	0.263736	0.859018
Network1188	20.3	10.35	30.65	74	177	1	0.137	11	0.103	10	9		33	19	0.79	0.44	91.7663	30	4	19	30	0.0217788	0.458333	0.45679	0.232589	0.107345	0.418079	0.858983
Network3424	63.57	8.25	71.82	78	137	1	0.082	10	0.09	10	5		24	15	0.84	0.47	80.6588	31	3	18	31	0.0510328	0.416667	0.481481	0.180026	0.109489	0.569343	0.858871
Network3756	65.4	22.04	87.44	83	165	1	0.056	13	0.085	9	9		26	14	0.82	0.41	85.8124	31	3	20	31	0.0621318	0.541667	0.512346	0.21682	0.0848485	0.50303	0.858831
Network2614	12.05	29.12	41.17	73	213	1	0.086	12	0.115	4	5		39	22	0.83	0.44	84.4576	31	3	19	31	0.029254	0.5	0.450617	0.279895	0.103286	0.342723	0.858792
Network3408	64.38	5.94	70.32	78	138	1	0.08	10	0.089	10	5		24	15	0.84	0.47	80.6588	31	3	18	31	0.049967	0.416667	0.481481	0.18134	0.108696	0.565217	0.858688
Network3582	69.16	8.53	77.69	49	83	1	0.073	12	0.096	12	6		18	9	0.87	0.38	73.0297	32	2	21	32	0.0552038	0.5	0.302469	0.109067	0.108434	0.590361	0.858676
Network2683	46.7	32.93	79.63	79	187	1	0.051	14	0.068	0	8		33	19	0.76	0.38	97.7692	30	4	21	30	0.0565823	0.583333	0.487654	0.245729	0.101604	0.42246	0.858652
Network2209	62.15	169.15	231.3	102	396	1	0.092	11	0.053	1	8		63	43	0.79	0.44	86.7723	30	4	19	30	0.164354	0.458333	0.62963	0.520368	0.108586	0.257576	0.858589
Network1242	19.68	10.47	30.15	90	153	1	0.038	13	0.071	13	9		26	15	0.78	0.41	88.9757	30	4	20	30	0.0214235	0.541667	0.555556	0.201051	0.0980392	0.588235	0.858568
Network1878	38.72	6.36	45.08	75	145	1	0.053	11	0.091	7	5		30	16	0.88	0.41	70.7107	32	2	20	32	0.0320323	0.458333	0.462963	0.190539	0.110345	0.517241	0.858433
Network3157	74.99	15.79	90.78	75	186	1	0.097	9	0.083	9	7		40	31	0.83	0.44	81.6497	31	3	19	31	0.0645051	0.375	0.462963	0.244415	0.166667	0.403226	0.858432
Network1872	38.93	9.63	48.56	85	137	1	0.044	11	0.043	6	7	7	31	17	0.78	0.41	85.6777	30	4	20	30	0.0345051	0.458333	0.524691	0.180026	0.124088	0.620438	0.858309
Network2312	11.25	12.59	23.84	62	147	1	0.106	12	0.064	4	10		30	14	0.8	0.35	80.2208	31	3	22	31	0.0169399	0.5	0.382716	0.193167	0.0952381	0.421769	0.858231
Network1955	15.97	34.32	50.29	71	233	1	0.128	9	0.087	3	5		33	26	0.88	0.41	77.502	32	2	20	32	0.0357343	0.375	0.438272	0.306176	0.111588	0.304721	0.858147
Network3473	80.65	127.82	208.47	112	390	1	0.083	14	0.084	1	8		52	34	0.78	0.41	90.4925	30	4	20	30	0.148132	0.583333	0.691358	0.512484	0.0871795	0.287179	0.85813
Network3152	55.57	11.92	67.49	87	143	1	0.043	11	0.041	6	7	7	32	18	0.78	0.41	85.8105	30	4	20	30	0.0479561	0.458333	0.537037	0.187911	0.125874	0.608392	0.858013
Network3822	70.94	15.3	86.24	94	170	1	0.038	11	0.043	5	6		33	17	0.82	0.41	84.4049	31	3	20	31	0.0612792	0.458333	0.580247	0.22339	0.1	0.552941	0.857911
Network1959	18.23	35.75	53.98	71	233	1	0.128	9	0.087	3	5		33	26	0.88	0.41	77.4355	32	2	20	32	0.0383563	0.375	0.438272	0.306176	0.111588	0.304721	0.857623
Network311	3.42	1.46	4.88	51	143	1	0.152	7	0.068	3	4		26	17	0.88	0.41	70.7107	32	2	20	32	0.00346756	0.291667	0.314815	0.187911	0.118881	0.356643	0.85758
Network1183	34.12	53.86	87.98	85	235	1	0.084	11	0.08	9	6		38	30	0.82	0.41	85.9634	31	3	20	31	0.0625155	0.458333	0.524691	0.308804	0.12766	0.361702	0.857493
Network1096	22.9	52.69	75.59	94	243	1	0.065	11	0.064	10	8		46	27	0.79	0.44	93.6818	30	4	19	30	0.0537116	0.458333	0.580247	0.319317	0.111111	0.386831	0.85748
Network1279	34.84	30.3	65.14	97	209	1	0.09	14	0.088	13	6		26	18	0.8	0.35	89.4427	31	3	22	31	0.0462862	0.583333	0.598765	0.274639	0.0861244	0.464115	0.857472
Network3398	61.98	7.41	69.39	80	160	1	0.077	11	0.081	9	6		32	21	0.82	0.41	84.0168	31	3	20	31	0.0493061	0.458333	0.493827	0.21025	0.13125	0.5	0.85743
Network4156	71.4	16.67	88.07	93	182	1	0.117	11	0.074	4	9		25	15	0.79	0.44	86.6025	30	4	19	30	0.0625795	0.458333	0.574074	0.239159	0.0824176	0.510989	0.85736
Network2065	38.66	16.82	55.48	68	181	1	0.083	11	0.064	4	6		31	23	0.81	0.38	86.6025	31	3	21	31	0.0394222	0.458333	0.419753	0.237845	0.127072	0.375691	0.857318
Network2305	18.22	149.4	167.62	60	146	1	0.098	11	0.074	3	10		28	21	0.86	0.35	75.5929	32	2	22	32	0.119105	0.458333	0.37037	0.191853	0.143836	0.410959	0.857263
Network3196	52.2	1.92	54.12	70	103	1	0.047	10	0.075	8	6		22	13	0.88	0.41	70.7107	32	2	20	32	0.0384558	0.416667	0.432099	0.135348	0.126214	0.679612	0.857249
Network2535	78.91	103.37	182.28	94	303	1	0.102	11	0.063	4	7		64	43	0.81	0.38	86.6025	31	3	21	31	0.129522	0.458333	0.580247	0.39816	0.141914	0.310231	0.857219
Network598	15.09	4.35	19.44	64	113	1	0.097	8	0.071	6	7		25	16	0.88	0.41	70.7107	32	2	20	32	0.0138134	0.333333	0.395062	0.148489	0.141593	0.566372	0.8572
Network879	26.51	28.43	54.94	79	216	1	0.103	9	0.06	4	6		33	22	0.83	0.44	76.5223	31	3	19	31	0.0390385	0.375	0.487654	0.283837	0.101852	0.365741	0.857118
Network2280	10.95	13.31	24.26	65	166	1	0.134	10	0.068	4	6		26	16	0.86	0.35	75.5929	32	2	22	32	0.0172383	0.416667	0.401235	0.218134	0.0963855	0.391566	0.857078
Network1796	29	3	32	58	95	1	0.076	8	0.067	6	7		22	15	0.88	0.41	70.7107	32	2	20	32	0.0227381	0.333333	0.358025	0.124836	0.157895	0.610526	0.857066
Network1328	24.24	34.36	58.6	125	232	1	0.038	12	0.079	10	8		43	28	0.76	0.47	95.0148	29	5	18	29	0.0416391	0.5	0.771605	0.304862	0.12069	0.538793	0.857017
Network4030	76.8	88.2	165	109	203	1	0.029	13	0.037	8	8	10	26	15	0.81	0.38	87.5	31	3	21	31	0.117243	0.541667	0.67284	0.266754	0.0738916	0.536946	0.85683
Network2069	44.55	16.4	60.95	68	182	1	0.084	11	0.064	4	6		31	23	0.81	0.38	86.6025	31	3	21	31	0.043309	0.458333	0.419753	0.239159	0.126374	0.373626	0.856692
Network3938	69.6	410.4	480	103	185	1	0.065	18	0.039	0	8	18	36	19	0.69	0.32	106.8	29	5	23	29	0.341071	0.75	0.635802	0.243101	0.102703	0.556757	0.856637
Network2144	37.37	8.02	45.39	78	136	1	0.079	10	0.095	10	5		24	15	0.84	0.47	80.6588	31	3	18	31	0.0322526	0.416667	0.481481	0.178712	0.110294	0.573529	0.85653
Network1246	22.65	9.68	32.33	91	154	1	0.039	14	0.072	13	8		26	16	0.76	0.38	91.5552	30	4	21	30	0.0229726	0.583333	0.561728	0.202365	0.103896	0.590909	0.85652
Network4059	96.72	65.47	162.19	107	328	1	0.067	14	0.091	14	9		45	33	0.81	0.38	88.5738	31	3	21	31	0.115247	0.583333	0.660494	0.431012	0.10061	0.32622	0.856422
Network1813	56.87	17.82	74.69	77	257	1	0.097	9	0.056	7	4		54	37	0.82	0.41	87.8242	31	3	20	31	0.0530721	0.375	0.475309	0.337714	0.143969	0.299611	0.85637
Network369	3.88	39.29	43.17	102	365	1	0.108	11	0.065	6	5		53	36	0.78	0.41	96.2416	30	4	20	30	0.0306751	0.458333	0.62963	0.479632	0.0986301	0.279452	0.856347
Network3838	71.4	8.97	80.37	83	160	1	0.07	11	0.074	2	9		31	20	0.82	0.41	84.4049	31	3	20	31	0.0571081	0.458333	0.512346	0.21025	0.125	0.51875	0.856245
Network147	2.2	2.07	4.27	23	63	1	0.227	4	0.122	2	3		18	16	0.93	0.38	55.0973	33	1	21	33	0.00303411	0.166667	0.141975	0.0827858	0.253968	0.365079	0.856211
Network3158	55.02	5.84	60.86	80	156	1	0.05	11	0.062	8	5		32	18	0.82	0.41	84.0168	31	3	20	31	0.043245	0.458333	0.493827	0.204993	0.115385	0.512821	0.85621
Network145	2.1	2.22	4.32	23	63	1	0.227	4	0.122	2	3		18	16	0.93	0.38	55.0973	33	1	21	33	0.00306964	0.166667	0.141975	0.0827858	0.253968	0.365079	0.856204
Network468	3.33	9.51	12.84	100	206	1	0.106	10	0.059	9	6		40	25	0.78	0.41	94.2809	30	4	20	30	0.00912366	0.416667	0.617284	0.270696	0.121359	0.485437	0.856188
Network149	2.32	2.12	4.44	23	63	1	0.227	4	0.122	2	3		18	16	0.93	0.38	55.0973	33	1	21	33	0.00315491	0.166667	0.141975	0.0827858	0.253968	0.365079	0.856186
Network151	2.55	1.96	4.51	23	63	1	0.227	4	0.122	2	3		18	16	0.93	0.38	55.0973	33	1	21	33	0.00320465	0.166667	0.141975	0.0827858	0.253968	0.365079	0.856177
Network2681	44.87	58.9	103.77	102	318	1	0.08	11	0.082	8	5		49	31	0.77	0.5	91.3781	29	5	17	29	0.0737354	0.458333	0.62963	0.417871	0.0974843	0.320755	0.856162
Network2519	78.29	84.68	162.97	91	281	1	0.104	11	0.041	4	7		55	36	0.8	0.35	89.4427	31	3	22	31	0.115801	0.458333	0.561728	0.369251	0.128114	0.323843	0.856063
Network1280	23.88	41.54	65.42	91	163	1	0.074	10	0.058	8	9		22	14	0.8	0.47	89.4427	30	4	18	30	0.0464852	0.416667	0.561728	0.214192	0.0858896	0.558282	0.855981
Network2461	74.69	63.3	137.99	103	316	1	0.063	12	0.078	9	6		47	36	0.82	0.41	86.0058	31	3	20	31	0.0980509	0.5	0.635802	0.415243	0.113924	0.325949	0.855852
Network3239	90.43	252.56	342.99	93	258	1	0.081	12	0.072	10	6		59	47	0.81	0.38	86.6025	31	3	21	31	0.243717	0.5	0.574074	0.339028	0.182171	0.360465	0.855842
Network1976	9.38	4.46	13.84	44	118	1	0.12	9	0.088	5	4		27	22	0.86	0.35	79.6477	32	2	22	32	0.00983423	0.375	0.271605	0.155059	0.186441	0.372881	0.855753
Network3750	72	13.17	85.17	84	196	1	0.122	11	0.096	10	9		37	23	0.79	0.44	91.7663	30	4	19	30	0.0605189	0.458333	0.518519	0.257556	0.117347	0.428571	0.855736
Network690	13.48	13.38	26.86	96	189	1	0.055	11	0.053	7	8		39	23	0.81	0.38	86.6025	31	3	21	31	0.0190858	0.458333	0.592593	0.248357	0.121693	0.507937	0.855696
Network3973	105.96	979.84	1085.8	125	480	1	0.076	17	0.068	16	7		108	68	0.76	0.47	99.9569	29	5	18	29	0.771532	0.708333	0.771605	0.630749	0.141667	0.260417	0.855694
Network2710	21.81	28.46	50.27	64	146	1	0.12	9	0.068	5	7		21	14	0.83	0.44	83.5086	31	3	19	31	0.0357201	0.375	0.395062	0.191853	0.0958904	0.438356	0.855301
Network4074	69	12.44	81.44	77	155	1	0.065	11	0.075	9	9		24	14	0.83	0.44	81.6497	31	3	19	31	0.0578684	0.458333	0.475309	0.203679	0.0903226	0.496774	0.855254
Network354	2.52	4.48	7	69	140	1	0.108	9	0.061	7	7		26	17	0.82	0.41	84.0168	31	3	20	31	0.00497396	0.375	0.425926	0.183968	0.121429	0.492857	0.855219
Network400	2.79	2.95	5.74	88	113	1	0.017	6	0.03	4	5		20	13	0.86	0.53	76.3763	31	3	16	31	0.00407865	0.25	0.54321	0.148489	0.115044	0.778761	0.855206
Network3893	105.73	985.23	1090.96	125	480	1	0.076	17	0.068	16	7		108	68	0.76	0.47	99.9569	29	5	18	29	0.775198	0.708333	0.771605	0.630749	0.141667	0.260417	0.85496
Network1492	23.4	268.64	292.04	103	306	1	0.076	13	0.056	8	9		67	42	0.74	0.41	105.407	29	5	20	29	0.207514	0.541667	0.635802	0.402102	0.137255	0.336601	0.854958
Network3673	91.2	24.07	115.27	76	213	1	0.07	11	0.076	7	4		43	29	0.82	0.41	90.2678	31	3	20	31	0.0819069	0.458333	0.469136	0.279895	0.13615	0.356808	0.85486
Network870	17.83	3.91	21.74	54	108	1	0.109	10	0.114	2	6		23	16	0.83	0.44	81.6497	31	3	19	31	0.0154477	0.416667	0.333333	0.141919	0.148148	0.5	0.854818
Network3331	82.04	69.9	151.94	114	459	1	0.087	10	0.046	10	5		76	51	0.82	0.41	86.1203	31	3	20	31	0.107963	0.416667	0.703704	0.603154	0.111111	0.248366	0.854796
Network1326	22.96	9.5	32.46	106	177	1	0.029	11	0.05	2	9		37	25	0.78	0.41	94.2809	30	4	20	30	0.023065	0.458333	0.654321	0.232589	0.141243	0.59887	0.854675
Network3746	63.6	11.99	75.59	83	194	1	0.123	11	0.097	10	9		36	22	0.79	0.44	91.7663	30	4	19	30	0.0537116	0.458333	0.512346	0.254928	0.113402	0.427835	0.854625
Network2202	38.29	6.24	44.53	90	168	1	0.068	11	0.074	9	5		33	19	0.82	0.41	85.9634	31	3	20	31	0.0316415	0.458333	0.555556	0.220762	0.113095	0.535714	0.854386
Network2447	77.06	46.78	123.84	104	323	1	0.056	12	0.077	5	6		48	36	0.82	0.41	85.8192	31	3	20	31	0.0879964	0.5	0.641975	0.424442	0.111455	0.321981	0.854128
Network694	14.22	14.81	29.03	96	193	1	0.051	11	0.051	9	8		39	23	0.81	0.38	86.6025	31	3	21	31	0.0206277	0.458333	0.592593	0.253614	0.119171	0.497409	0.854127
Network595	17.9	11.86	29.76	85	211	1	0.083	11	0.069	10	6		36	26	0.78	0.41	94.2809	30	4	20	30	0.0211464	0.458333	0.524691	0.277267	0.123223	0.402844	0.854049
Network834	15.89	7.59	23.48	72	156	1	0.068	13	0.097	4	12		30	17	0.78	0.41	94.2809	30	4	20	30	0.0166841	0.541667	0.444444	0.204993	0.108974	0.461538	0.853984
Network877	26.11	16.2	42.31	76	202	1	0.108	9	0.071	4	6		33	22	0.83	0.44	77.445	31	3	19	31	0.030064	0.375	0.469136	0.26544	0.108911	0.376238	0.853943
Network1248	23.83	17.28	41.11	102	184	1	0.022	11	0.059	10	6		32	16	0.8	0.47	89.4427	30	4	18	30	0.0292113	0.458333	0.62963	0.241787	0.0869565	0.554348	0.853803
Network1960	9.42	2.85	12.27	42	100	1	0.136	9	0.075	1	4		19	14	0.86	0.35	76.7649	32	2	22	32	0.00871864	0.375	0.259259	0.131406	0.14	0.42	0.853756
Network628	13	2.48	15.48	61	111	1	0.113	7	0.059	6	4		23	15	0.88	0.41	70.7107	32	2	20	32	0.0109996	0.291667	0.376543	0.145861	0.135135	0.54955	0.853701
Network3076	52.56	3.34	55.9	58	95	1	0.076	8	0.067	6	7		22	15	0.88	0.41	70.7107	32	2	20	32	0.0397206	0.333333	0.358025	0.124836	0.157895	0.610526	0.85367
Network921	23.82	11.18	35	94	219	1	0.08	12	0.07	6	5		29	19	0.81	0.38	88.2843	31	3	21	31	0.0248698	0.5	0.580247	0.287779	0.086758	0.429224	0.853405
Network2532	45.35	28.4	73.75	98	231	1	0.093	12	0.104	10	6		41	26	0.79	0.44	85.6103	30	4	19	30	0.0524042	0.5	0.604938	0.303548	0.112554	0.424242	0.853296
Network1733	35.84	3.43	39.27	52	126	1	0.137	6	0.069	5	3		29	20	0.84	0.47	79.4719	31	3	18	31	0.0279039	0.25	0.320988	0.165572	0.15873	0.412698	0.853284
Network3832	73.2	19.82	93.02	95	206	1	0.117	11	0.092	10	9		37	23	0.79	0.44	91.7663	30	4	19	30	0.0660968	0.458333	0.58642	0.270696	0.11165	0.461165	0.853273
Network356	2.77	4.92	7.69	71	142	1	0.106	9	0.061	7	7		26	17	0.82	0.41	84.0168	31	3	20	31	0.00546425	0.375	0.438272	0.186597	0.119718	0.5	0.853266
Network1735	36.39	3.33	39.72	52	126	1	0.137	6	0.069	5	3		29	20	0.84	0.47	79.4719	31	3	18	31	0.0282237	0.25	0.320988	0.165572	0.15873	0.412698	0.85322
Network3874	68.74	82.31	151.05	93	233	1	0.074	13	0.084	9	8		46	26	0.75	0.44	90.8295	29	5	19	29	0.107331	0.541667	0.574074	0.306176	0.111588	0.399142	0.853161
Network2155	62.4	9.05	71.45	77	178	1	0.091	12	0.055	6	12		25	17	0.8	0.35	89.4427	31	3	22	31	0.0507699	0.5	0.475309	0.233903	0.0955056	0.432584	0.853099
Network3317	88.1	127.44	215.54	106	368	1	0.069	12	0.069	12	6		59	39	0.82	0.41	85.1466	31	3	20	31	0.153155	0.5	0.654321	0.483574	0.105978	0.288043	0.852858
Network3904	78.3	20.48	98.78	70	122	1	0.063	12	0.087	3	8		26	14	0.82	0.41	84.0168	31	3	20	31	0.0701896	0.5	0.432099	0.160315	0.114754	0.57377	0.852839
Network3319	90.73	109.51	200.24	107	380	1	0.068	12	0.073	12	6		62	42	0.82	0.41	85.0692	31	3	20	31	0.142284	0.5	0.660494	0.499343	0.110526	0.281579	0.852806
Network3984	79.07	20.08	99.15	70	122	1	0.063	12	0.087	3	8		26	14	0.82	0.41	84.0168	31	3	20	31	0.0704526	0.5	0.432099	0.160315	0.114754	0.57377	0.852787
Network4130	68.28	343.32	411.6	111	349	1	0.077	13	0.089	8	5		62	39	0.77	0.5	87.2644	29	5	17	29	0.292469	0.541667	0.685185	0.458607	0.111748	0.318052	0.852714
Network923	24.44	16.36	40.8	102	236	1	0.078	12	0.066	6	5		29	19	0.81	0.38	88.2843	31	3	21	31	0.0289911	0.5	0.62963	0.310118	0.0805085	0.432203	0.852456
Network759	26.36	164.11	190.47	86	231	1	0.088	12	0.081	10	8		41	33	0.81	0.38	86.6025	31	3	21	31	0.135341	0.5	0.530864	0.303548	0.142857	0.372294	0.85236
Network707	18.18	499.2	517.38	92	222	1	0.121	15	0.076	4	9		50	35	0.75	0.35	100	30	4	22	30	0.367632	0.625	0.567901	0.291721	0.157658	0.414414	0.852302
Network1900	35.24	3.69	38.93	73	101	1	0.018	10	0.039	10	6		23	13	0.82	0.41	84.0168	31	3	20	31	0.0276623	0.416667	0.450617	0.13272	0.128713	0.722772	0.852157
Network1268	20.96	11.6	32.56	82	188	1	0.126	11	0.109	10	9		36	22	0.79	0.44	91.7663	30	4	19	30	0.023136	0.458333	0.506173	0.247043	0.117021	0.43617	0.85205
Network3717	100.18	487.29	587.47	115	402	1	0.09	14	0.051	1	6		67	44	0.78	0.41	94.2809	30	4	20	30	0.417436	0.583333	0.709877	0.528252	0.109453	0.28607	0.851906
Network3812	65.91	38.81	104.72	109	314	1	0.096	12	0.082	10	6		59	35	0.75	0.44	101.26	29	5	19	29	0.0744104	0.5	0.67284	0.412615	0.111465	0.347134	0.85185
Network838	17.5	8.17	25.67	73	163	1	0.067	13	0.071	4	12		30	17	0.76	0.38	97.1825	30	4	21	30	0.0182402	0.541667	0.450617	0.214192	0.104294	0.447853	0.851833
Network3314	57.52	5.74	63.26	63	143	1	0.099	10	0.075	1	7		29	18	0.82	0.41	84.0168	31	3	20	31	0.0449504	0.416667	0.388889	0.187911	0.125874	0.440559	0.85178
Network3396	58.6	6.84	65.44	75	161	1	0.089	10	0.066	8	7		30	19	0.82	0.41	84.0168	31	3	20	31	0.0464994	0.416667	0.462963	0.211564	0.118012	0.465839	0.85154
Network1316	21.1	27.16	48.26	105	234	1	0.096	14	0.084	12	10		50	34	0.68	0.38	112.39	28	6	21	28	0.0342919	0.583333	0.648148	0.30749	0.145299	0.448718	0.851458
Network2356	17.98	9.18	27.16	57	123	1	0.125	7	0.059	4	5		27	15	0.88	0.41	70.7107	32	2	20	32	0.019299	0.291667	0.351852	0.161629	0.121951	0.463415	0.851449
Network1321	30.95	20.63	51.58	101	181	1	0.055	9	0.057	3	9		40	31	0.82	0.41	84.0168	31	3	20	31	0.036651	0.375	0.623457	0.237845	0.171271	0.558011	0.851305
Network1432	27.62	200.4	228.02	82	177	1	0.096	12	0.086	10	10		30	20	0.76	0.47	89.3095	29	5	18	29	0.162023	0.5	0.506173	0.232589	0.112994	0.463277	0.851093
Network757	25.69	100.76	126.45	98	339	1	0.074	13	0.101	13	7		45	32	0.82	0.41	84.9945	31	3	20	31	0.089851	0.541667	0.604938	0.445466	0.0943953	0.289086	0.851061
Network1344	24.63	63.82	88.45	136	314	1	0.04	13	0.078	9	7		55	35	0.75	0.44	98.3207	29	5	19	29	0.0628495	0.541667	0.839506	0.412615	0.111465	0.433121	0.850996
Network754	15.41	5.32	20.73	60	116	1	0.069	12	0.086	4	11		18	14	0.81	0.38	87.4475	31	3	21	31	0.01473	0.5	0.37037	0.152431	0.12069	0.517241	0.850899
Network3834	63.6	7.41	71.01	79	152	1	0.069	11	0.077	2	9		29	18	0.82	0.41	84.8875	31	3	20	31	0.0504572	0.458333	0.487654	0.199737	0.118421	0.519737	0.850786
Network1253	34.05	513.57	547.62	133	555	1	0.094	15	0.08	1	6		98	60	0.78	0.41	96.184	30	4	20	30	0.38912	0.625	0.820988	0.729304	0.108108	0.23964	0.85073
Network3748	65.4	12.78	78.18	82	188	1	0.128	11	0.105	10	9		36	22	0.79	0.44	91.7663	30	4	19	30	0.055552	0.458333	0.506173	0.247043	0.117021	0.43617	0.850567
Network2560	49.85	15.13	64.98	89	167	1	0.099	11	0.079	11	6		28	15	0.79	0.44	91.7663	30	4	19	30	0.0461725	0.458333	0.549383	0.219448	0.0898204	0.532934	0.850342
Network306	2.17	0.85	3.02	29	51	1	0.092	5	0.068	2	3		13	8	1	0.38	0	34	0	21	34	0.00214591	0.208333	0.179012	0.0670171	0.156863	0.568627	0.850169
Network3394	56.98	6.34	63.32	73	155	1	0.091	10	0.071	8	7		30	19	0.82	0.41	84.0168	31	3	20	31	0.044993	0.416667	0.450617	0.203679	0.122581	0.470968	0.850125
Network3544	72	93.6	165.6	91	171	1	0.067	15	0.08	0	2	15	33	18	0.79	0.32	92.582	31	3	23	31	0.11767	0.625	0.561728	0.224704	0.105263	0.532164	0.850098
Network925	26.63	10.18	36.81	94	215	1	0.088	12	0.078	6	5		29	19	0.81	0.38	88.2843	31	3	21	31	0.0261559	0.5	0.580247	0.282523	0.0883721	0.437209	0.849955
Network3793	90.78	341.33	432.11	103	290	1	0.072	13	0.063	9	8		67	42	0.78	0.41	87.489	30	4	20	30	0.307042	0.541667	0.635802	0.381078	0.144828	0.355172	0.849839
Network3180	52.42	4.14	56.56	73	101	1	0.018	10	0.039	10	6		23	13	0.82	0.41	84.0168	31	3	20	31	0.0401896	0.416667	0.450617	0.13272	0.128713	0.722772	0.849652
Network440	3.53	14.18	17.71	111	273	1	0.088	11	0.084	8	7		54	37	0.78	0.41	94.4649	30	4	20	30	0.0125841	0.458333	0.685185	0.358739	0.135531	0.406593	0.849415
Network3672	73.2	16.41	89.61	81	188	1	0.128	11	0.102	10	9		35	21	0.79	0.44	91.7663	30	4	19	30	0.0636738	0.458333	0.5	0.247043	0.111702	0.430851	0.849283
Network4064	79.35	30.96	110.31	86	153	1	0.048	14	0.098	13	7		31	16	0.78	0.41	88.9757	30	4	20	30	0.0783825	0.583333	0.530864	0.201051	0.104575	0.562092	0.849278
Network1799	58.09	13.15	71.24	74	182	1	0.093	8	0.054	6	7		40	31	0.82	0.41	84.0168	31	3	20	31	0.0506207	0.333333	0.45679	0.239159	0.17033	0.406593	0.849207
Network1028	17.37	13.96	31.33	99	209	1	0.107	10	0.063	9	6		40	25	0.78	0.41	94.2809	30	4	20	30	0.022262	0.416667	0.611111	0.274639	0.119617	0.473684	0.84919
Network2833	72.75	473.02	545.77	112	357	1	0.082	15	0.075	2	8		61	38	0.78	0.41	87.5992	30	4	20	30	0.387805	0.625	0.691358	0.46912	0.106443	0.313725	0.84916
Network480	3.43	16.76	20.19	134	204	1	0.018	7	0.064	5	6		43	27	0.83	0.56	84.7693	30	4	15	30	0.0143463	0.291667	0.82716	0.268068	0.132353	0.656863	0.849141
Network640	14.41	2.25	16.66	77	106	1	0.026	7	0.044	6	5		19	12	0.89	0.47	67.7003	32	2	18	32	0.011838	0.291667	0.475309	0.13929	0.113208	0.726415	0.84907
Network3568	72.02	6.81	78.83	49	87	1	0.077	12	0.105	12	6		18	9	0.87	0.38	73.0297	32	2	21	32	0.0560139	0.5	0.302469	0.114323	0.103448	0.563218	0.849021
Network1750	14.65	0.86	15.51	30	52	1	0.08	5	0.075	1	3		13	8	1	0.41	0	34	0	20	34	0.0110209	0.208333	0.185185	0.0683311	0.153846	0.576923	0.848886
Network470	3.53	12.72	16.25	99	205	1	0.066	11	0.092	10	6		42	27	0.79	0.44	91.7663	30	4	19	30	0.0115467	0.458333	0.611111	0.269382	0.131707	0.482927	0.848711
Network2849	72.58	517.21	589.79	116	424	1	0.085	14	0.078	2	8		83	52	0.79	0.44	84.8237	30	4	19	30	0.419084	0.583333	0.716049	0.557162	0.122642	0.273585	0.848671
Network3799	103.64	219.83	323.47	107	329	1	0.092	13	0.078	4	7		65	40	0.81	0.38	86.6025	31	3	21	31	0.229847	0.541667	0.660494	0.432326	0.121581	0.325228	0.848654
Network2845	81.05	25.64	106.69	80	163	1	0.041	10	0.046	4	8		35	28	0.81	0.38	87.178	31	3	21	31	0.0758102	0.416667	0.493827	0.214192	0.171779	0.490798	0.848561
Network3900	70.26	17.49	87.75	71	125	1	0.062	12	0.091	3	8		26	14	0.82	0.41	84.0168	31	3	20	31	0.0623521	0.5	0.438272	0.164258	0.112	0.568	0.84853
Network4133	106.68	952.47	1059.15	122	437	1	0.085	18	0.048	1	9		90	52	0.76	0.38	98.2343	30	4	21	30	0.752595	0.75	0.753086	0.574244	0.118993	0.279176	0.848477
Network3559	102.57	628.16	730.73	93	217	1	0.049	16	0.07	9	14		55	41	0.76	0.38	97.0143	30	4	21	30	0.519231	0.666667	0.574074	0.285151	0.18894	0.428571	0.848457
Network3702	71.4	313.8	385.2	92	171	1	0.097	18	0.073	3	3	18	31	18	0.71	0.29	106.904	30	4	24	30	0.27371	0.75	0.567901	0.224704	0.105263	0.538012	0.84839
Network3980	70.92	17.93	88.85	71	125	1	0.062	12	0.091	3	8		26	14	0.82	0.41	84.0168	31	3	20	31	0.0631337	0.5	0.438272	0.164258	0.112	0.568	0.848373
Network4044	70.49	38.57	109.06	88	160	1	0.05	13	0.077	9	7		29	16	0.78	0.41	95.2949	30	4	20	30	0.0774943	0.541667	0.54321	0.21025	0.1	0.55	0.848334
Network1006	18.33	8.74	27.07	95	169	3	0.076	9	0.066	2	6		44	33	0.81	0.38	86.9542	31	3	21	31	0.019235	0.375	0.58642	0.222076	0.195266	0.56213	0.848286
Network1458	22.64	445.8	468.44	99	176	1	0.071	18	0.052	0	8	18	34	18	0.69	0.32	111.803	29	5	23	29	0.332857	0.75	0.611111	0.231275	0.102273	0.5625	0.848065
Network1438	25.88	9.43	35.31	57	125	1	0.143	9	0.081	4	5		14	10	0.83	0.44	82.4958	31	3	19	31	0.0250901	0.375	0.351852	0.164258	0.08	0.456	0.847982
Network3960	79.01	215.01	294.02	110	269	1	0.064	13	0.082	4	8		55	29	0.79	0.44	92.4804	30	4	19	30	0.20892	0.541667	0.679012	0.353482	0.107807	0.408922	0.847953
Network3013	74.32	3.2	77.52	52	126	1	0.137	6	0.069	5	3		29	20	0.84	0.47	79.4719	31	3	18	31	0.055083	0.25	0.320988	0.165572	0.15873	0.412698	0.847848
Network3880	78.93	216.5	295.43	110	269	1	0.064	13	0.082	4	8		55	29	0.79	0.44	92.4804	30	4	19	30	0.209922	0.541667	0.679012	0.353482	0.107807	0.408922	0.847752
Network2701	52.31	35	87.31	81	182	1	0.054	14	0.089	14	5		39	22	0.76	0.38	97.7692	30	4	21	30	0.0620395	0.583333	0.5	0.239159	0.120879	0.445055	0.847698
Network3015	76.35	3.33	79.68	52	126	1	0.137	6	0.069	5	3		29	20	0.84	0.47	79.4719	31	3	18	31	0.0566179	0.25	0.320988	0.165572	0.15873	0.412698	0.847542
Network3808	73.2	12.53	85.73	96	177	1	0.044	12	0.081	10	8		32	19	0.79	0.44	86.6025	30	4	19	30	0.0609168	0.5	0.592593	0.232589	0.107345	0.542373	0.847489
Network2157	67.8	5.31	73.11	74	173	1	0.097	11	0.05	6	6		27	19	0.8	0.35	89.4427	31	3	22	31	0.0519494	0.458333	0.45679	0.227332	0.109827	0.427746	0.84719
Network1033	24.13	14.31	38.44	103	226	1	0.077	11	0.081	7	6		37	23	0.82	0.41	84.0168	31	3	20	31	0.0273141	0.458333	0.635802	0.296978	0.10177	0.455752	0.847089
Network1245	33.7	26.46	60.16	98	194	1	0.055	11	0.085	9	7		31	19	0.83	0.44	82.9679	31	3	19	31	0.0427476	0.458333	0.604938	0.254928	0.0979381	0.505155	0.847086
Network3073	70.27	8.76	79.03	72	170	1	0.089	9	0.077	9	7		38	30	0.82	0.41	84.0168	31	3	20	31	0.056156	0.375	0.444444	0.22339	0.176471	0.423529	0.847004
Network2765	79.35	29.53	108.88	76	158	1	0.045	11	0.056	5	9		38	29	0.8	0.35	89.4427	31	3	22	31	0.0773664	0.458333	0.469136	0.207622	0.183544	0.481013	0.846966
Network1640	29.11	502.03	531.14	127	290	1	0.076	17	0.067	15	12		59	39	0.68	0.38	103.872	28	6	21	28	0.37741	0.708333	0.783951	0.381078	0.134483	0.437931	0.846926
Network1591	39.5	224.4	263.9	90	212	1	0.15	11	0.095	2	6		48	34	0.81	0.38	86.6025	31	3	21	31	0.187518	0.458333	0.555556	0.278581	0.160377	0.424528	0.846852
Network3541	100.2	609.6	709.8	93	247	1	0.09	13	0.068	8	8	13	46	32	0.83	0.44	87.2912	31	3	19	31	0.504359	0.541667	0.574074	0.324573	0.129555	0.376518	0.846739
Network434	2.97	13.02	15.99	102	217	1	0.086	12	0.072	7	8		38	25	0.76	0.38	97.0143	30	4	21	30	0.0113619	0.5	0.62963	0.285151	0.115207	0.470046	0.846331
Network3718	70.17	42.75	112.92	107	372	1	0.107	13	0.084	8	6		65	35	0.74	0.41	95.7616	29	5	20	29	0.080237	0.541667	0.660494	0.48883	0.094086	0.287634	0.846329
Network1069	31.91	23.95	55.86	103	271	1	0.045	13	0.071	12	9	6	30	20	0.81	0.38	86.6025	31	3	21	31	0.0396922	0.541667	0.635802	0.35611	0.0738007	0.380074	0.846295
Network3988	70.8	51.49	122.29	84	191	1	0.127	11	0.099	10	9		35	21	0.76	0.47	88.6405	29	5	18	29	0.086895	0.458333	0.518519	0.250986	0.109948	0.439791	0.846261
Network3346	57.2	3.59	60.79	55	117	1	0.117	8	0.078	1	5		26	17	0.83	0.44	81.6497	31	3	19	31	0.0431953	0.333333	0.339506	0.153745	0.145299	0.470085	0.846177
Network2685	52.6	25.18	77.78	71	146	1	0.066	13	0.092	2	7		35	22	0.76	0.38	97.7692	30	4	21	30	0.0552678	0.541667	0.438272	0.191853	0.150685	0.486301	0.846122
Network1080	23.47	47.99	71.46	94	237	1	0.071	12	0.077	4	8		45	25	0.78	0.41	94.5905	30	4	20	30	0.050777	0.5	0.580247	0.311432	0.105485	0.396624	0.846087
Network1423	36.96	110.28	147.24	92	267	1	0.065	14	0.099	11	8		35	25	0.78	0.41	94.2809	30	4	20	30	0.104624	0.583333	0.567901	0.350854	0.093633	0.344569	0.846058
Network2146	32.27	4.13	36.4	63	128	1	0.122	8	0.074	7	7		24	16	0.83	0.44	81.6497	31	3	19	31	0.0258646	0.333333	0.388889	0.1682	0.125	0.492188	0.845994
Network2544	49.39	19.08	68.47	101	175	1	0.03	12	0.07	12	6		35	16	0.79	0.44	86.6025	30	4	19	30	0.0486524	0.5	0.623457	0.229961	0.0914286	0.577143	0.845984
Network355	4.09	20.92	25.01	97	249	1	0.1	11	0.085	6	7		40	30	0.78	0.41	94.2809	30	4	20	30	0.0177712	0.458333	0.598765	0.327201	0.120482	0.389558	0.845853
Network386	2.63	2.67	5.3	62	116	1	0.12	8	0.08	7	7		23	15	0.83	0.44	81.6497	31	3	19	31	0.003766	0.333333	0.382716	0.152431	0.12931	0.534483	0.845569
Network1956	8.05	3.19	11.24	41	97	1	0.143	9	0.089	1	4		19	14	0.86	0.35	76.7649	32	2	22	32	0.00798676	0.375	0.253086	0.127464	0.14433	0.42268	0.845568
Network584	14	107.4	121.4	43	56	1	0.059	9	0.05	4	4	9	6	4	1	0.32	15.0756	34	0	23	34	0.0862626	0.375	0.265432	0.0735874	0.0714286	0.767857	0.845462
Network2128	37.24	5.84	43.08	78	137	1	0.077	10	0.105	10	5		24	15	0.84	0.47	80.6588	31	3	18	31	0.0306112	0.416667	0.481481	0.180026	0.109489	0.569343	0.845456
Network1431	37.68	603.6	641.28	82	198	1	0.138	13	0.069	2	11		38	28	0.81	0.38	86.6025	31	3	21	31	0.455671	0.541667	0.506173	0.260184	0.141414	0.414141	0.845406
Network4134	76.57	666.79	743.36	121	396	1	0.089	12	0.049	9	5		67	40	0.84	0.47	82.4886	31	3	18	31	0.528206	0.5	0.746914	0.520368	0.10101	0.305556	0.845364
Network3350	63	4.2	67.2	55	117	1	0.117	8	0.078	1	5		26	17	0.83	0.44	81.6497	31	3	19	31	0.04775	0.333333	0.339506	0.153745	0.145299	0.470085	0.845266
Network4141	106.72	45.44	152.16	81	176	1	0.055	12	0.068	4	8		35	29	0.8	0.35	89.4427	31	3	22	31	0.10812	0.5	0.5	0.231275	0.164773	0.460227	0.845262
Network2049	38.12	51.03	89.15	79	298	1	0.097	10	0.046	10	5		48	31	0.81	0.38	86.6025	31	3	21	31	0.0633469	0.416667	0.487654	0.39159	0.104027	0.265101	0.845177
Network919	28.17	80.06	108.23	112	371	1	0.091	12	0.047	2	6		67	46	0.72	0.38	98.7772	29	5	21	29	0.0769045	0.5	0.691358	0.487516	0.123989	0.301887	0.845114
Network849	23.44	73.07	96.51	118	523	1	0.097	13	0.111	2	6		86	58	0.75	0.44	96.0268	29	5	19	29	0.0685767	0.541667	0.728395	0.687254	0.110899	0.225621	0.845067
Network1076	19.92	18.83	38.75	81	206	1	0.085	12	0.068	9	8		34	21	0.74	0.41	102.598	29	5	20	29	0.0275344	0.5	0.5	0.270696	0.101942	0.393204	0.844964
Network3566	69.6	6.11	75.71	49	85	1	0.077	12	0.111	12	6		18	9	0.87	0.38	73.0297	32	2	21	32	0.0537969	0.5	0.302469	0.111695	0.105882	0.576471	0.844682
Network4152	81	266.4	347.4	105	219	1	0.123	12	0.07	10	9		37	25	0.75	0.44	90.8317	29	5	19	29	0.24685	0.5	0.648148	0.287779	0.114155	0.479452	0.844208
Network1793	51.82	8.39	60.21	74	177	1	0.093	9	0.081	9	7		38	30	0.82	0.41	84.0168	31	3	20	31	0.0427831	0.375	0.45679	0.232589	0.169492	0.418079	0.844189
Network3384	65.4	114.6	180	85	147	1	0.048	15	0.103	2	11	15	27	18	0.8	0.35	89.4427	31	3	22	31	0.127902	0.625	0.524691	0.193167	0.122449	0.578231	0.844144
Network1167	33.59	42.52	76.11	84	253	1	0.069	11	0.089	8	4		45	33	0.82	0.41	85.9634	31	3	20	31	0.0540811	0.458333	0.518519	0.332457	0.130435	0.332016	0.844068
Network2524	43.48	11.6	55.08	86	167	1	0.062	13	0.077	10	6		31	19	0.76	0.38	91.5552	30	4	21	30	0.0391379	0.541667	0.530864	0.219448	0.113772	0.51497	0.843892
Network1430	26.6	245.4	272	89	196	1	0.087	12	0.077	10	10		30	20	0.76	0.47	89.3101	29	5	18	29	0.193274	0.5	0.549383	0.257556	0.102041	0.454082	0.843866
Network3588	64.2	12.89	77.09	79	184	1	0.131	11	0.112	10	9		35	21	0.79	0.44	91.7663	30	4	19	30	0.0547775	0.458333	0.487654	0.241787	0.11413	0.429348	0.843776
Network2753	71.47	518.08	589.55	79	194	1	0.067	12	0.076	5	10		46	33	0.83	0.44	82.4958	31	3	19	31	0.418914	0.5	0.487654	0.254928	0.170103	0.407216	0.843769
Network3668	65.4	12.12	77.52	79	184	1	0.131	11	0.112	10	9		35	21	0.79	0.44	91.7663	30	4	19	30	0.055083	0.458333	0.487654	0.241787	0.11413	0.429348	0.843715
Network1749	36.25	1.28	37.53	50	132	1	0.162	7	0.081	3	4		27	18	0.83	0.44	81.6497	31	3	19	31	0.0266675	0.291667	0.308642	0.173456	0.136364	0.378788	0.843682
Network1751	37.12	1.47	38.59	50	132	1	0.162	7	0.081	3	4		27	18	0.83	0.44	81.6497	31	3	19	31	0.0274207	0.291667	0.308642	0.173456	0.136364	0.378788	0.843531
Network695	19.57	62.03	81.6	113	408	1	0.1	10	0.093	5	5		86	61	0.79	0.44	94.3764	30	4	19	30	0.0579821	0.416667	0.697531	0.536137	0.14951	0.276961	0.843492
Network2195	63.65	73.15	136.8	115	420	1	0.097	10	0.059	4	6		64	42	0.82	0.41	85.715	31	3	20	31	0.0972053	0.416667	0.709877	0.551905	0.1	0.27381	0.843392
Network3335	90.68	82.66	173.34	114	458	1	0.088	10	0.055	10	5		76	51	0.82	0.41	85.8621	31	3	20	31	0.123169	0.416667	0.703704	0.60184	0.111354	0.248908	0.843376
Network3030	53.77	0.99	54.76	30	52	1	0.08	5	0.075	1	3		13	8	1	0.41	0	34	0	20	34	0.0389106	0.208333	0.185185	0.0683311	0.153846	0.576923	0.843308
Network4045	106.84	104.12	210.96	109	372	1	0.072	13	0.101	9	6		51	39	0.82	0.41	85.8919	31	3	20	31	0.149901	0.541667	0.67284	0.48883	0.104839	0.293011	0.843273
Network3189	75	13.42	88.42	66	157	1	0.093	9	0.056	7	6		34	26	0.81	0.38	86.6025	31	3	21	31	0.0628282	0.375	0.407407	0.206307	0.165605	0.420382	0.843237
Network3800	73.12	29	102.12	106	268	1	0.092	12	0.073	10	8		51	32	0.74	0.41	96.0811	29	5	20	29	0.0725629	0.5	0.654321	0.352168	0.119403	0.395522	0.843189
Network3636	66.71	18.89	85.6	90	234	1	0.083	12	0.067	9	8		44	26	0.74	0.41	102.598	29	5	20	29	0.0608244	0.5	0.555556	0.30749	0.111111	0.384615	0.842891
Network2438	40.45	27.63	68.08	92	250	1	0.078	11	0.081	4	5		46	25	0.82	0.41	84.6978	31	3	20	31	0.0483753	0.458333	0.567901	0.328515	0.1	0.368	0.842492
Network2708	19.48	24.34	43.82	66	154	1	0.151	8	0.054	5	5		22	14	0.79	0.44	92.1954	30	4	19	30	0.031137	0.333333	0.407407	0.202365	0.0909091	0.428571	0.842394
Network3912	79.8	204.6	284.4	90	192	1	0.089	12	0.084	10	10		36	22	0.76	0.47	89.3095	29	5	18	29	0.202085	0.5	0.555556	0.2523	0.114583	0.46875	0.842375
Network2476	35.77	14.13	49.9	74	143	1	0.096	12	0.089	9	6		22	13	0.81	0.38	86.6025	31	3	21	31	0.0354572	0.5	0.45679	0.187911	0.0909091	0.517483	0.842363
Network620	12.82	3.75	16.57	74	115	1	0.053	6	0.032	5	5		23	15	0.88	0.44	75.0514	32	2	19	32	0.0117741	0.25	0.45679	0.151117	0.130435	0.643478	0.842363
Network1637	38.98	359.65	398.63	146	555	1	0.081	16	0.069	1	8		85	49	0.72	0.38	100.941	29	5	21	29	0.283253	0.666667	0.901235	0.729304	0.0882883	0.263063	0.842327
Network3992	79.8	205.2	285	90	192	1	0.089	12	0.084	10	10		36	22	0.76	0.47	89.3095	29	5	18	29	0.202511	0.5	0.555556	0.2523	0.114583	0.46875	0.842289
Network1422	25.94	16.77	42.71	69	135	1	0.066	11	0.097	4	7		23	13	0.83	0.44	82.4958	31	3	19	31	0.0303482	0.458333	0.425926	0.177398	0.0962963	0.511111	0.842245
Network1510	27.43	489.6	517.03	96	215	1	0.077	16	0.08	10	13		35	21	0.71	0.44	103.487	28	6	19	28	0.367384	0.666667	0.592593	0.282523	0.0976744	0.446512	0.842194
Network2074	15.35	1.88	17.23	40	68	1	0.052	7	0.046	2	4		16	10	0.88	0.41	70.7107	32	2	20	32	0.012243	0.291667	0.246914	0.0893561	0.147059	0.588235	0.841914
Network1394	22.75	56.94	79.69	85	209	1	0.075	13	0.098	9	8		34	20	0.75	0.44	90.8295	29	5	19	29	0.056625	0.541667	0.524691	0.274639	0.0956938	0.406699	0.841855
Network772	16.7	8.69	25.39	61	142	1	0.078	12	0.109	1	7		28	20	0.81	0.38	87.8204	31	3	21	31	0.0180413	0.5	0.376543	0.186597	0.140845	0.429577	0.841814
Network1116	19.59	5.6	25.19	46	92	1	0.115	8	0.089	8	7		14	12	0.88	0.41	70.7107	32	2	20	32	0.0178991	0.333333	0.283951	0.120894	0.130435	0.5	0.841804
Network3741	99.08	76.81	175.89	104	330	1	0.064	12	0.088	9	6		50	38	0.82	0.41	85.8919	31	3	20	31	0.124981	0.5	0.641975	0.43364	0.115152	0.315152	0.841579
Network678	14.01	10.62	24.63	92	172	1	0.05	11	0.071	9	9		34	23	0.81	0.38	86.6025	31	3	21	31	0.0175012	0.458333	0.567901	0.226018	0.133721	0.534884	0.841527
Network1501	36.93	69.43	106.36	89	264	1	0.089	12	0.084	9	8		41	27	0.81	0.38	87.8204	31	3	21	31	0.0755757	0.5	0.549383	0.346912	0.102273	0.337121	0.841521
Network1499	33.84	170.82	204.66	100	303	1	0.078	12	0.093	9	8		54	36	0.79	0.44	94.3778	30	4	19	30	0.145424	0.5	0.617284	0.39816	0.118812	0.330033	0.841321
Network1480	27.41	640.32	667.73	100	215	1	0.057	15	0.07	12	6		41	28	0.73	0.47	100.076	28	6	18	28	0.474466	0.625	0.617284	0.282523	0.130233	0.465116	0.841223
Network2633	19.03	27.8	46.83	79	190	1	0.071	12	0.055	4	6		23	18	0.76	0.38	97.0143	30	4	21	30	0.0332758	0.5	0.487654	0.249671	0.0947368	0.415789	0.841213
Network531	16.95	4.96	21.91	54	190	1	0.109	8	0.093	7	4		41	27	0.88	0.41	75.9396	32	2	20	32	0.0155685	0.333333	0.333333	0.249671	0.142105	0.284211	0.841106
Network3411	82.81	85.11	167.92	108	455	1	0.092	10	0.098	1	6		93	67	0.83	0.44	82.3273	31	3	19	31	0.119318	0.416667	0.666667	0.597898	0.147253	0.237363	0.841096
Network1243	30.64	94.14	124.78	106	218	1	0.049	10	0.031	7	8		38	27	0.81	0.38	86.6025	31	3	21	31	0.0886644	0.416667	0.654321	0.286465	0.123853	0.486239	0.841027
Network3671	103.2	206.4	309.6	89	231	1	0.129	11	0.073	2	9		44	32	0.81	0.38	86.6025	31	3	21	31	0.219991	0.458333	0.549383	0.303548	0.138528	0.385281	0.840933
Network1427	33.99	603.6	637.59	87	181	1	0.07	13	0.064	11	8		37	27	0.79	0.44	91.7663	30	4	19	30	0.453049	0.541667	0.537037	0.237845	0.149171	0.480663	0.840809
Network3153	68.95	15.59	84.54	74	177	1	0.093	9	0.081	9	7		38	30	0.82	0.41	84.0168	31	3	20	31	0.0600712	0.375	0.45679	0.232589	0.169492	0.418079	0.840732
Network2853	81.47	297.68	379.15	134	610	1	0.086	13	0.081	2	8		98	57	0.79	0.44	85.9628	30	4	19	30	0.269411	0.541667	0.82716	0.801577	0.0934426	0.219672	0.840672
Network3512	65.4	11.36	76.76	82	166	1	0.118	10	0.068	9	8		32	19	0.78	0.41	94.2809	30	4	20	30	0.054543	0.416667	0.506173	0.218134	0.114458	0.493976	0.840654
Network3556	65.02	18.92	83.94	90	232	1	0.083	12	0.07	9	8		44	26	0.74	0.41	102.598	29	5	20	29	0.0596449	0.5	0.555556	0.304862	0.112069	0.387931	0.840606
Network2453	75.76	316.22	391.98	116	521	1	0.087	12	0.086	6	6		103	56	0.8	0.47	86.1988	30	4	18	30	0.278527	0.5	0.716049	0.684625	0.107486	0.222649	0.840537
Network1067	29.14	37.81	66.95	100	278	1	0.056	12	0.059	11	8	6	29	20	0.81	0.38	86.6025	31	3	21	31	0.0475724	0.5	0.617284	0.365309	0.0719424	0.359712	0.840457
Network776	18.05	10	28.05	61	143	1	0.077	12	0.109	1	7		28	20	0.81	0.38	87.8204	31	3	21	31	0.0199314	0.5	0.376543	0.187911	0.13986	0.426573	0.840444
Network455	5.01	151.94	156.95	143	613	1	0.084	11	0.083	6	6		109	73	0.79	0.44	95.186	30	4	19	30	0.111523	0.458333	0.882716	0.805519	0.119086	0.233279	0.840405
Network2781	80.02	37.3	117.32	76	157	1	0.045	11	0.062	5	9		38	29	0.8	0.35	89.4427	31	3	22	31	0.0833635	0.458333	0.469136	0.206307	0.184713	0.484076	0.840351
Network836	16.41	6.15	22.56	65	145	1	0.096	10	0.083	3	7		31	16	0.82	0.41	84.9837	31	3	20	31	0.0160304	0.416667	0.401235	0.190539	0.110345	0.448276	0.8403
Network3678	70.8	4	74.8	51	102	1	0.099	9	0.065	1	6		21	11	0.87	0.38	73.0297	32	2	21	32	0.0531503	0.375	0.314815	0.134034	0.107843	0.5	0.840292
Network927	27.53	17.72	45.25	101	239	1	0.094	12	0.113	6	5		28	18	0.87	0.38	76.0345	32	2	21	32	0.0321531	0.5	0.623457	0.31406	0.0753138	0.422594	0.840226
Network2861	80.8	33.07	113.87	80	161	1	0.042	10	0.055	4	8		35	28	0.81	0.38	87.178	31	3	21	31	0.0809121	0.416667	0.493827	0.211564	0.173913	0.496894	0.840107
Network942	17.97	8.39	26.36	79	147	1	0.061	8	0.053	7	6		26	19	0.83	0.44	83.5414	31	3	19	31	0.0187305	0.333333	0.487654	0.193167	0.129252	0.537415	0.840046
Network1173	33.46	688.93	722.39	125	515	1	0.091	15	0.074	1	6		80	45	0.79	0.44	93.9577	30	4	19	30	0.513305	0.625	0.771605	0.676741	0.0873786	0.242718	0.840028
Network291	3.42	4.48	7.9	52	182	1	0.096	8	0.09	7	4		41	26	0.88	0.41	74.1772	32	2	20	32	0.00561347	0.333333	0.320988	0.239159	0.142857	0.285714	0.839973
Network2785	71.4	192.6	264	90	280	1	0.083	13	0.087	1	7		52	32	0.81	0.38	86.6025	31	3	21	31	0.187589	0.541667	0.555556	0.367937	0.114286	0.321429	0.839958
Network3968	79.12	12.88	92	68	123	1	0.064	12	0.101	3	8		26	14	0.82	0.41	84.0168	31	3	20	31	0.065372	0.5	0.419753	0.161629	0.113821	0.552846	0.839836
Network2860	46.3	17.48	63.78	92	150	1	0.059	12	0.054	10	8		29	16	0.76	0.38	91.5552	30	4	21	30	0.0453199	0.5	0.567901	0.197109	0.106667	0.613333	0.839769
Network3637	100.06	519.43	619.49	125	484	1	0.089	13	0.048	1	6		78	44	0.82	0.41	86.1739	31	3	20	31	0.440188	0.541667	0.771605	0.636005	0.0909091	0.258264	0.83975
Network2078	17.18	1.53	18.71	40	69	1	0.052	7	0.047	2	4		16	10	0.88	0.41	70.7107	32	2	20	32	0.0132947	0.291667	0.246914	0.0906702	0.144928	0.57971	0.839638
Network3888	79.42	14.03	93.45	68	123	1	0.064	12	0.101	3	8		26	14	0.82	0.41	84.0168	31	3	20	31	0.0664023	0.5	0.419753	0.161629	0.113821	0.552846	0.83963
Network2051	39.38	70.04	109.42	82	311	1	0.094	10	0.045	10	5		48	31	0.81	0.38	86.6025	31	3	21	31	0.0777501	0.416667	0.506173	0.408673	0.0996785	0.263666	0.839623
Network307	3.19	1.32	4.51	50	139	1	0.149	7	0.083	3	4		25	16	0.88	0.41	70.7107	32	2	20	32	0.00320465	0.291667	0.308642	0.182654	0.115108	0.359712	0.839246
Network2472	42.43	65.4	107.83	84	183	1	0.07	10	0.104	9	4		33	22	0.84	0.47	80.2312	31	3	18	31	0.0766203	0.416667	0.518519	0.240473	0.120219	0.459016	0.839119
Network1120	22.82	5.84	28.66	46	91	1	0.117	8	0.093	8	7		14	12	0.88	0.41	70.7107	32	2	20	32	0.0203648	0.333333	0.283951	0.11958	0.131868	0.505495	0.839028
Network774	18.12	8.21	26.33	61	138	1	0.081	12	0.108	1	11		25	18	0.81	0.38	87.8204	31	3	21	31	0.0187092	0.5	0.376543	0.18134	0.130435	0.442029	0.838976
Network2390	19.99	6.86	26.85	51	106	1	0.088	9	0.081	4	5		17	10	0.88	0.41	70.7107	32	2	20	32	0.0190787	0.375	0.314815	0.13929	0.0943396	0.481132	0.838854
Network3714	64.09	21.56	85.65	103	297	1	0.101	13	0.091	8	8		49	27	0.74	0.41	102.598	29	5	20	29	0.0608599	0.541667	0.635802	0.390276	0.0909091	0.346801	0.838616
Network2225	63.6	32.64	96.24	79	215	1	0.124	9	0.055	1	9		39	27	0.81	0.38	87.5	31	3	21	31	0.0683848	0.375	0.487654	0.282523	0.125581	0.367442	0.838614
Network618	12.69	3.77	16.46	73	113	1	0.055	6	0.038	5	5		23	15	0.88	0.44	75.3144	32	2	19	32	0.0116959	0.25	0.450617	0.148489	0.132743	0.646018	0.838533
Network959	27.55	12.14	39.69	96	225	1	0.094	11	0.087	6	5		27	18	0.82	0.41	84.8875	31	3	20	31	0.0282023	0.458333	0.592593	0.295664	0.08	0.426667	0.838526
Network755	23.5	147.5	171	83	227	1	0.08	10	0.051	8	6		39	32	0.81	0.38	86.6025	31	3	21	31	0.121507	0.416667	0.512346	0.298292	0.140969	0.365639	0.838517
Network2946	50.11	0.88	50.99	26	45	1	0.211	5	0.099	1	4		11	9	0.92	0.35	55.47	33	1	22	33	0.0362317	0.208333	0.160494	0.0591327	0.2	0.577778	0.83842
Network2230	43.54	6.52	50.06	84	158	1	0.063	13	0.112	9	12		29	19	0.78	0.41	94.2809	30	4	20	30	0.0355709	0.541667	0.518519	0.207622	0.120253	0.531646	0.838346
Network2839	83.9	125.53	209.43	95	294	1	0.1	11	0.069	4	7		57	37	0.81	0.38	86.6025	31	3	21	31	0.148814	0.458333	0.58642	0.386334	0.12585	0.323129	0.838329
Network3810	63.07	33.35	96.42	112	359	1	0.103	11	0.071	8	6		63	34	0.75	0.44	101.371	29	5	19	29	0.0685127	0.458333	0.691358	0.471748	0.0947075	0.311978	0.838318
Network3736	72.79	51.24	124.03	104	330	1	0.076	10	0.066	8	6		65	40	0.76	0.47	93.3428	29	5	18	29	0.0881314	0.416667	0.641975	0.43364	0.121212	0.315152	0.838313
Network2948	51.39	0.96	52.35	26	45	1	0.211	5	0.099	1	4		11	9	0.92	0.35	55.47	33	1	22	33	0.0371981	0.208333	0.160494	0.0591327	0.2	0.577778	0.838227
Network3029	74.4	1.55	75.95	50	132	1	0.162	7	0.081	3	4		27	18	0.83	0.44	81.6497	31	3	19	31	0.0539674	0.291667	0.308642	0.173456	0.136364	0.378788	0.838222
Network2950	53.49	0.94	54.43	26	45	1	0.211	5	0.099	1	4		11	9	0.92	0.35	55.47	33	1	22	33	0.0386761	0.208333	0.160494	0.0591327	0.2	0.577778	0.837931
Network3596	65.4	4.55	69.95	49	92	1	0.112	9	0.075	9	8		17	10	0.87	0.38	73.0297	32	2	21	32	0.049704	0.375	0.302469	0.120894	0.108696	0.532609	0.837907
Network2952	54.74	0.95	55.69	26	45	1	0.211	5	0.099	1	4		11	9	0.92	0.35	55.47	33	1	22	33	0.0395714	0.208333	0.160494	0.0591327	0.2	0.577778	0.837752
Network3510	63.6	7.41	71.01	85	159	1	0.062	13	0.109	9	12		29	19	0.78	0.41	94.2809	30	4	20	30	0.0504572	0.541667	0.524691	0.208936	0.119497	0.534591	0.83749
Network1512	28.38	197.4	225.78	98	177	1	0.045	15	0.062	13	6		27	20	0.67	0.41	109.627	27	7	20	27	0.160431	0.625	0.604938	0.232589	0.112994	0.553672	0.837411
Network1745	32.5	1.4	33.9	48	129	1	0.167	7	0.088	3	4		26	17	0.83	0.44	81.6497	31	3	19	31	0.0240882	0.291667	0.296296	0.169514	0.131783	0.372093	0.837407
Network1747	32.75	1.41	34.16	48	129	1	0.167	7	0.088	3	4		26	17	0.83	0.44	81.6497	31	3	19	31	0.0242729	0.291667	0.296296	0.169514	0.131783	0.372093	0.83737
Network4060	70.87	42.3	113.17	88	154	1	0.053	13	0.091	9	7		29	16	0.78	0.41	95.2949	30	4	20	30	0.0804147	0.541667	0.54321	0.202365	0.103896	0.571429	0.837198
Network1721	31.25	1.99	33.24	48	110	1	0.118	5	0.054	3	3		23	16	0.88	0.44	68.5994	32	2	19	32	0.0236192	0.208333	0.296296	0.144547	0.145455	0.436364	0.83717
Network1723	31.66	2.13	33.79	48	110	1	0.118	5	0.054	3	3		23	16	0.88	0.44	68.5994	32	2	19	32	0.02401	0.208333	0.296296	0.144547	0.145455	0.436364	0.837092
Network3554	63.09	18.72	81.81	100	293	1	0.103	13	0.093	8	8		48	26	0.74	0.41	102.598	29	5	20	29	0.0581314	0.541667	0.617284	0.38502	0.0887372	0.341297	0.837076
Network1914	34.22	2.32	36.54	73	111	1	0.038	8	0.063	8	5		20	11	0.93	0.41	51.6398	33	1	20	33	0.0259641	0.333333	0.450617	0.145861	0.0990991	0.657658	0.837023
Network2153	61.2	6.3	67.5	74	168	1	0.092	12	0.075	6	12		25	17	0.8	0.35	89.4427	31	3	22	31	0.0479632	0.5	0.45679	0.220762	0.10119	0.440476	0.837003
Network1335	35.61	185.38	220.99	116	408	1	0.096	11	0.056	4	7		97	63	0.76	0.38	98.0404	30	4	21	30	0.157028	0.458333	0.716049	0.536137	0.154412	0.284314	0.836967
Network1092	19.78	34.46	54.24	88	263	1	0.078	10	0.049	8	6		44	27	0.75	0.44	101.26	29	5	19	29	0.0385411	0.416667	0.54321	0.345598	0.102662	0.334601	0.836956
Network2842	45.17	11.64	56.81	88	152	1	0.046	13	0.075	10	6		31	17	0.76	0.38	91.5552	30	4	21	30	0.0403672	0.541667	0.54321	0.199737	0.111842	0.578947	0.836681
Network3802	63.78	9.6	73.38	81	137	1	0.027	11	0.069	3	9		29	16	0.82	0.41	84.8875	31	3	20	31	0.0521413	0.458333	0.5	0.180026	0.116788	0.591241	0.836633
Network368	2.73	4.43	7.16	86	128	1	0.038	6	0.04	5	5		23	15	0.85	0.5	83.7678	31	3	17	31	0.00508765	0.25	0.530864	0.1682	0.117188	0.671875	0.836576
Network2218	38.22	7.03	45.25	89	153	1	0.067	11	0.087	9	5		29	16	0.82	0.41	85.9634	31	3	20	31	0.0321531	0.458333	0.549383	0.201051	0.104575	0.581699	0.836524
Network3437	88.8	5.73	94.53	74	175	1	0.097	11	0.057	6	6		27	19	0.8	0.35	89.4427	31	3	22	31	0.0671697	0.458333	0.45679	0.229961	0.108571	0.422857	0.836518
Network1971	15.96	26.78	42.74	76	291	1	0.121	9	0.074	5	5		49	37	0.86	0.35	76.8977	32	2	22	32	0.0303696	0.375	0.469136	0.382392	0.127148	0.261168	0.8365
Network3489	80.66	220.36	301.02	111	481	1	0.087	10	0.049	1	8		94	59	0.79	0.44	86.8044	30	4	19	30	0.213894	0.416667	0.685185	0.632063	0.122661	0.230769	0.836385
Network3564	64.74	6.13	70.87	47	82	1	0.077	12	0.122	12	6		18	9	0.87	0.38	73.0297	32	2	21	32	0.0503578	0.5	0.290123	0.107753	0.109756	0.573171	0.836306
Network450	3.2	17.21	20.41	104	237	1	0.083	13	0.096	7	8		42	25	0.76	0.38	97.0143	30	4	21	30	0.0145026	0.541667	0.641975	0.311432	0.105485	0.438819	0.836175
Network1104	23.81	10.41	34.22	48	95	1	0.104	8	0.076	8	7		15	12	0.83	0.44	76.7391	31	3	19	31	0.0243155	0.333333	0.296296	0.124836	0.126316	0.505263	0.835961
Network1737	31.49	2.84	34.33	48	109	1	0.12	5	0.057	3	3		23	16	0.88	0.44	68.5994	32	2	19	32	0.0243937	0.208333	0.296296	0.143233	0.146789	0.440367	0.835682
Network1739	32.02	2.65	34.67	48	109	1	0.12	5	0.057	3	3		23	16	0.88	0.44	68.5994	32	2	19	32	0.0246353	0.208333	0.296296	0.143233	0.146789	0.440367	0.835634
Network3634	63.12	19.88	83	100	295	1	0.103	13	0.094	8	8		48	26	0.74	0.41	102.598	29	5	20	29	0.0589769	0.541667	0.617284	0.387648	0.0881356	0.338983	0.835606
Network608	13.68	3.25	16.93	80	120	1	0.039	6	0.064	6	4		23	15	0.89	0.5	68.9202	32	2	17	32	0.0120299	0.25	0.493827	0.157687	0.125	0.666667	0.835594
Network769	22.88	144.21	167.09	99	383	1	0.091	11	0.079	9	7		53	37	0.82	0.41	85.8124	31	3	20	31	0.118728	0.458333	0.611111	0.503285	0.0966057	0.258486	0.835224
Network4125	106.58	43.5	150.08	81	178	1	0.054	12	0.077	4	8		35	29	0.8	0.35	89.4427	31	3	22	31	0.106642	0.5	0.5	0.233903	0.162921	0.455056	0.835132
Network3354	56.82	1.77	58.59	40	70	1	0.072	7	0.055	2	4		16	10	0.88	0.41	70.7107	32	2	20	32	0.041632	0.291667	0.246914	0.0919842	0.142857	0.571429	0.834935
Network710	14.57	8.53	23.1	87	176	1	0.066	11	0.09	10	6		40	25	0.81	0.38	86.6025	31	3	21	31	0.0164141	0.458333	0.537037	0.231275	0.142045	0.494318	0.834907
Network3656	72.16	54.03	126.19	102	276	1	0.065	11	0.08	10	8		56	31	0.79	0.44	93.6818	30	4	19	30	0.0896662	0.458333	0.62963	0.362681	0.112319	0.369565	0.834893
Network2788	40.19	69	109.19	85	201	1	0.134	9	0.074	7	5		37	22	0.79	0.44	91.7663	30	4	19	30	0.0775866	0.375	0.524691	0.264126	0.109453	0.422886	0.834709
Network1090	19.25	29.68	48.93	92	322	1	0.107	10	0.074	8	6		43	25	0.79	0.44	93.3367	30	4	19	30	0.034768	0.416667	0.567901	0.423127	0.0776398	0.285714	0.8347
Network2528	48.93	13.38	62.31	96	169	1	0.026	10	0.049	10	8		35	19	0.79	0.44	86.6025	30	4	19	30	0.0442753	0.416667	0.592593	0.222076	0.112426	0.568047	0.834691
Network955	24.56	10.56	35.12	92	209	1	0.095	11	0.088	6	5		24	15	0.82	0.41	84.8875	31	3	20	31	0.0249551	0.458333	0.567901	0.274639	0.0717703	0.440191	0.834561
Network994	16.48	21.59	38.07	106	231	1	0.087	11	0.057	7	8		40	25	0.76	0.38	97.0143	30	4	21	30	0.0270512	0.458333	0.654321	0.303548	0.108225	0.458874	0.834369
Network2874	44.53	8.36	52.89	78	123	2	0.048	13	0.064	9	4		27	15	0.75	0.35	94.3729	30	4	22	30	0.0375818	0.541667	0.481481	0.161629	0.121951	0.634146	0.834293
Network3358	61.2	1.95	63.15	40	70	1	0.072	7	0.055	2	4		16	10	0.88	0.41	70.7107	32	2	20	32	0.0448722	0.291667	0.246914	0.0919842	0.142857	0.571429	0.834287
Network3194	50.7	2.23	52.93	73	112	1	0.038	8	0.063	8	5		20	11	0.93	0.41	51.6398	33	1	20	33	0.0376102	0.333333	0.450617	0.147175	0.0982143	0.651786	0.834252
Network2448	41.82	11.9	53.72	86	152	1	0.029	10	0.062	10	6		30	14	0.83	0.44	81.6497	31	3	19	31	0.0381716	0.416667	0.530864	0.199737	0.0921053	0.565789	0.834252
Network2053	43.63	53.19	96.82	79	300	1	0.098	10	0.056	10	5		48	31	0.81	0.38	86.6025	31	3	21	31	0.0687969	0.416667	0.487654	0.394218	0.103333	0.263333	0.834241
Network1026	16.6	14.65	31.25	97	209	1	0.099	10	0.074	9	6		40	25	0.78	0.41	94.2809	30	4	20	30	0.0222052	0.416667	0.598765	0.274639	0.119617	0.464115	0.834201
Network3237	87.09	172.33	259.42	93	255	1	0.083	12	0.09	10	7		50	38	0.81	0.38	86.6025	31	3	21	31	0.184335	0.5	0.574074	0.335085	0.14902	0.364706	0.834143
Network1088	22.81	8.51	31.32	48	97	1	0.108	8	0.079	6	7		15	12	0.83	0.44	76.7391	31	3	19	31	0.0222549	0.333333	0.296296	0.127464	0.123711	0.494845	0.834071
Network840	18.57	6.68	25.25	65	146	1	0.095	10	0.088	3	7		31	16	0.82	0.41	84.9837	31	3	20	31	0.0179418	0.416667	0.401235	0.191853	0.109589	0.445205	0.834039
Network935	27.99	95.25	123.24	116	478	1	0.1	10	0.052	2	5		98	67	0.74	0.41	97.1422	29	5	20	29	0.0875701	0.416667	0.716049	0.628121	0.140167	0.242678	0.833903
Network3638	69.5	35.88	105.38	103	357	1	0.108	13	0.093	8	6		56	30	0.74	0.41	95.7616	29	5	20	29	0.0748794	0.541667	0.635802	0.46912	0.0840336	0.288515	0.833874
Network953	23.83	8.86	32.69	88	201	1	0.087	11	0.089	6	5		25	16	0.82	0.41	84.8875	31	3	20	31	0.0232284	0.458333	0.54321	0.264126	0.079602	0.437811	0.833822
Network3558	70.9	35	105.9	103	357	1	0.108	13	0.093	8	6		56	30	0.74	0.41	95.7616	29	5	20	29	0.0752489	0.541667	0.635802	0.46912	0.0840336	0.288515	0.8338
Network3729	91.2	800.12	891.32	117	412	1	0.075	14	0.053	8	6		91	57	0.82	0.41	85.3733	31	3	20	31	0.633341	0.583333	0.722222	0.541393	0.13835	0.283981	0.833673
Network1000	19.41	27.05	46.46	110	296	1	0.089	11	0.091	8	7		56	37	0.78	0.41	94.4649	30	4	20	30	0.0330129	0.458333	0.679012	0.388962	0.125	0.371622	0.833564
Network3406	62.41	5.08	67.49	71	129	1	0.089	9	0.062	7	5		23	15	0.82	0.41	84.0168	31	3	20	31	0.0479561	0.375	0.438272	0.169514	0.116279	0.550388	0.833548
Network3716	66.85	20.95	87.8	93	231	1	0.081	12	0.078	9	8		45	27	0.74	0.41	102.598	29	5	20	29	0.0623876	0.5	0.574074	0.303548	0.116883	0.402597	0.833464
Network1876	35.57	5.73	41.3	74	134	1	0.072	10	0.071	7	7		33	19	0.81	0.38	77.8746	31	3	21	31	0.0293464	0.416667	0.45679	0.176084	0.141791	0.552239	0.83336
Network1593	34.04	39.05	73.09	83	189	1	0.121	11	0.122	7	9		34	23	0.82	0.41	84.0168	31	3	20	31	0.0519352	0.458333	0.512346	0.248357	0.121693	0.439153	0.833126
Network1196	20.38	6.45	26.83	53	102	1	0.105	8	0.091	8	7		18	13	0.88	0.41	70.7107	32	2	20	32	0.0190645	0.333333	0.32716	0.134034	0.127451	0.519608	0.833079
Network3795	92.25	660.36	752.61	104	326	1	0.097	14	0.055	4	7		62	39	0.81	0.38	86.6025	31	3	21	31	0.534779	0.583333	0.641975	0.428384	0.119632	0.319018	0.833027
Network3830	72	17.09	89.09	87	203	1	0.121	11	0.116	10	9		38	23	0.79	0.44	91.7663	30	4	19	30	0.0633043	0.458333	0.537037	0.266754	0.1133	0.428571	0.832656
Network1540	24.55	602.4	626.95	102	168	1	0.101	20	0.091	0	9	20	38	22	0.67	0.29	115.47	29	5	24	29	0.445489	0.833333	0.62963	0.220762	0.130952	0.607143	0.832545
Network3576	72.65	51.25	123.9	102	274	1	0.066	11	0.08	10	8		54	29	0.79	0.44	93.6818	30	4	19	30	0.0880391	0.458333	0.62963	0.360053	0.105839	0.372263	0.832479
Network937	24.36	15.42	39.78	96	232	1	0.086	12	0.073	6	5		34	20	0.8	0.35	93.3447	31	3	22	31	0.0282663	0.5	0.592593	0.304862	0.0862069	0.413793	0.83245
Network933	27.03	221.4	248.43	123	464	1	0.104	14	0.062	1	8		78	52	0.68	0.38	106.356	28	6	21	28	0.176526	0.583333	0.759259	0.609724	0.112069	0.265086	0.832396
Network3025	68.4	1.36	69.76	48	129	1	0.167	7	0.088	3	4		26	17	0.83	0.44	81.6497	31	3	19	31	0.049569	0.291667	0.296296	0.169514	0.131783	0.372093	0.832311
Network4110	81	60.6	141.6	108	197	1	0.045	13	0.054	8	8	11	28	15	0.8	0.35	89.4427	31	3	22	31	0.100616	0.541667	0.666667	0.25887	0.0761421	0.548223	0.832281
Network931	24.61	125.96	150.57	115	488	1	0.099	10	0.055	6	5		104	74	0.74	0.41	97.5388	29	5	20	29	0.10699	0.416667	0.709877	0.641261	0.151639	0.235656	0.832255
Network2929	67.99	3.03	71.02	42	105	1	0.11	6	0.088	3	4		29	20	0.93	0.38	53.8682	33	1	21	33	0.0504644	0.25	0.259259	0.137976	0.190476	0.4	0.832145
Network3027	69.6	1.35	70.95	48	129	1	0.167	7	0.088	3	4		26	17	0.83	0.44	81.6497	31	3	19	31	0.0504146	0.291667	0.296296	0.169514	0.131783	0.372093	0.832142
Network2359	51.12	85.13	136.25	90	300	1	0.093	13	0.111	2	5		52	30	0.81	0.38	86.6025	31	3	21	31	0.0968145	0.541667	0.555556	0.394218	0.1	0.3	0.83197
Network2931	69.54	3.01	72.55	42	105	1	0.11	6	0.088	3	4		29	20	0.93	0.38	53.8682	33	1	21	33	0.0515515	0.25	0.259259	0.137976	0.190476	0.4	0.831928
Network1636	25.17	626.58	651.75	119	267	1	0.09	15	0.068	12	9		52	32	0.74	0.41	102.598	29	5	20	29	0.463111	0.625	0.734568	0.350854	0.11985	0.445693	0.831803
Network1672	28.79	630	658.79	125	276	1	0.104	18	0.086	15	14		48	30	0.68	0.38	103.872	28	6	21	28	0.468113	0.75	0.771605	0.362681	0.108696	0.452899	0.831725
Network1675	34.92	135.6	170.52	113	290	1	0.103	12	0.049	4	6		48	31	0.75	0.35	101.312	30	4	22	30	0.121166	0.5	0.697531	0.381078	0.106897	0.389655	0.831715
Network2933	73.95	2.76	76.71	42	105	1	0.11	6	0.088	3	4		29	20	0.93	0.38	53.8682	33	1	21	33	0.0545075	0.25	0.259259	0.137976	0.190476	0.4	0.831337
Network3233	80.5	152.39	232.89	89	239	1	0.075	10	0.058	8	7		49	39	0.81	0.38	86.6025	31	3	21	31	0.165484	0.416667	0.549383	0.31406	0.16318	0.372385	0.831327
Network1881	53.22	5.03	58.25	75	139	1	0.046	8	0.075	4	4		34	25	0.83	0.44	82.4958	31	3	19	31	0.0413904	0.333333	0.462963	0.182654	0.179856	0.539568	0.831317
Network2540	43.1	16.51	59.61	96	182	1	0.041	13	0.071	10	6		34	18	0.76	0.38	91.5552	30	4	21	30	0.0423568	0.541667	0.592593	0.239159	0.0989011	0.527473	0.831313
Network1797	56.88	11.37	68.25	71	168	1	0.088	8	0.074	6	7		39	30	0.82	0.41	84.0168	31	3	20	31	0.0484961	0.333333	0.438272	0.220762	0.178571	0.422619	0.831253
Network2868	45.43	122.4	167.83	97	215	1	0.115	10	0.057	7	6		35	22	0.78	0.41	94.2809	30	4	20	30	0.119254	0.416667	0.598765	0.282523	0.102326	0.451163	0.831145
Network1897	53.49	6.11	59.6	75	139	1	0.046	8	0.075	4	4		34	25	0.83	0.44	82.4958	31	3	19	31	0.0423497	0.333333	0.462963	0.182654	0.179856	0.539568	0.831125
Network2935	76.07	2.8	78.87	42	105	1	0.11	6	0.088	3	4		29	20	0.93	0.38	53.8682	33	1	21	33	0.0560423	0.25	0.259259	0.137976	0.190476	0.4	0.83103
Network3821	98.87	34.12	132.99	85	173	1	0.048	12	0.083	4	8		38	29	0.8	0.35	90.9394	31	3	22	31	0.0944981	0.5	0.524691	0.227332	0.16763	0.491329	0.830915
Network2630	11.78	28.73	40.51	60	139	1	0.132	9	0.075	5	7		18	12	0.82	0.41	85.7969	31	3	20	31	0.028785	0.375	0.37037	0.182654	0.0863309	0.431655	0.830908
Network3089	68.98	27.71	96.69	85	286	1	0.12	10	0.1	10	6		46	35	0.82	0.41	87.0551	31	3	20	31	0.0687046	0.416667	0.524691	0.375821	0.122378	0.297203	0.830781
Network129	12.72	1.55	14.27	30	77	1	0.159	5	0.064	3	3		14	12	0.92	0.35	58.4705	33	1	22	33	0.0101398	0.208333	0.185185	0.101183	0.155844	0.38961	0.830561
Network131	13.01	1.73	14.74	30	77	1	0.159	5	0.064	3	3		14	12	0.92	0.35	58.4705	33	1	22	33	0.0104737	0.208333	0.185185	0.101183	0.155844	0.38961	0.830494
Network133	13.95	1.61	15.56	30	77	1	0.159	5	0.064	3	3		14	12	0.92	0.35	58.4705	33	1	22	33	0.0110564	0.208333	0.185185	0.101183	0.155844	0.38961	0.830377
Network2855	82.78	173.01	255.79	101	359	1	0.097	11	0.077	4	7		79	51	0.78	0.41	86.5665	30	4	20	30	0.181756	0.458333	0.623457	0.471748	0.142061	0.281337	0.830346
Network2055	44.84	74.91	119.75	82	313	1	0.095	10	0.053	10	5		48	31	0.81	0.38	86.6025	31	3	21	31	0.0850902	0.416667	0.506173	0.411301	0.0990415	0.261981	0.830336
Network135	14.25	1.76	16.01	30	77	1	0.159	5	0.064	3	3		14	12	0.92	0.35	58.4705	33	1	22	33	0.0113762	0.208333	0.185185	0.101183	0.155844	0.38961	0.830314
Network1647	39.46	162.75	202.21	129	290	1	0.052	10	0.036	9	9		50	38	0.81	0.38	86.6025	31	3	21	31	0.143683	0.416667	0.796296	0.381078	0.131034	0.444828	0.830114
Network1396	23.81	77.86	101.67	88	215	1	0.066	12	0.087	10	8		36	23	0.75	0.44	90.8295	29	5	19	29	0.0722432	0.5	0.54321	0.282523	0.106977	0.409302	0.83004
Network1247	34.49	27.27	61.76	104	200	1	0.052	11	0.084	9	6		32	21	0.82	0.41	84.0168	31	3	20	31	0.0438845	0.458333	0.641975	0.262812	0.105	0.52	0.82989
Network4026	69	19.46	88.46	98	179	1	0.03	11	0.036	5	5	8	24	14	0.81	0.38	86.6025	31	3	21	31	0.0628566	0.458333	0.604938	0.235217	0.0782123	0.547486	0.829701
Network3876	70.13	54.7	124.83	96	240	1	0.068	12	0.09	10	8		47	28	0.75	0.44	90.8295	29	5	19	29	0.0886999	0.5	0.592593	0.315375	0.116667	0.4	0.829593
Network3001	67.71	2.07	69.78	47	108	1	0.116	5	0.057	3	3		23	16	0.88	0.44	68.5994	32	2	19	32	0.0495833	0.208333	0.290123	0.141919	0.148148	0.435185	0.829324
Network1259	30.52	195.99	226.51	128	450	1	0.076	11	0.064	7	7		51	39	0.82	0.41	88.2029	31	3	20	31	0.16095	0.458333	0.790123	0.591327	0.0866667	0.284444	0.82931
Network992	19.23	12.15	31.38	104	176	1	0.057	10	0.055	7	4	9	31	20	0.81	0.38	87.43	31	3	21	31	0.0222975	0.416667	0.641975	0.231275	0.113636	0.590909	0.829192
Network609	17.2	24.3	41.5	90	297	1	0.108	11	0.097	6	5		48	32	0.78	0.41	96.2416	30	4	20	30	0.0294885	0.458333	0.555556	0.390276	0.107744	0.30303	0.829141
Network1353	30.1	31.06	61.16	96	192	1	0.095	9	0.06	4	8		37	26	0.81	0.38	86.6025	31	3	21	31	0.0434582	0.375	0.592593	0.2523	0.135417	0.5	0.829017
Network113	17.02	1.9	18.92	35	67	1	0.099	5	0.074	3	4		17	13	0.93	0.38	53.4522	33	1	21	33	0.0134439	0.208333	0.216049	0.088042	0.19403	0.522388	0.828993
Network3003	70	2.21	72.21	47	108	1	0.116	5	0.057	3	3		23	16	0.88	0.44	68.5994	32	2	19	32	0.0513099	0.208333	0.290123	0.141919	0.148148	0.435185	0.828979
Network1003	24.99	43.57	68.56	127	355	1	0.101	9	0.078	7	6		43	31	0.83	0.44	84.1891	31	3	19	31	0.0487164	0.375	0.783951	0.466491	0.0873239	0.357746	0.828919
Network115	17.52	2.15	19.67	35	67	1	0.099	5	0.074	3	4		17	13	0.93	0.38	53.4522	33	1	21	33	0.0139768	0.208333	0.216049	0.088042	0.19403	0.522388	0.828886
Network3177	69.38	6.98	76.36	75	139	1	0.046	8	0.075	4	4		34	25	0.83	0.44	82.4958	31	3	19	31	0.0542588	0.333333	0.462963	0.182654	0.179856	0.539568	0.828743
Network117	18.74	2.03	20.77	35	67	1	0.099	5	0.074	3	4		17	13	0.93	0.38	53.4522	33	1	21	33	0.0147584	0.208333	0.216049	0.088042	0.19403	0.522388	0.82873
Network119	18.98	1.88	20.86	35	67	1	0.099	5	0.074	3	4		17	13	0.93	0.38	53.4522	33	1	21	33	0.0148224	0.208333	0.216049	0.088042	0.19403	0.522388	0.828717
Network854	17.84	11.26	29.1	74	199	1	0.084	12	0.112	2	7		39	23	0.78	0.41	97.5787	30	4	20	30	0.0206775	0.5	0.45679	0.261498	0.115578	0.371859	0.828653
Network706	13.15	8.45	21.6	88	176	1	0.059	11	0.093	10	6		40	25	0.81	0.38	86.6025	31	3	21	31	0.0153482	0.458333	0.54321	0.231275	0.142045	0.5	0.82862
Network1969	15.53	26.92	42.45	75	291	1	0.119	9	0.081	5	5		49	37	0.86	0.35	76.8977	32	2	22	32	0.0301635	0.375	0.462963	0.382392	0.127148	0.257732	0.828541
Network3798	70.57	50.72	121.29	115	377	1	0.103	13	0.094	8	6		59	32	0.74	0.41	95.3767	29	5	20	29	0.0861845	0.541667	0.709877	0.495401	0.0848806	0.30504	0.828537
Network3730	62.71	33.19	95.9	107	363	1	0.1	10	0.058	8	6		62	34	0.75	0.44	101.371	29	5	19	29	0.0681432	0.416667	0.660494	0.477004	0.0936639	0.294766	0.828537
Network3743	102.59	53.57	156.16	105	329	1	0.064	12	0.101	9	6		48	36	0.82	0.41	85.8919	31	3	20	31	0.110962	0.5	0.648148	0.432326	0.109422	0.319149	0.828519
Network1009	24.63	676.51	701.14	133	548	1	0.083	14	0.074	1	5		90	59	0.79	0.44	93.7603	30	4	19	30	0.498206	0.583333	0.820988	0.720105	0.107664	0.242701	0.828358
Network1106	19.41	9.56	28.97	63	134	1	0.143	9	0.085	7	4		25	17	0.81	0.38	86.6025	31	3	21	31	0.0205851	0.375	0.388889	0.176084	0.126866	0.470149	0.828316
Network3806	70.26	10.62	80.88	85	145	1	0.027	11	0.08	3	9		31	18	0.82	0.41	84.4049	31	3	20	31	0.0574705	0.458333	0.524691	0.190539	0.124138	0.586207	0.828242
Network3956	71.19	65.65	136.84	96	240	1	0.068	12	0.09	10	8		47	28	0.75	0.44	90.8295	29	5	19	29	0.0972338	0.5	0.592593	0.315375	0.116667	0.4	0.827887
Network2517	76.61	770.67	847.28	107	350	1	0.093	16	0.053	15	8		59	36	0.76	0.38	89.617	30	4	21	30	0.602048	0.666667	0.660494	0.459921	0.102857	0.305714	0.827852
Network2199	71.1	65.41	136.51	104	364	1	0.101	9	0.058	4	6		60	38	0.82	0.41	85.6673	31	3	20	31	0.0969993	0.375	0.641975	0.478318	0.104396	0.285714	0.827798
Network478	3.16	10.37	13.53	119	177	1	0.014	6	0.048	5	5		40	25	0.85	0.5	78.938	31	3	17	31	0.00961395	0.25	0.734568	0.232589	0.141243	0.672316	0.827699
Network3148	51.88	3.34	55.22	78	124	1	0.03	12	0.045	6	7	7	29	15	0.79	0.32	92.582	31	3	23	31	0.0392374	0.5	0.481481	0.162943	0.120968	0.629032	0.827636
Network466	3.23	11.59	14.82	94	202	1	0.103	10	0.087	9	6		40	25	0.78	0.41	94.2809	30	4	20	30	0.0105306	0.416667	0.580247	0.26544	0.123762	0.465347	0.827608
Network939	24.68	21.97	46.65	104	258	1	0.083	12	0.093	6	5		35	21	0.81	0.38	92.6033	31	3	21	31	0.0331479	0.5	0.641975	0.339028	0.0813953	0.403101	0.827568
Network3017	67.64	3.15	70.79	47	107	1	0.117	5	0.06	3	3		23	16	0.88	0.44	68.5994	32	2	19	32	0.0503009	0.208333	0.290123	0.140604	0.149533	0.439252	0.827373
Network282	2.04	1.28	3.32	27	30	1	0.034	3	0.045	2	3		11	8	1	0.32	28.8675	34	0	23	34	0.00235908	0.125	0.166667	0.0394218	0.266667	0.9	0.827362
Network284	2.07	1.42	3.49	27	30	1	0.034	3	0.045	2	3		11	8	1	0.32	28.8675	34	0	23	34	0.00247987	0.125	0.166667	0.0394218	0.266667	0.9	0.827337
Network3825	93	606	699	90	245	1	0.119	12	0.055	2	11		44	28	0.79	0.44	84.7692	30	4	19	30	0.496685	0.5	0.555556	0.321945	0.114286	0.367347	0.827306
Network288	2.34	1.44	3.78	27	30	1	0.034	3	0.045	2	3		11	8	1	0.32	28.8675	34	0	23	34	0.00268594	0.125	0.166667	0.0394218	0.266667	0.9	0.827296
Network286	2.13	1.69	3.82	27	30	1	0.034	3	0.045	2	3		11	8	1	0.32	28.8675	34	0	23	34	0.00271436	0.125	0.166667	0.0394218	0.266667	0.9	0.82729
Network2159	70.2	8.65	78.85	78	187	1	0.093	11	0.063	6	6		27	19	0.8	0.35	89.4427	31	3	22	31	0.0560281	0.458333	0.481481	0.245729	0.101604	0.417112	0.827263
Network298	2	2.2	4.2	27	30	1	0.034	3	0.045	2	3		11	8	1	0.32	28.8675	34	0	23	34	0.00298437	0.125	0.166667	0.0394218	0.266667	0.9	0.827236
Network300	2.09	2.18	4.27	27	30	1	0.034	3	0.045	2	3		11	8	1	0.32	28.8675	34	0	23	34	0.00303411	0.125	0.166667	0.0394218	0.266667	0.9	0.827227
Network304	2.18	2.11	4.29	27	30	1	0.034	3	0.045	2	3		11	8	1	0.32	28.8675	34	0	23	34	0.00304833	0.125	0.166667	0.0394218	0.266667	0.9	0.827224
Network302	2.11	2.29	4.4	27	30	1	0.034	3	0.045	2	3		11	8	1	0.32	28.8675	34	0	23	34	0.00312649	0.125	0.166667	0.0394218	0.266667	0.9	0.827208
Network3019	69.58	3.04	72.62	47	107	1	0.117	5	0.06	3	3		23	16	0.88	0.44	68.5994	32	2	19	32	0.0516013	0.208333	0.290123	0.140604	0.149533	0.439252	0.827113
Network3570	62.92	31.23	94.15	104	359	1	0.102	10	0.06	8	6		61	33	0.75	0.44	101.371	29	5	19	29	0.0668997	0.416667	0.641975	0.471748	0.091922	0.289694	0.826914
Network3675	93	38.66	131.66	79	225	1	0.072	11	0.099	7	4		43	29	0.82	0.41	90.3429	31	3	20	31	0.093553	0.458333	0.487654	0.295664	0.128889	0.351111	0.826901
Network4073	96	33.59	129.59	75	173	1	0.129	10	0.072	7	10		33	24	0.8	0.35	90.3696	31	3	22	31	0.0920822	0.416667	0.462963	0.227332	0.138728	0.433526	0.826781
Network684	13.44	7.19	20.63	108	163	1	0.038	7	0.047	4	6		38	25	0.83	0.44	81.6497	31	3	19	31	0.014659	0.291667	0.666667	0.214192	0.153374	0.662577	0.826589
Network855	27.48	78.14	105.62	118	519	1	0.095	11	0.065	1	6		87	57	0.74	0.41	103.559	29	5	20	29	0.0750499	0.458333	0.728395	0.681997	0.109827	0.22736	0.82657
Network3161	69.21	5.3	74.51	75	140	1	0.046	8	0.077	4	4		34	25	0.83	0.44	82.4958	31	3	19	31	0.0529442	0.333333	0.462963	0.183968	0.178571	0.535714	0.826364
Network3555	91.52	626.27	717.79	93	211	1	0.05	15	0.067	15	8		52	37	0.76	0.38	97.0143	30	4	21	30	0.510037	0.625	0.574074	0.277267	0.175355	0.440758	0.82617
Network929	24.28	230.24	254.52	122	479	1	0.104	14	0.074	9	8		85	60	0.68	0.38	106.79	28	6	21	28	0.180853	0.583333	0.753086	0.629435	0.125261	0.254697	0.826127
Network915	25.31	95.1	120.41	114	386	1	0.085	11	0.041	2	6		68	48	0.72	0.38	98.7772	29	5	21	29	0.0855592	0.458333	0.703704	0.507227	0.124352	0.295337	0.825731
Network1481	32.91	64.91	97.82	85	222	1	0.061	13	0.075	11	8		28	17	0.8	0.35	90.1388	31	3	22	31	0.0695075	0.541667	0.524691	0.291721	0.0765766	0.382883	0.82572
Network658	13.19	601.2	614.39	41	47	1	0.071	11	0.065	5	5	11	7	5	1	0.32	0	34	0	23	34	0.436564	0.458333	0.253086	0.0617608	0.106383	0.87234	0.825545
Network1868	34.66	3.44	38.1	76	118	1	0.031	12	0.049	6	7	7	28	14	0.79	0.32	92.582	31	3	23	31	0.0270725	0.5	0.469136	0.155059	0.118644	0.644068	0.825408
Network3650	63.72	31.2	94.92	104	363	1	0.102	10	0.061	8	6		61	33	0.75	0.44	101.371	29	5	19	29	0.0674469	0.416667	0.641975	0.477004	0.0909091	0.286501	0.825299
Network1633	34.59	688.48	723.07	131	492	1	0.081	15	0.087	1	8		79	46	0.79	0.44	93.6747	30	4	19	30	0.513789	0.625	0.808642	0.646518	0.0934959	0.26626	0.82499
Network1887	59.44	5.14	64.58	74	154	1	0.055	8	0.083	5	5		29	24	0.88	0.41	70.7107	32	2	20	32	0.0458883	0.333333	0.45679	0.202365	0.155844	0.480519	0.824911
Network2466	34.73	23.3	58.03	80	189	1	0.115	9	0.08	7	4		33	20	0.82	0.41	84.0168	31	3	20	31	0.0412341	0.375	0.493827	0.248357	0.10582	0.42328	0.824663
Network1903	59.36	7	66.36	74	154	1	0.055	8	0.083	5	5		29	24	0.88	0.41	70.7107	32	2	20	32	0.0471531	0.333333	0.45679	0.202365	0.155844	0.480519	0.824658
Network2234	38.26	5.12	43.38	84	150	1	0.057	10	0.078	9	5		29	17	0.82	0.41	85.9634	31	3	20	31	0.0308243	0.416667	0.518519	0.197109	0.113333	0.56	0.824335
Network704	14.19	15.81	30	119	234	1	0.043	8	0.083	5	6		49	32	0.84	0.47	83.0606	31	3	18	31	0.021317	0.333333	0.734568	0.30749	0.136752	0.508547	0.824279
Network4069	106.8	493.2	600	97	236	1	0.085	10	0.077	3	9		50	38	0.84	0.47	81.7391	31	3	18	31	0.426339	0.416667	0.598765	0.310118	0.161017	0.411017	0.824074
Network1954	7.84	3.07	10.91	40	98	1	0.139	8	0.087	1	4		19	14	0.86	0.35	76.7649	32	2	22	32	0.00775227	0.333333	0.246914	0.128778	0.142857	0.408163	0.824045
Network1884	35.22	2.82	38.04	73	103	1	0.018	10	0.066	10	6		23	13	0.82	0.41	84.0168	31	3	20	31	0.0270299	0.416667	0.450617	0.135348	0.126214	0.708738	0.824034
Network1958	9.05	2.99	12.04	40	98	1	0.139	8	0.087	1	4		19	14	0.86	0.35	76.7649	32	2	22	32	0.00855521	0.333333	0.246914	0.128778	0.142857	0.408163	0.823884
Network847	26.66	18.03	44.69	79	202	1	0.097	9	0.078	4	6		32	23	0.82	0.41	82.0738	31	3	20	31	0.0317552	0.375	0.487654	0.26544	0.113861	0.391089	0.82358
Network3592	73.2	11.97	85.17	80	175	1	0.115	11	0.106	10	9		35	21	0.78	0.41	94.2809	30	4	20	30	0.0605189	0.458333	0.493827	0.229961	0.12	0.457143	0.823563
Network2872	53.14	421.8	474.94	103	232	1	0.122	11	0.068	10	6		38	25	0.79	0.44	91.7663	30	4	19	30	0.337476	0.458333	0.635802	0.304862	0.107759	0.443966	0.823551
Network3435	82.8	9.5	92.3	77	181	1	0.093	11	0.061	6	10		25	17	0.8	0.35	89.4427	31	3	22	31	0.0655852	0.458333	0.475309	0.237845	0.0939227	0.425414	0.823511
Network384	2.74	6.24	8.98	87	136	1	0.035	5	0.031	4	5		24	16	0.82	0.53	86.2922	30	4	16	30	0.00638088	0.208333	0.537037	0.178712	0.117647	0.639706	0.823214
Network3562	61.97	5.5	67.47	47	80	1	0.077	12	0.137	12	6		18	9	0.87	0.38	73.0297	32	2	21	32	0.0479418	0.5	0.290123	0.105125	0.1125	0.5875	0.823162
Network1792	32.08	8.02	40.1	75	114	1	0.029	10	0.046	6	5	7	23	13	0.81	0.38	89.0084	31	3	21	31	0.0284937	0.416667	0.462963	0.149803	0.114035	0.657895	0.823152
Network226	6.7	0.77	7.47	24	43	1	0.224	5	0.105	1	4		10	8	0.92	0.32	57.735	33	1	23	33	0.00530792	0.208333	0.148148	0.0565046	0.186047	0.55814	0.823128
Network228	6.81	0.68	7.49	24	43	1	0.224	5	0.105	1	4		10	8	0.92	0.32	57.735	33	1	23	33	0.00532213	0.208333	0.148148	0.0565046	0.186047	0.55814	0.823125
Network4076	69.6	34.09	103.69	84	170	1	0.063	11	0.099	9	9		24	14	0.83	0.44	81.6497	31	3	19	31	0.0736785	0.458333	0.518519	0.22339	0.0823529	0.494118	0.823107
Network1973	17.55	26.94	44.49	75	294	1	0.118	9	0.085	5	5		49	37	0.86	0.35	76.8977	32	2	22	32	0.0316131	0.375	0.462963	0.386334	0.12585	0.255102	0.823103
Network2780	38.74	23.55	62.29	86	146	1	0.038	12	0.08	10	7		27	14	0.78	0.41	91.3371	30	4	20	30	0.0442611	0.5	0.530864	0.191853	0.0958904	0.589041	0.823093
Network2293	20.48	125.55	146.03	92	348	1	0.105	12	0.064	9	7		50	35	0.79	0.32	92.582	31	3	23	31	0.103764	0.5	0.567901	0.457293	0.100575	0.264368	0.823035
Network1972	8.15	4.78	12.93	43	118	1	0.126	9	0.094	5	4		29	22	0.8	0.35	80.2268	31	3	22	31	0.00918761	0.375	0.265432	0.155059	0.186441	0.364407	0.822883
Network2366	19.3	4.13	23.43	50	87	1	0.068	8	0.077	3	5		20	10	0.88	0.41	71.807	32	2	20	32	0.0166485	0.333333	0.308642	0.114323	0.114943	0.574713	0.822808
Network3816	74.05	50.72	124.77	113	349	1	0.088	11	0.085	8	6		65	40	0.75	0.44	94.9425	29	5	19	29	0.0886572	0.458333	0.697531	0.458607	0.114613	0.323782	0.822742
Network1888	40.06	5.77	45.83	78	121	1	0.031	6	0.045	5	5		23	13	0.89	0.47	67.7003	32	2	18	32	0.0325652	0.25	0.481481	0.159001	0.107438	0.644628	0.822706
Network1898	34.44	4.12	38.56	76	109	1	0.034	8	0.051	8	5		21	11	0.88	0.41	70.7107	32	2	20	32	0.0273994	0.333333	0.469136	0.143233	0.100917	0.697248	0.822646
Network4144	80.57	27.25	107.82	95	159	1	0.056	10	0.07	4	6		31	18	0.79	0.44	87.3589	30	4	19	30	0.0766132	0.416667	0.58642	0.208936	0.113208	0.597484	0.822614
Network2759	81.83	407.76	489.59	86	206	1	0.046	13	0.089	13	8		51	38	0.75	0.44	89.9166	29	5	19	29	0.347886	0.541667	0.530864	0.270696	0.184466	0.417476	0.822489
Network3167	76.56	5.62	82.18	74	154	1	0.055	8	0.083	5	5		29	24	0.88	0.41	70.7107	32	2	20	32	0.0583943	0.333333	0.45679	0.202365	0.155844	0.480519	0.82241
Network1503	38.24	77.57	115.81	99	299	1	0.076	14	0.086	8	11		39	27	0.72	0.38	108.03	29	5	21	29	0.0822906	0.583333	0.611111	0.392904	0.090301	0.331104	0.822359
Network1276	20.52	19.79	40.31	82	154	1	0.093	10	0.084	6	9		19	13	0.82	0.41	84.0168	31	3	20	31	0.0286429	0.416667	0.506173	0.202365	0.0844156	0.532468	0.822313
Network3183	76.67	6.69	83.36	74	154	1	0.055	8	0.083	5	5		29	24	0.88	0.41	70.7107	32	2	20	32	0.0592327	0.333333	0.45679	0.202365	0.155844	0.480519	0.822242
Network786	15.71	4.04	19.75	40	68	1	0.15	7	0.057	1	5		10	9	0.81	0.38	86.6025	31	3	21	31	0.0140337	0.291667	0.246914	0.0893561	0.132353	0.588235	0.822203
Network2238	42.94	4.07	47.01	83	150	1	0.092	9	0.083	6	5		28	19	0.82	0.41	84.0168	31	3	20	31	0.0334037	0.375	0.512346	0.197109	0.126667	0.553333	0.822153
Network2880	54.17	88.8	142.97	97	183	1	0.115	9	0.084	6	6		27	17	0.8	0.47	85.1469	30	4	18	30	0.10159	0.375	0.598765	0.240473	0.0928962	0.530055	0.82213
Network790	17.51	4.06	21.57	40	68	1	0.15	7	0.057	1	5		10	9	0.81	0.38	86.6025	31	3	21	31	0.0153269	0.291667	0.246914	0.0893561	0.132353	0.588235	0.821944
Network3657	90.15	54.77	144.92	84	203	1	0.028	12	0.083	11	5		44	27	0.81	0.38	89.0732	31	3	21	31	0.102975	0.5	0.518519	0.266754	0.133005	0.413793	0.821907
Network3345	80.4	30.76	111.16	83	223	1	0.079	10	0.048	1	10		39	28	0.8	0.35	89.4427	31	3	22	31	0.0789864	0.416667	0.512346	0.293035	0.125561	0.372197	0.821816
Network716	13.28	6.37	19.65	109	162	1	0.036	8	0.063	5	6		35	22	0.83	0.44	81.6497	31	3	19	31	0.0139626	0.333333	0.67284	0.212878	0.135802	0.67284	0.821775
Network4112	79.8	76.2	156	118	218	1	0.09	11	0.037	5	5	10	29	16	0.76	0.38	92.3233	30	4	21	30	0.110848	0.458333	0.728395	0.286465	0.0733945	0.541284	0.821694
Network4160	79.8	59.68	139.48	98	189	1	0.112	9	0.062	4	6		27	17	0.79	0.44	87.4495	30	4	19	30	0.0991097	0.375	0.604938	0.248357	0.0899471	0.518519	0.821652
Network3109	73.8	7.13	80.93	70	165	1	0.085	7	0.049	3	5		33	26	0.82	0.41	84.0168	31	3	20	31	0.0575061	0.291667	0.432099	0.21682	0.157576	0.424242	0.82162
Network1589	38.37	565.8	604.17	99	266	1	0.115	14	0.067	1	9		54	40	0.75	0.35	100	30	4	22	30	0.429302	0.583333	0.611111	0.34954	0.150376	0.37218	0.821494
Network1434	22.22	10.67	32.89	53	103	1	0.099	11	0.141	3	9		17	11	0.83	0.44	81.6497	31	3	19	31	0.0233705	0.458333	0.32716	0.135348	0.106796	0.514563	0.821391
Network3572	63.86	35.73	99.59	97	301	1	0.08	10	0.061	8	6		56	32	0.75	0.44	101.26	29	5	19	29	0.0707652	0.416667	0.598765	0.395532	0.106312	0.322259	0.821336
Network2379	44.09	21.42	65.51	71	145	1	0.073	10	0.068	5	5		25	17	0.81	0.38	89.2143	31	3	21	31	0.0465491	0.416667	0.438272	0.190539	0.117241	0.489655	0.821144
Network289	3.15	3.67	6.82	49	168	1	0.106	8	0.097	7	4		40	25	0.87	0.38	75.998	32	2	21	32	0.00484606	0.333333	0.302469	0.220762	0.14881	0.291667	0.821102
Network3700	65.4	603.6	669	91	177	1	0.099	18	0.062	5	3	18	32	19	0.71	0.29	106.904	30	4	24	30	0.475368	0.75	0.561728	0.232589	0.107345	0.514124	0.821099
Network3829	100.8	165	265.8	90	230	1	0.086	10	0.044	1	9		38	26	0.81	0.38	86.6025	31	3	21	31	0.188868	0.416667	0.555556	0.302234	0.113043	0.391304	0.821081
Network2558	47.49	5.92	53.41	78	147	1	0.099	10	0.082	2	7		27	17	0.81	0.38	86.6025	31	3	21	31	0.0379513	0.416667	0.481481	0.193167	0.115646	0.530612	0.821066
Network3674	63.6	4.37	67.97	49	96	1	0.124	9	0.096	1	6		19	10	0.87	0.38	73.0297	32	2	21	32	0.0482971	0.375	0.302469	0.12615	0.104167	0.510417	0.820924
Network958	17.87	6.4	24.27	80	150	1	0.076	8	0.072	7	6		23	17	0.83	0.44	81.6497	31	3	19	31	0.0172454	0.333333	0.493827	0.197109	0.113333	0.533333	0.820884
Network1483	33.62	147.77	181.39	97	267	1	0.067	12	0.11	9	8		45	31	0.79	0.44	94.0674	30	4	19	30	0.128889	0.5	0.598765	0.350854	0.116105	0.363296	0.820775
Network622	13.15	4	17.15	76	120	1	0.053	6	0.055	5	5		24	16	0.88	0.44	74.5938	32	2	19	32	0.0121862	0.25	0.469136	0.157687	0.133333	0.633333	0.820729
Network1094	21.51	33.6	55.11	80	229	1	0.102	10	0.096	7	6		36	23	0.82	0.41	85.9286	31	3	20	31	0.0391593	0.416667	0.493827	0.30092	0.100437	0.349345	0.82072
Network1114	18.79	5.01	23.8	50	103	1	0.106	8	0.099	7	7		15	12	0.88	0.41	70.7107	32	2	20	32	0.0169115	0.333333	0.308642	0.135348	0.116505	0.485437	0.820537
Network3168	55.66	5.44	61.1	78	121	1	0.031	6	0.045	5	5		23	13	0.89	0.47	67.7003	32	2	18	32	0.0434155	0.25	0.481481	0.159001	0.107438	0.644628	0.820536
Network3545	89.4	15.13	104.53	88	216	1	0.057	10	0.046	3	3	5	41	30	0.8	0.35	89.4427	31	3	22	31	0.0742754	0.416667	0.54321	0.283837	0.138889	0.407407	0.820423
Network2276	9.71	7.32	17.03	53	100	1	0.138	7	0.067	4	6		20	14	0.86	0.35	75.5929	32	2	22	32	0.0121009	0.291667	0.32716	0.131406	0.14	0.53	0.820413
Network631	19.36	11.83	31.19	79	181	1	0.135	9	0.086	7	7		32	22	0.78	0.41	94.2809	30	4	20	30	0.0221625	0.375	0.487654	0.237845	0.121547	0.436464	0.820341
Network3178	51.02	4.42	55.44	76	109	1	0.034	8	0.051	8	5		21	11	0.88	0.41	70.7107	32	2	20	32	0.0393937	0.333333	0.469136	0.143233	0.100917	0.697248	0.820247
Network760	17.99	7.52	25.51	62	145	1	0.085	11	0.098	4	7		24	16	0.81	0.38	87.4475	31	3	21	31	0.0181265	0.458333	0.382716	0.190539	0.110345	0.427586	0.820214
Network2362	17.1	4.15	21.25	48	82	1	0.067	8	0.083	3	5		20	10	0.88	0.41	71.807	32	2	20	32	0.0150995	0.333333	0.296296	0.107753	0.121951	0.585366	0.820122
Network4057	95.28	98.16	193.44	106	345	1	0.069	11	0.082	10	9		47	35	0.82	0.41	85.9292	31	3	20	31	0.137452	0.458333	0.654321	0.453351	0.101449	0.307246	0.819901
Network3910	77.4	271.2	348.6	97	212	1	0.081	12	0.088	10	10		36	22	0.76	0.47	89.3639	29	5	18	29	0.247703	0.5	0.598765	0.278581	0.103774	0.457547	0.819846
Network2844	46.5	16.6	63.1	101	201	1	0.086	12	0.079	10	8		37	18	0.76	0.38	91.5552	30	4	21	30	0.0448367	0.5	0.623457	0.264126	0.0895522	0.502488	0.819809
Network3987	97.8	604.2	702	95	202	1	0.065	13	0.078	11	7		44	32	0.79	0.44	91.7663	30	4	19	30	0.498817	0.541667	0.58642	0.26544	0.158416	0.470297	0.819778
Network3058	50.66	2.53	53.19	54	90	1	0.093	8	0.067	1	1	8	21	11	0.92	0.32	57.735	33	1	23	33	0.037795	0.333333	0.333333	0.118265	0.122222	0.6	0.819719
Network1918	37.72	3.29	41.01	71	113	1	0.038	6	0.046	2	5		22	13	0.93	0.41	51.6398	33	1	20	33	0.0291403	0.25	0.438272	0.148489	0.115044	0.628319	0.819694
Network474	2.92	15.76	18.68	121	179	1	0.014	6	0.049	5	5		38	23	0.85	0.5	78.6514	31	3	17	31	0.0132734	0.25	0.746914	0.235217	0.128492	0.675978	0.819591
Network3060	52.1	2.1	54.2	54	90	1	0.093	8	0.067	1	1	8	21	11	0.92	0.32	57.735	33	1	23	33	0.0385126	0.333333	0.333333	0.118265	0.122222	0.6	0.819575
Network2233	62.4	14.41	76.81	85	202	1	0.084	12	0.071	7	12		32	22	0.79	0.32	92.582	31	3	23	31	0.0545785	0.5	0.524691	0.26544	0.108911	0.420792	0.81954
Network1883	54.08	4.61	58.69	73	158	1	0.06	7	0.069	5	5		29	24	0.88	0.41	70.7107	32	2	20	32	0.0417031	0.291667	0.450617	0.207622	0.151899	0.462025	0.819442
Network1269	34.05	229.2	263.25	88	224	1	0.162	11	0.097	1	9		47	33	0.76	0.38	97.0143	30	4	21	30	0.187056	0.458333	0.54321	0.29435	0.147321	0.392857	0.819416
Network2792	45.03	219	264.03	91	204	1	0.078	10	0.082	9	6		38	23	0.8	0.47	90.1388	30	4	18	30	0.187611	0.416667	0.561728	0.268068	0.112745	0.446078	0.819184
Network2793	71.4	27.4	98.8	75	166	2	0.051	10	0.065	9	5		33	23	0.81	0.38	86.6025	31	3	21	31	0.0702039	0.416667	0.462963	0.218134	0.138554	0.451807	0.81907
Network3185	69	11.85	80.85	66	154	1	0.081	9	0.077	7	6		34	26	0.81	0.38	86.6025	31	3	21	31	0.0574492	0.375	0.407407	0.202365	0.168831	0.428571	0.818926
Network4108	72	74.4	146.4	115	215	1	0.088	11	0.036	5	5	10	27	14	0.76	0.38	91.5552	30	4	21	30	0.104027	0.458333	0.709877	0.282523	0.0651163	0.534884	0.818919
Network3969	94.73	885.94	980.67	116	412	1	0.075	14	0.054	9	7		92	56	0.79	0.44	92.8797	30	4	19	30	0.69683	0.583333	0.716049	0.541393	0.135922	0.281553	0.818762
Network529	16.55	4	20.55	53	180	1	0.116	8	0.103	7	4		41	27	0.87	0.38	77.6156	32	2	21	32	0.0146021	0.333333	0.32716	0.236531	0.15	0.294444	0.818746
Network691	18	57.64	75.64	111	356	1	0.092	13	0.115	5	5		65	41	0.76	0.38	98.4447	30	4	21	30	0.0537472	0.541667	0.685185	0.467806	0.115169	0.311798	0.818668
Network2365	48.43	23.31	71.74	75	168	1	0.06	10	0.073	5	6		32	23	0.81	0.38	89.0732	31	3	21	31	0.050976	0.416667	0.462963	0.220762	0.136905	0.446429	0.818591
Network3235	82.23	208.94	291.17	90	239	1	0.072	10	0.061	8	6		49	39	0.81	0.38	86.6025	31	3	21	31	0.206895	0.416667	0.555556	0.31406	0.16318	0.376569	0.818544
Network3652	64.88	34.93	99.81	97	297	1	0.079	10	0.064	8	6		56	32	0.75	0.44	101.26	29	5	19	29	0.0709215	0.416667	0.598765	0.390276	0.107744	0.326599	0.818521
Network1393	33.09	623.83	656.92	80	179	1	0.064	13	0.067	11	10		44	29	0.78	0.41	94.2809	30	4	20	30	0.466785	0.541667	0.493827	0.235217	0.162011	0.446927	0.818482
Network1174	22.41	89.66	112.07	99	407	1	0.111	10	0.085	8	5		64	33	0.79	0.44	85.7655	30	4	19	30	0.0796331	0.416667	0.611111	0.534823	0.0810811	0.243243	0.818447
Network3990	78	280.8	358.8	97	212	1	0.081	12	0.088	10	10		36	22	0.76	0.47	89.3639	29	5	18	29	0.254951	0.5	0.598765	0.278581	0.103774	0.457547	0.818397
Network1194	19.33	5.63	24.96	59	118	1	0.119	9	0.101	4	8		19	12	0.87	0.38	73.0297	32	2	21	32	0.0177357	0.375	0.364198	0.155059	0.101695	0.5	0.8183
Network686	13.71	4.52	18.23	102	153	1	0.038	6	0.065	4	6		37	25	0.88	0.44	68.5994	32	2	19	32	0.0129536	0.25	0.62963	0.201051	0.163399	0.666667	0.818109
Network1191	34.77	295.8	330.57	86	223	1	0.117	11	0.085	2	9		43	30	0.78	0.41	94.6077	30	4	20	30	0.234892	0.458333	0.530864	0.293035	0.134529	0.38565	0.817953
Network3505	81	26.94	107.94	78	175	1	0.077	10	0.06	1	10		34	25	0.8	0.35	89.4427	31	3	22	31	0.0766984	0.416667	0.481481	0.229961	0.142857	0.445714	0.817922
Network3735	102.42	691.05	793.47	127	569	1	0.091	13	0.064	1	5		107	72	0.79	0.44	85.8189	30	4	19	30	0.563812	0.541667	0.783951	0.7477	0.126538	0.223199	0.81784
Network3356	58.22	2.02	60.24	40	72	1	0.072	7	0.07	2	4		16	10	0.88	0.41	70.7107	32	2	20	32	0.0428045	0.291667	0.246914	0.0946124	0.138889	0.555556	0.817717
Network295	3.65	4.17	7.82	53	161	1	0.109	6	0.074	5	4		37	22	0.88	0.41	73.6275	32	2	20	32	0.00555662	0.25	0.32716	0.211564	0.136646	0.329193	0.817712
Network2459	68.53	60.44	128.97	99	269	2	0.047	12	0.072	6	7		42	32	0.8	0.35	90.4835	31	3	22	31	0.0916416	0.5	0.611111	0.353482	0.118959	0.36803	0.817651
Network3198	53.42	3.29	56.71	71	113	1	0.038	6	0.046	2	5		22	13	0.93	0.41	51.6398	33	1	20	33	0.0402962	0.25	0.438272	0.148489	0.115044	0.628319	0.817463
Network941	26.58	15.26	41.84	96	242	1	0.092	12	0.089	6	5		34	20	0.8	0.35	93.2571	31	3	22	31	0.0297301	0.5	0.592593	0.318003	0.0826446	0.396694	0.817376
Network3889	95.59	883.14	978.73	116	409	1	0.075	14	0.055	9	7		90	55	0.79	0.44	92.8797	30	4	19	30	0.695452	0.583333	0.716049	0.537451	0.134474	0.283619	0.817313
Network3780	66	601.8	667.8	88	151	1	0.108	15	0.059	5	5	15	30	15	0.79	0.32	92.582	31	3	23	31	0.474516	0.625	0.54321	0.198423	0.0993377	0.582781	0.817266
Network2378	17.04	5.06	22.1	48	81	1	0.068	8	0.087	3	5		20	10	0.88	0.41	71.807	32	2	20	32	0.0157035	0.333333	0.296296	0.106439	0.123457	0.592593	0.817254
Network3217	79.8	602.4	682.2	81	179	1	0.079	15	0.049	1	1	15	40	29	0.77	0.29	96.0769	31	3	24	31	0.484748	0.625	0.5	0.235217	0.162011	0.452514	0.817056
Network3737	89.51	25.75	115.26	83	180	1	0.046	13	0.071	8	8		36	29	0.77	0.29	96.0769	31	3	24	31	0.0818998	0.541667	0.512346	0.236531	0.161111	0.461111	0.817009
Network1639	39.39	279.84	319.23	113	334	1	0.1	12	0.055	4	7		68	45	0.75	0.35	100	30	4	22	30	0.226834	0.5	0.697531	0.438896	0.134731	0.338323	0.816999
Network2045	43.05	5.98	49.03	57	137	1	0.112	7	0.054	0	4		22	14	0.87	0.38	73.0297	32	2	21	32	0.034839	0.291667	0.351852	0.180026	0.10219	0.416058	0.81696
Network3360	64.2	2.05	66.25	40	72	1	0.072	7	0.07	2	4		16	10	0.88	0.41	70.7107	32	2	20	32	0.047075	0.291667	0.246914	0.0946124	0.138889	0.555556	0.816863
Network2473	67.8	9.9	77.7	74	150	1	0.073	9	0.048	6	7		35	23	0.8	0.35	89.4427	31	3	22	31	0.0552109	0.375	0.45679	0.197109	0.153333	0.493333	0.816624
Network3401	80.58	29.45	110.03	92	254	1	0.099	9	0.049	4	7		33	25	0.81	0.38	87.7268	31	3	21	31	0.0781835	0.375	0.567901	0.333771	0.0984252	0.362205	0.816576
Network1035	24.77	53.73	78.5	106	243	1	0.074	10	0.08	7	6		37	23	0.82	0.41	84.0168	31	3	20	31	0.0557794	0.416667	0.654321	0.319317	0.0946502	0.436214	0.816503
Network3733	100.26	481.66	581.92	120	507	1	0.094	12	0.072	1	5		94	60	0.79	0.44	92.8797	30	4	19	30	0.413492	0.5	0.740741	0.666229	0.118343	0.236686	0.816473
Network718	13.5	3.24	16.74	102	150	1	0.027	6	0.053	4	6		34	22	0.88	0.44	68.5994	32	2	19	32	0.0118949	0.25	0.62963	0.197109	0.146667	0.68	0.816454
Network2386	17.43	4.61	22.04	48	102	1	0.137	7	0.084	4	4		17	9	0.88	0.41	70.7107	32	2	20	32	0.0156609	0.291667	0.296296	0.134034	0.0882353	0.470588	0.816319
Network2554	41.94	5.93	47.87	75	141	1	0.096	10	0.085	2	7		26	16	0.81	0.38	86.6025	31	3	21	31	0.0340148	0.416667	0.462963	0.185283	0.113475	0.531915	0.816268
Network3140	52.6	78.6	131.2	64	120	1	0.131	10	0.064	8	8	10	24	12	0.8	0.35	89.4427	31	3	22	31	0.0932262	0.416667	0.395062	0.157687	0.1	0.533333	0.816188
Network1153	29.76	790.98	820.74	110	404	1	0.085	15	0.063	2	6		59	37	0.78	0.41	94.2809	30	4	20	30	0.583189	0.625	0.679012	0.53088	0.0915842	0.272277	0.816154
Network1074	19.18	18.8	37.98	88	258	1	0.111	11	0.093	8	8		32	18	0.78	0.41	94.2809	30	4	20	30	0.0269873	0.458333	0.54321	0.339028	0.0697674	0.341085	0.816153
Network2239	70.8	33.84	104.64	91	216	1	0.072	12	0.056	7	7		33	22	0.75	0.35	94.4725	30	4	22	30	0.0743536	0.5	0.561728	0.283837	0.101852	0.421296	0.816055
Network698	14.27	9.14	23.41	106	167	1	0.045	6	0.045	5	6		37	24	0.88	0.41	75	32	2	20	32	0.0166343	0.25	0.654321	0.219448	0.143713	0.634731	0.816029
Network2764	37.97	20.55	58.52	86	150	1	0.037	12	0.086	9	7		27	14	0.78	0.41	91.3371	30	4	20	30	0.0415823	0.5	0.530864	0.197109	0.0933333	0.573333	0.81585
Network3573	98.64	807.98	906.62	137	552	1	0.064	16	0.05	11	9		96	60	0.74	0.41	96.2194	29	5	20	29	0.644213	0.666667	0.845679	0.725361	0.108696	0.248188	0.815839
Network391	4.63	20.17	24.8	84	199	1	0.132	9	0.087	7	7		33	23	0.78	0.41	94.2809	30	4	20	30	0.017622	0.375	0.518519	0.261498	0.115578	0.422111	0.815765
Network3875	97.08	635.58	732.66	95	212	1	0.053	13	0.075	11	10		52	35	0.79	0.44	91.7663	30	4	19	30	0.520603	0.541667	0.58642	0.278581	0.165094	0.448113	0.81576
Network1899	54.07	5.81	59.88	73	157	1	0.06	7	0.073	5	5		29	24	0.88	0.41	70.7107	32	2	20	32	0.0425487	0.291667	0.450617	0.206307	0.152866	0.464968	0.815757
Network2687	53.24	64.65	117.89	85	215	1	0.066	10	0.062	7	6		36	25	0.81	0.38	89.0732	31	3	21	31	0.0837686	0.416667	0.524691	0.282523	0.116279	0.395349	0.815719
Network1650	23.66	618.16	641.82	131	385	1	0.06	14	0.076	6	5		80	51	0.75	0.44	102.978	29	5	19	29	0.456055	0.583333	0.808642	0.505913	0.132468	0.34026	0.815689
Network3955	98.2	635.27	733.47	95	212	1	0.053	13	0.075	11	10		52	35	0.79	0.44	91.7663	30	4	19	30	0.521178	0.541667	0.58642	0.278581	0.165094	0.448113	0.815645
Network602	12.5	2.39	14.89	73	109	1	0.041	6	0.052	6	4		22	14	0.88	0.44	72.4356	32	2	19	32	0.0105803	0.25	0.450617	0.143233	0.12844	0.669725	0.815604
Network604	12.89	2.58	15.47	73	109	1	0.041	6	0.052	6	4		22	14	0.88	0.44	72.4356	32	2	19	32	0.0109924	0.25	0.450617	0.143233	0.12844	0.669725	0.815522
Network1987	16.23	9.51	25.74	54	134	1	0.117	8	0.062	2	6		24	19	0.85	0.32	78.4465	32	2	23	32	0.01829	0.333333	0.333333	0.176084	0.141791	0.402985	0.815404
Network712	14.49	9.16	23.65	84	182	1	0.108	9	0.081	7	6		38	23	0.81	0.38	86.6025	31	3	21	31	0.0168049	0.375	0.518519	0.239159	0.126374	0.461538	0.815326
Network4017	96.6	624	720.6	104	269	1	0.089	13	0.074	0	0	13	50	33	0.79	0.44	91.8093	30	4	19	30	0.512033	0.541667	0.641975	0.353482	0.122677	0.386617	0.815265
Network868	16.46	3.62	20.08	54	105	1	0.126	7	0.082	2	6		27	16	0.82	0.41	84.0168	31	3	20	31	0.0142682	0.291667	0.333333	0.137976	0.152381	0.514286	0.81517
Network2382	19.35	5.62	24.97	50	84	1	0.065	8	0.085	3	5		20	10	0.88	0.41	71.807	32	2	20	32	0.0177428	0.333333	0.308642	0.110381	0.119048	0.595238	0.815142
Network3518	62.4	4.18	66.58	79	141	1	0.093	8	0.071	2	5		28	19	0.82	0.41	84.0168	31	3	20	31	0.0473094	0.333333	0.487654	0.185283	0.134752	0.560284	0.815081
Network4148	72	627	699	105	246	1	0.126	14	0.082	10	6		37	23	0.75	0.44	90.8295	29	5	19	29	0.496685	0.583333	0.648148	0.323259	0.0934959	0.426829	0.815078
Network1511	39.54	604.8	644.34	86	209	1	0.118	12	0.049	2	10		43	32	0.76	0.38	97.0143	30	4	21	30	0.457846	0.5	0.530864	0.274639	0.15311	0.411483	0.814986
Network2235	64.2	49.79	113.99	89	199	1	0.072	13	0.076	7	12		31	20	0.75	0.35	94.3729	30	4	22	30	0.0809973	0.541667	0.549383	0.261498	0.100503	0.447236	0.814885
Network872	18.33	4.14	22.47	54	105	1	0.126	7	0.082	2	6		27	16	0.82	0.41	84.0168	31	3	20	31	0.0159664	0.291667	0.333333	0.137976	0.152381	0.514286	0.814831
Network2789	79.8	94.8	174.6	84	203	1	0.113	11	0.085	1	6		40	28	0.76	0.38	97.0143	30	4	21	30	0.124065	0.458333	0.518519	0.266754	0.137931	0.413793	0.814819
Network2795	72.6	74.4	147	84	197	1	0.054	10	0.053	3	8		34	23	0.81	0.38	86.6025	31	3	21	31	0.104453	0.416667	0.518519	0.25887	0.116751	0.426396	0.814818
Network3439	91.2	9.16	100.36	78	189	1	0.093	11	0.072	6	6		27	19	0.8	0.35	89.4427	31	3	22	31	0.0713123	0.458333	0.481481	0.248357	0.100529	0.412698	0.814669
Network3507	83.4	37.87	121.27	79	183	1	0.081	10	0.063	1	10		35	26	0.8	0.35	89.4427	31	3	22	31	0.0861703	0.416667	0.487654	0.240473	0.142077	0.431694	0.814638
Network2783	81	31.59	112.59	83	165	1	0.041	11	0.079	4	8		37	28	0.8	0.35	89.4427	31	3	22	31	0.0800026	0.458333	0.512346	0.21682	0.169697	0.50303	0.814515
Network4136	80.39	251.91	332.3	116	317	1	0.081	11	0.063	9	7		60	38	0.75	0.44	92.1548	29	5	19	29	0.236121	0.458333	0.716049	0.416557	0.119874	0.365931	0.814379
Network1579	34.47	104.52	138.99	115	348	1	0.099	11	0.11	9	6		47	35	0.79	0.44	92.318	30	4	19	30	0.0987615	0.458333	0.709877	0.457293	0.100575	0.33046	0.814202
Network4139	98.12	87.17	185.29	114	354	1	0.067	12	0.061	10	9		45	34	0.76	0.38	98.6426	30	4	21	30	0.131661	0.5	0.703704	0.465177	0.0960452	0.322034	0.81419
Network660	13.47	601.2	614.67	49	57	1	0.059	11	0.046	6	5	11	7	5	1	0.29	0	34	0	24	34	0.436763	0.458333	0.302469	0.0749014	0.0877193	0.859649	0.814174
Network714	12.66	5.3	17.96	105	154	1	0.025	6	0.049	4	6		33	21	0.88	0.44	68.5994	32	2	19	32	0.0127618	0.25	0.648148	0.202365	0.136364	0.681818	0.814129
Network2597	21.44	55.31	76.75	74	224	1	0.111	11	0.081	1	7		36	23	0.76	0.38	97.7692	30	4	21	30	0.0545359	0.458333	0.45679	0.29435	0.102679	0.330357	0.814099
Network3660	64.96	8.04	73	45	78	1	0.074	8	0.082	3	5		18	9	0.88	0.41	70.7107	32	2	20	32	0.0518713	0.333333	0.277778	0.102497	0.115385	0.576923	0.813985
Network2311	21.81	604.2	626.01	62	144	1	0.105	13	0.058	13	7		22	18	0.8	0.35	89.4427	31	3	22	31	0.444821	0.541667	0.382716	0.189225	0.125	0.430556	0.813869
Network1310	23.08	22.26	45.34	99	172	1	0.079	15	0.067	12	11	14	31	19	0.67	0.29	115.47	29	5	24	29	0.032217	0.625	0.611111	0.226018	0.110465	0.575581	0.813789
Network3560	72.35	51.9	124.25	102	265	1	0.069	12	0.099	4	8		52	27	0.78	0.41	94.5905	30	4	20	30	0.0882878	0.5	0.62963	0.348226	0.101887	0.384906	0.813786
Network874	15.63	1.71	17.34	43	77	1	0.08	5	0.066	2	4		17	12	0.88	0.44	68.5994	32	2	19	32	0.0123212	0.208333	0.265432	0.101183	0.155844	0.558442	0.813625
Network1515	33.87	133.2	167.07	81	189	1	0.083	10	0.091	10	5		32	24	0.79	0.44	92.4804	30	4	19	30	0.118714	0.416667	0.5	0.248357	0.126984	0.428571	0.813583
Network1395	33.7	632.86	666.56	88	199	1	0.057	13	0.079	11	10		45	29	0.79	0.44	91.7663	30	4	19	30	0.473634	0.541667	0.54321	0.261498	0.145729	0.442211	0.813471
Network2786	38.7	49.42	88.12	84	204	1	0.124	9	0.11	7	4		34	21	0.83	0.44	81.6497	31	3	19	31	0.062615	0.375	0.518519	0.268068	0.102941	0.411765	0.813448
Network866	15.91	4.22	20.13	59	109	1	0.101	12	0.103	2	11		23	15	0.72	0.38	105.409	29	5	21	29	0.0143037	0.5	0.364198	0.143233	0.137615	0.541284	0.813447
Network878	17.33	1.82	19.15	43	77	1	0.08	5	0.066	2	4		17	12	0.88	0.44	68.5994	32	2	19	32	0.0136073	0.208333	0.265432	0.101183	0.155844	0.558442	0.813367
Network2126	36.14	4.44	40.58	71	126	1	0.08	9	0.083	7	5		23	15	0.82	0.41	84.0168	31	3	20	31	0.0288347	0.375	0.438272	0.165572	0.119048	0.563492	0.813257
Network1517	37.11	605.4	642.51	75	187	1	0.099	11	0.048	11	4		28	22	0.82	0.41	84.0168	31	3	20	31	0.456545	0.458333	0.462963	0.245729	0.117647	0.40107	0.813181
Network924	16.72	6.7	23.42	80	153	1	0.058	8	0.073	7	6		26	18	0.83	0.44	82.0268	31	3	19	31	0.0166414	0.333333	0.493827	0.201051	0.117647	0.522876	0.813162
Network3732	65.92	40.19	106.11	100	301	1	0.078	10	0.069	8	6		57	33	0.75	0.44	101.26	29	5	19	29	0.0753981	0.416667	0.617284	0.395532	0.109635	0.332226	0.813071
Network4106	69	41.08	110.08	104	187	1	0.044	11	0.035	7	7	10	27	14	0.8	0.35	89.4427	31	3	22	31	0.078219	0.458333	0.641975	0.245729	0.0748663	0.55615	0.812956
Network3658	62.57	8.04	70.61	45	76	1	0.074	8	0.085	3	5		18	9	0.88	0.41	70.7107	32	2	20	32	0.050173	0.333333	0.277778	0.0998686	0.118421	0.592105	0.812843
Network1158	21.69	78.48	100.17	96	340	1	0.113	10	0.071	8	6		51	26	0.78	0.41	86.357	30	4	20	30	0.0711773	0.416667	0.592593	0.446781	0.0764706	0.282353	0.812833
Network1729	31.23	3.49	34.72	49	132	1	0.131	6	0.14	6	3		32	23	0.89	0.47	67.1855	32	2	18	32	0.0246708	0.25	0.302469	0.173456	0.174242	0.371212	0.812687
Network2718	21.23	3.83	25.06	56	111	1	0.088	8	0.059	2	5		20	11	0.82	0.41	84.8875	31	3	20	31	0.0178068	0.333333	0.345679	0.145861	0.0990991	0.504505	0.812655
Network4151	111	604.8	715.8	102	222	1	0.078	11	0.07	7	9		45	36	0.83	0.44	81.6497	31	3	19	31	0.508623	0.458333	0.62963	0.291721	0.162162	0.459459	0.812523
Network3547	92.4	18.15	110.55	92	226	1	0.055	10	0.049	4	4	5	41	30	0.8	0.35	89.4427	31	3	22	31	0.078553	0.416667	0.567901	0.296978	0.132743	0.40708	0.812494
Network1731	32.48	3.69	36.17	49	132	1	0.131	6	0.14	6	3		32	23	0.89	0.47	67.1855	32	2	18	32	0.0257012	0.25	0.302469	0.173456	0.174242	0.371212	0.812481
Network2080	17.58	1.98	19.56	40	71	1	0.052	7	0.072	2	4		16	10	0.88	0.41	70.7107	32	2	20	32	0.0138987	0.291667	0.246914	0.0932983	0.140845	0.56338	0.812476
Network3433	81	6.73	87.73	74	171	1	0.094	11	0.076	6	10		25	17	0.8	0.35	89.4427	31	3	22	31	0.0623379	0.458333	0.45679	0.224704	0.0994152	0.432749	0.812407
Network472	3.46	11.98	15.44	97	205	1	0.106	9	0.082	7	6		40	25	0.78	0.41	94.2809	30	4	20	30	0.0109711	0.375	0.598765	0.269382	0.121951	0.473171	0.812281
Network3321	79.8	6.09	85.89	56	133	1	0.108	7	0.053	0	4		22	14	0.87	0.38	73.0297	32	2	21	32	0.0610305	0.291667	0.345679	0.17477	0.105263	0.421053	0.812259
Network1909	59.06	12.36	71.42	67	163	1	0.088	9	0.09	7	6		36	28	0.81	0.38	86.6025	31	3	21	31	0.0507486	0.375	0.41358	0.214192	0.171779	0.411043	0.81224
Network2067	40.2	22.13	62.33	69	178	1	0.082	10	0.088	3	5		31	23	0.81	0.38	86.6025	31	3	21	31	0.0442895	0.416667	0.425926	0.233903	0.129213	0.38764	0.812082
Network2469	76.2	488.4	564.6	90	273	1	0.083	11	0.032	1	6		53	32	0.81	0.38	86.6025	31	3	21	31	0.401185	0.458333	0.555556	0.358739	0.117216	0.32967	0.812038
Network2368	20.02	5.46	25.48	50	88	1	0.052	8	0.079	3	5		20	10	0.88	0.41	71.807	32	2	20	32	0.0181052	0.333333	0.308642	0.115637	0.113636	0.568182	0.811864
Network2071	45.73	23.76	69.49	69	179	1	0.084	10	0.088	3	5		31	23	0.81	0.38	86.6025	31	3	21	31	0.0493772	0.416667	0.425926	0.235217	0.128492	0.385475	0.811704
Network3422	65.34	6.22	71.56	71	125	1	0.084	9	0.083	6	5		23	15	0.82	0.41	84.0168	31	3	20	31	0.0508481	0.375	0.438272	0.164258	0.12	0.568	0.81133
Network3662	69.69	8.07	77.76	47	81	1	0.074	8	0.082	3	5		18	9	0.88	0.41	70.7107	32	2	20	32	0.0552536	0.333333	0.290123	0.106439	0.111111	0.580247	0.811172
Network1975	17.82	29.03	46.85	76	294	1	0.12	9	0.098	5	5		49	37	0.86	0.35	76.8977	32	2	22	32	0.03329	0.375	0.469136	0.386334	0.12585	0.258503	0.810767
Network1490	22.49	238.55	261.04	97	277	1	0.078	12	0.083	6	6		59	37	0.74	0.41	100.86	29	5	20	29	0.185486	0.5	0.598765	0.363995	0.133574	0.350181	0.81069
Network2205	68.61	32.24	100.85	102	274	1	0.094	9	0.052	7	7		35	26	0.81	0.38	87.7268	31	3	21	31	0.0716605	0.375	0.62963	0.360053	0.0948905	0.372263	0.810613
Network2306	9.16	4.03	13.19	43	93	1	0.158	7	0.075	4	4		13	7	0.87	0.38	73.0297	32	2	21	32	0.00937236	0.291667	0.265432	0.122208	0.0752688	0.462366	0.810593
Network1232	24.8	21.35	46.15	102	180	1	0.052	10	0.04	8	5	10	18	10	0.78	0.41	94.2809	30	4	20	30	0.0327926	0.416667	0.62963	0.236531	0.0555556	0.566667	0.810553
Network1352	24.69	63	87.69	107	239	1	0.096	10	0.085	9	7		45	27	0.78	0.41	94.2809	30	4	20	30	0.0623095	0.416667	0.660494	0.31406	0.112971	0.447699	0.810357
Network3664	72.28	9.65	81.93	47	83	1	0.074	8	0.081	3	5		18	9	0.88	0.41	70.7107	32	2	20	32	0.0582166	0.333333	0.290123	0.109067	0.108434	0.566265	0.81024
Network682	12.88	6.83	19.71	105	155	1	0.037	6	0.068	4	6		36	24	0.88	0.44	68.5994	32	2	19	32	0.0140052	0.25	0.648148	0.203679	0.154839	0.677419	0.810118
Network4019	98.4	603.6	702	99	207	1	0.059	13	0.07	1	1	12	47	35	0.81	0.38	86.6025	31	3	21	31	0.498817	0.541667	0.611111	0.272011	0.169082	0.478261	0.810111
Network2533	77.22	795.91	873.13	112	425	1	0.091	14	0.058	11	8		82	51	0.78	0.41	86.4338	30	4	20	30	0.620416	0.583333	0.691358	0.558476	0.12	0.263529	0.810083
Network2384	20.21	7.06	27.27	48	79	1	0.05	8	0.086	2	5		19	10	0.88	0.41	71.807	32	2	20	32	0.0193771	0.333333	0.296296	0.103811	0.126582	0.607595	0.810082
Network1905	53.1	10.62	63.72	67	162	1	0.086	9	0.093	7	6		36	28	0.81	0.38	86.6025	31	3	21	31	0.0452772	0.375	0.41358	0.212878	0.17284	0.41358	0.809864
Network922	16.36	6.38	22.74	80	149	1	0.058	8	0.078	7	6		26	18	0.83	0.44	82.0268	31	3	19	31	0.0161583	0.333333	0.493827	0.195795	0.120805	0.536913	0.809838
Network2279	21.15	116.69	137.84	87	307	1	0.101	11	0.066	6	5		43	25	0.8	0.35	89.4427	31	3	22	31	0.0979443	0.458333	0.537037	0.403417	0.0814332	0.283388	0.809794
Network3340	58.43	3.93	62.36	42	70	1	0.061	7	0.067	3	4		16	9	0.88	0.41	70.7107	32	2	20	32	0.0443109	0.291667	0.259259	0.0919842	0.128571	0.6	0.809757
Network1312	24.64	40.81	65.45	120	199	1	0.046	11	0.051	8	5	10	28	17	0.74	0.41	98.5818	29	5	20	29	0.0465065	0.458333	0.740741	0.261498	0.0854271	0.603015	0.809579
Network3640	72.65	52.68	125.33	102	263	1	0.068	12	0.103	4	8		52	27	0.78	0.41	94.5905	30	4	20	30	0.0890552	0.5	0.62963	0.345598	0.102662	0.387833	0.80952
Network476	3.04	17.18	20.22	130	197	1	0.018	7	0.061	5	6		41	25	0.81	0.5	88.2	30	4	17	30	0.0143676	0.291667	0.802469	0.25887	0.126904	0.659898	0.809412
Network2464	41.42	13.32	54.74	84	141	1	0.032	9	0.071	5	6		28	14	0.83	0.44	81.6497	31	3	19	31	0.0388963	0.375	0.518519	0.185283	0.0992908	0.595745	0.809366
Network3804	65.71	9.8	75.51	88	154	1	0.043	10	0.06	9	7		28	17	0.78	0.41	89.7527	30	4	20	30	0.0536548	0.416667	0.54321	0.202365	0.11039	0.571429	0.809297
Network2541	75.49	31.24	106.73	83	175	1	0.033	9	0.046	4	8		41	32	0.8	0.35	90.7744	31	3	22	31	0.0758386	0.375	0.512346	0.229961	0.182857	0.474286	0.809261
Network1039	27.79	66	93.79	110	263	1	0.075	9	0.067	6	6		40	26	0.82	0.41	84.0168	31	3	20	31	0.0666439	0.375	0.679012	0.345598	0.0988593	0.418251	0.809101
Network3344	63.39	4.16	67.55	42	70	1	0.061	7	0.067	3	4		16	9	0.88	0.41	70.7107	32	2	20	32	0.0479987	0.291667	0.259259	0.0919842	0.128571	0.6	0.809019
Network2479	77.4	64.2	141.6	85	197	1	0.066	13	0.103	2	6		36	21	0.8	0.35	89.4427	31	3	22	31	0.100616	0.541667	0.524691	0.25887	0.106599	0.431472	0.80901
Network1655	39.4	314.41	353.81	117	385	1	0.106	11	0.067	4	7		87	57	0.76	0.38	98.0996	30	4	21	30	0.251405	0.458333	0.722222	0.505913	0.148052	0.303896	0.808912
Network2876	46	11.3	57.3	89	158	1	0.093	11	0.073	10	8		24	14	0.76	0.38	91.5552	30	4	21	30	0.0407154	0.458333	0.549383	0.207622	0.0886076	0.563291	0.808827
Network2364	17.59	4.4	21.99	48	83	1	0.05	8	0.085	3	5		20	10	0.88	0.41	71.807	32	2	20	32	0.0156253	0.333333	0.296296	0.109067	0.120482	0.578313	0.808783
Network1015	28.01	252.72	280.73	153	736	1	0.098	10	0.074	8	5		122	74	0.79	0.44	96.0061	30	4	19	30	0.199477	0.416667	0.944444	0.967148	0.100543	0.20788	0.80871
Network3719	103.99	612.55	716.54	125	443	1	0.085	14	0.074	1	6		72	49	0.78	0.41	86.9861	30	4	20	30	0.509149	0.583333	0.771605	0.582129	0.110609	0.282167	0.808642
Network683	17.68	21.75	39.43	106	241	1	0.03	5	0.056	4	4		42	27	0.89	0.5	65.8947	32	2	17	32	0.0280176	0.208333	0.654321	0.316689	0.112033	0.439834	0.80858
Network681	17.7	22.27	39.97	106	241	1	0.03	5	0.056	4	4		42	27	0.89	0.5	65.8551	32	2	17	32	0.0284013	0.208333	0.654321	0.316689	0.112033	0.439834	0.808503
Network2545	69	138	207	81	230	1	0.125	9	0.043	1	9		42	28	0.76	0.38	90.8385	30	4	21	30	0.147087	0.375	0.5	0.302234	0.121739	0.352174	0.808452
Network3710	71.4	15.13	86.53	88	169	1	0.088	10	0.031	5	5	10	23	15	0.79	0.32	92.582	31	3	23	31	0.0614852	0.416667	0.54321	0.222076	0.0887574	0.52071	0.808415
Network4102	77.4	602.4	679.8	107	178	3	0.07	18	0.064	7	8	18	37	21	0.71	0.29	106.904	30	4	24	30	0.483042	0.75	0.660494	0.233903	0.117978	0.601124	0.80838
Network3485	88.25	34.19	122.44	101	273	1	0.095	9	0.052	7	7		35	26	0.81	0.38	87.7268	31	3	21	31	0.0870016	0.375	0.623457	0.358739	0.0952381	0.369963	0.808219
Network2879	83.4	98.4	181.8	86	198	1	0.057	10	0.051	7	5		31	21	0.81	0.38	87.6103	31	3	21	31	0.129181	0.416667	0.530864	0.260184	0.106061	0.434343	0.808027
Network2377	42.78	34.89	77.67	87	205	1	0.049	11	0.076	10	5		35	19	0.81	0.38	89.2143	31	3	21	31	0.0551896	0.458333	0.537037	0.269382	0.0926829	0.42439	0.80797
Network940	16.62	8.38	25	80	157	1	0.059	8	0.077	7	6		26	18	0.83	0.44	83.91	31	3	19	31	0.0177641	0.333333	0.493827	0.206307	0.11465	0.509554	0.807939
Network2546	41.74	16.88	58.62	90	207	1	0.108	9	0.071	7	4		35	21	0.78	0.41	94.2809	30	4	20	30	0.0416533	0.375	0.555556	0.272011	0.101449	0.434783	0.807894
Network1661	38.72	154.47	193.19	130	404	1	0.068	11	0.061	7	7		70	51	0.76	0.38	92.6969	30	4	21	30	0.137274	0.458333	0.802469	0.53088	0.126238	0.321782	0.807831
Network448	3.23	9.03	12.26	124	200	1	0.031	7	0.062	5	6		47	30	0.8	0.47	91.0794	30	4	18	30	0.00871153	0.291667	0.765432	0.262812	0.15	0.62	0.807591
Network770	15.7	7.6	23.3	61	137	1	0.082	12	0.141	1	11		25	18	0.81	0.38	87.8204	31	3	21	31	0.0165562	0.5	0.376543	0.180026	0.131387	0.445255	0.807382
Network2714	18.35	3.97	22.32	54	104	1	0.082	8	0.065	2	5		20	11	0.82	0.41	84.8875	31	3	20	31	0.0158598	0.333333	0.333333	0.136662	0.105769	0.519231	0.807379
Network3009	68.65	3.82	72.47	49	132	1	0.131	6	0.14	6	3		32	23	0.89	0.47	67.1855	32	2	18	32	0.0514947	0.25	0.302469	0.173456	0.174242	0.371212	0.807322
Network1746	13.42	0.88	14.3	33	57	1	0.084	5	0.077	2	3		14	8	0.93	0.41	51.6398	33	1	20	33	0.0101611	0.208333	0.203704	0.0749014	0.140351	0.578947	0.80731
[truncated: 1,568 more rows]

## Sheet: Benchmark table
# Joined tables for reproducible analysis
[truncated: 2,990 more rows]
