# Supplementary material for: SignalingProfiler 2.0 a network-based approach to bridge multi-omics data to phenotypic hallmarks
Source: NPJ Syst Biol Appl. 2024 Aug 23;10:95. doi: 10.1038/s41540-024-00417-6 (PMC11343843; doi:10.1038/s41540-024-00417-6)
Supplement: Supplementary file 8 — Supplementary Data 7 [file 41540_2024_417_MOESM8_ESM.xlsx]

## Sheet: Description
Supplementary Data 7
Table reporting the parameters tuning process of Step3.
The rows are the result of each Step3 run and the column describe the SignalingProfiler parameters and the quality metrics.
Top10 parameters are reported in red.
	conditions: phenoscore runs Ids	Phenoscore runs Ids
	aggregated score: score used to rank the run results	Aggregated score for benchmarking
	Precision: precision in phenotype activity inference respect to phenotype gold standard
	Recall: recall in phenotype activity inference respect to phenotype gold standard
	RMSE: difference between the inferred phenotype activity and the gold standard activity
	Computation time: computatation time (seconds)
	Proxpath preprocessing: reports whether the ProxPath paths between proteins and phenotypes were filtered to keep only those paths containing proteins expressed in the omics data
	Protein-phenotype path length: max length allowed between a protein and a phenotype (min 2)
	Z-score statistic: reports whether the z-score to find the significantly close phenotypes to the input proteins was calculated using mean or median
	Eemove cascades: reports whether if two proteins regulating a phenotype are in the same path consider them independently or the most downstream
	Weight protein contribution: reports whether weighting for the number of paths leading to the phenotypes (more importance to proteins with many paths)
	Use CARNIVAL activity: reports whether the averaged protein activity are the final_score (from experimental data) or CARNIVAL activity (-100 or 100)

## Sheet: Sheet1
ID	SCORE	QUALITY METRICS			TIME	PARAMETERS
conditions	aggregated score	Precision	Recall	RMSE	Computation time	ProxPath preprocessing	Protein-phenotypic path length	Z-score statistic	Remove cascades	Weigth protein contribution	Use CARNIVAL activity
Pheno89	0.465717	0.8	0.8	100.219	18.62	TRUE	4	mean	FALSE	FALSE	FALSE
Pheno88	0.457784	0.86	0.6	85.6938	17.53	FALSE	3	mean	FALSE	FALSE	FALSE
Pheno78	0.457758	0.8	0.8	100.632	18.86	FALSE	4	mean	TRUE	FALSE	FALSE
Pheno87	0.452782	0.86	0.6	85.7173	17.77	TRUE	3	mean	FALSE	FALSE	FALSE
Pheno76	0.449781	0.86	0.6	85.3712	18.05	FALSE	3	mean	TRUE	FALSE	FALSE
Pheno75	0.445897	0.86	0.6	85.5388	18.18	TRUE	3	mean	TRUE	FALSE	FALSE
Pheno90	0.428974	0.8	0.8	101.592	19.93	FALSE	4	mean	FALSE	FALSE	FALSE
Pheno77	0.421987	0.8	0.8	104.315	19.25	TRUE	4	mean	TRUE	FALSE	FALSE
Pheno51	0.409547	0.86	0.6	91.365	17.79	TRUE	3	mean	TRUE	TRUE	FALSE
Pheno64	0.393026	0.86	0.6	92.5098	18.18	FALSE	3	mean	FALSE	TRUE	FALSE
Pheno52	0.382943	0.86	0.6	93.4684	18.32	FALSE	3	mean	TRUE	TRUE	FALSE
Pheno93	0.365593	0.75	0.6	82.8422	17.72	TRUE	3	median	FALSE	FALSE	FALSE
Pheno63	0.364751	0.86	0.6	92.4488	19.61	TRUE	3	mean	FALSE	TRUE	FALSE
Pheno94	0.329636	0.75	0.6	86.2318	18.23	FALSE	3	median	FALSE	FALSE	FALSE
Pheno82	0.326937	0.75	0.6	87.4886	17.89	FALSE	3	median	TRUE	FALSE	FALSE
Pheno70	0.292534	0.75	0.6	93.2966	17.41	FALSE	3	median	FALSE	TRUE	FALSE
Pheno81	0.288389	0.75	0.6	87.7751	19.7	TRUE	3	median	TRUE	FALSE	FALSE
Pheno69	0.281681	0.75	0.6	93.3762	17.92	TRUE	3	median	FALSE	TRUE	FALSE
Pheno57	0.263124	0.75	0.6	93.9416	18.63	TRUE	3	median	TRUE	TRUE	FALSE
Pheno84	0.261062	0.7	0.7	100.223	18.85	FALSE	4	median	TRUE	FALSE	FALSE
Pheno58	0.251396	0.75	0.6	93.7656	19.28	FALSE	3	median	TRUE	TRUE	FALSE
Pheno83	0.244029	0.7	0.7	102.098	18.99	TRUE	4	median	TRUE	FALSE	FALSE
Pheno95	0.228903	0.7	0.7	105.523	18.45	TRUE	4	median	FALSE	FALSE	FALSE
Pheno60	0.2055	0.7	0.7	105.747	19.53	FALSE	4	median	TRUE	TRUE	FALSE
Pheno96	0.203811	0.7	0.7	102.949	20.67	FALSE	4	median	FALSE	FALSE	FALSE
Pheno80	0.194907	0.8	0.4	84.8543	17.99	FALSE	2	median	TRUE	FALSE	FALSE
Pheno66	0.173002	0.7	0.7	108.548	20.09	FALSE	4	mean	FALSE	TRUE	FALSE
Pheno79	0.164812	0.8	0.4	89.2992	17.81	TRUE	2	median	TRUE	FALSE	FALSE
Pheno53	0.160673	0.7	0.7	108.028	20.9	TRUE	4	mean	TRUE	TRUE	FALSE
Pheno65	0.159852	0.7	0.7	111.21	19.74	TRUE	4	mean	FALSE	TRUE	FALSE
Pheno59	0.143711	0.7	0.7	112.357	20.11	TRUE	4	median	TRUE	TRUE	FALSE
Pheno47	0.138804	0.67	0.6	96.4731	19.88	TRUE	4	median	FALSE	FALSE	TRUE
Pheno72	0.136113	0.7	0.7	115.505	19.3	FALSE	4	median	FALSE	TRUE	FALSE
Pheno54	0.133029	0.7	0.7	114.72	19.75	FALSE	4	mean	TRUE	TRUE	FALSE
Pheno91	0.131831	0.8	0.4	95.8471	16.98	TRUE	2	median	FALSE	FALSE	FALSE
Pheno48	0.117127	0.67	0.6	97.1054	20.72	FALSE	4	median	FALSE	FALSE	TRUE
Pheno71	0.111943	0.7	0.7	117.685	19.68	TRUE	4	median	FALSE	TRUE	FALSE
Pheno68	0.0932791	0.8	0.4	96.9027	18.5	FALSE	2	median	FALSE	TRUE	FALSE
Pheno35	0.075901	0.67	0.6	96.8177	22.88	TRUE	4	median	TRUE	FALSE	TRUE
Pheno55	0.067022	0.8	0.4	100.762	18.35	TRUE	2	median	TRUE	TRUE	FALSE
Pheno67	0.0546319	0.8	0.4	100.885	18.92	TRUE	2	median	FALSE	TRUE	FALSE
Pheno4	0.0494556	0.71	0.5	99.8923	20.05	FALSE	3	mean	TRUE	TRUE	TRUE
Pheno36	0.0446359	0.67	0.6	97.1244	24.32	FALSE	4	median	TRUE	FALSE	TRUE
Pheno3	0.0434987	0.71	0.5	99.1673	20.62	TRUE	3	mean	TRUE	TRUE	TRUE
Pheno16	0.0403674	0.71	0.5	100.19	20.39	FALSE	3	mean	FALSE	TRUE	TRUE
Pheno92	0.0363472	0.8	0.4	108.437	16.98	FALSE	2	median	FALSE	FALSE	FALSE
Pheno15	0.0309896	0.71	0.5	99.8098	21	TRUE	3	mean	FALSE	TRUE	TRUE
Pheno18	-0.0184332	0.6	0.6	100.795	22.59	FALSE	4	mean	FALSE	TRUE	TRUE
Pheno17	-0.0288062	0.6	0.6	100.864	23.08	TRUE	4	mean	FALSE	TRUE	TRUE
Pheno5	-0.0509257	0.6	0.6	101.21	24.05	TRUE	4	mean	TRUE	TRUE	TRUE
Pheno73	-0.0562872	0.75	0.3	99.9192	17.34	TRUE	2	mean	TRUE	FALSE	FALSE
Pheno6	-0.0684589	0.6	0.6	101.323	24.88	FALSE	4	mean	TRUE	TRUE	TRUE
Pheno46	-0.0813264	0.56	0.5	99.0012	19.43	FALSE	3	median	FALSE	FALSE	TRUE
Pheno45	-0.0920012	0.56	0.5	99.0043	19.96	TRUE	3	median	FALSE	FALSE	TRUE
Pheno86	-0.0953423	0.75	0.3	104.194	17.67	FALSE	2	mean	FALSE	FALSE	FALSE
Pheno20	-0.0973712	0.75	0.3	95.5851	21.02	FALSE	2	median	FALSE	TRUE	TRUE
Pheno34	-0.109295	0.56	0.5	98.4492	21.03	FALSE	3	median	TRUE	FALSE	TRUE
Pheno61	-0.121588	0.75	0.3	105.297	18.56	TRUE	2	mean	FALSE	TRUE	FALSE
Pheno33	-0.12277	0.56	0.5	98.6626	21.62	TRUE	3	median	TRUE	FALSE	TRUE
Pheno22	-0.122808	0.56	0.5	101.768	20.45	FALSE	3	median	FALSE	TRUE	TRUE
Pheno8	-0.124506	0.75	0.3	98.156	21.4	FALSE	2	median	TRUE	TRUE	TRUE
Pheno74	-0.130148	0.75	0.3	110.294	17.1	FALSE	2	mean	TRUE	FALSE	FALSE
Pheno7	-0.136512	0.75	0.3	96.5858	22.59	TRUE	2	median	TRUE	TRUE	TRUE
Pheno10	-0.13999	0.56	0.5	102.682	20.96	FALSE	3	median	TRUE	TRUE	TRUE
Pheno21	-0.144242	0.56	0.5	103.773	20.76	TRUE	3	median	FALSE	TRUE	TRUE
Pheno49	-0.151573	0.75	0.3	109.012	18.65	TRUE	2	mean	TRUE	TRUE	FALSE
Pheno19	-0.165112	0.75	0.3	97.1771	23.79	TRUE	2	median	FALSE	TRUE	TRUE
Pheno11	-0.169765	0.56	0.5	100.937	23.1	TRUE	4	median	TRUE	TRUE	TRUE
Pheno56	-0.170378	0.8	0.4	131.852	18.43	FALSE	2	median	TRUE	TRUE	FALSE
Pheno9	-0.178742	0.56	0.5	101.061	23.5	TRUE	3	median	TRUE	TRUE	TRUE
Pheno85	-0.179114	0.75	0.3	116.114	17.34	TRUE	2	mean	FALSE	FALSE	FALSE
Pheno42	-0.192606	0.5	0.5	98.3431	22.23	FALSE	4	mean	FALSE	FALSE	TRUE
Pheno41	-0.193299	0.5	0.5	98.143	22.34	TRUE	4	mean	FALSE	FALSE	TRUE
Pheno24	-0.200506	0.5	0.5	100.842	21.68	FALSE	4	median	FALSE	TRUE	TRUE
Pheno30	-0.203057	0.5	0.5	97.8134	22.95	FALSE	4	mean	TRUE	FALSE	TRUE
Pheno23	-0.210608	0.5	0.5	101.061	22.1	TRUE	4	median	FALSE	TRUE	TRUE
Pheno62	-0.212662	0.75	0.3	121.173	17.1	FALSE	2	mean	FALSE	TRUE	FALSE
Pheno29	-0.218118	0.5	0.5	97.6793	23.75	TRUE	4	mean	TRUE	FALSE	TRUE
Pheno50	-0.225802	0.75	0.3	119.938	18.22	FALSE	2	mean	TRUE	TRUE	FALSE
Pheno14	-0.258008	0.67	0.2	91.7601	21.5	FALSE	2	mean	FALSE	TRUE	TRUE
Pheno12	-0.260323	0.5	0.5	101.045	24.58	FALSE	4	median	TRUE	TRUE	TRUE
Pheno13	-0.267125	0.67	0.2	96.142	20.3	TRUE	2	mean	FALSE	TRUE	TRUE
Pheno2	-0.28035	0.67	0.2	98.9721	19.89	FALSE	2	mean	TRUE	TRUE	TRUE
Pheno1	-0.328532	0.67	0.2	97.3493	22.9	TRUE	2	mean	TRUE	TRUE	TRUE
Pheno39	-0.443745	0.43	0.3	100.361	20.53	TRUE	3	mean	FALSE	FALSE	TRUE
Pheno40	-0.449628	0.43	0.3	101.428	20.42	FALSE	3	mean	FALSE	FALSE	TRUE
Pheno28	-0.469715	0.43	0.3	101.559	21.37	FALSE	3	mean	TRUE	FALSE	TRUE
Pheno27	-0.480728	0.43	0.3	101.501	21.94	TRUE	3	mean	TRUE	FALSE	TRUE
Pheno31	-1.21664	0	0	106.944	20.18	TRUE	2	median	TRUE	FALSE	TRUE
Pheno43	-1.22032	0	0	107.27	20.24	TRUE	2	median	FALSE	FALSE	TRUE
Pheno37	-1.22095	0	0	108.148	19.94	TRUE	2	mean	FALSE	FALSE	TRUE
Pheno32	-1.23091	0	0	107.342	20.74	FALSE	2	median	TRUE	FALSE	TRUE
Pheno44	-1.23111	0	0	107.952	20.52	FALSE	2	median	FALSE	FALSE	TRUE
Pheno38	-1.23236	0	0	108.514	20.37	FALSE	2	mean	FALSE	FALSE	TRUE
Pheno26	-1.23835	0	0	107.739	20.96	FALSE	2	mean	TRUE	FALSE	TRUE
Pheno25	-1.24212	0	0	107.283	21.32	TRUE	2	mean	TRUE	FALSE	TRUE
