# Supplementary material for: SignalingProfiler 2.0 a network-based approach to bridge multi-omics data to phenotypic hallmarks
Source: NPJ Syst Biol Appl. 2024 Aug 23;10:95. doi: 10.1038/s41540-024-00417-6 (PMC11343843; doi:10.1038/s41540-024-00417-6)
Supplement: Supplementary file 9 — Supplementary Data 8 [file 41540_2024_417_MOESM9_ESM.xlsx]

## Sheet: Description
Supplementary Data 8
Training dataset optimal model of metformin-induced signaling rewiring (SP format).
Nodes
Table of the 99 nodes of Network1554 linked to phenotypes with attributes for Cytoscape visualization
Edges
Table of the 309 edges of Network1554 linked to phenotypes with attributes for Cytoscape visualization

## Sheet: Nodes
# Best model nodes of training dataset
gene_name	carnival_activity	UNIPROT	final_score	method	discordant	mf	highlight	gold_standard
AKT1	-100	P31749	-2.64449	VIPER	FALSE	kin	Y	Y
AMPK	100	SIGNOR-C15	1	user	FALSE	rec	Y	Y
APC_C	100	SIGNOR-C150		CARNIVAL	FALSE	complex	N	N
ATF2	100	P15336	4.48268	VIPER	FALSE	tf	Y	N
ATF4	100	P18848	6.31146	VIPER	FALSE	tf	N	Y
ATG9A	100	Q7Z3C6	6.14109	PhosphoScore	FALSE	other	Y	Y
ATM	-100	Q13315		CARNIVAL	FALSE	kin	N	N
AURKA	-100	O14965	-2.64735	VIPER	FALSE	kin	N	N
AXIN1	-100	O15169	-1.34216	PhosphoScore	FALSE	other	N	N
BRSK2	100	Q8IWQ3	7.23306	VIPER	FALSE	kin	N	N
BTRC	-100	Q9Y297		CARNIVAL	FALSE	other	N	N
CCNB1	50	P14635		CARNIVAL	FALSE	other	N	Y
CDC27	100	P30260		CARNIVAL	FALSE	other	N	N
CDK2	100	P24941		CARNIVAL	FALSE	kin	Y	N
CDK5	-100	Q00535		CARNIVAL	FALSE	kin	Y	N
CDKN1A	-50	P38936		CARNIVAL	FALSE	kin	N	Y
CHUK	100	O15111	2.38878	VIPER	FALSE	kin	N	N
CROCC	-100	Q5TZA2-2;Q5TZA2	-5.69867	PhosphoScore	FALSE	other	Y	N
CRTC2	-100	Q53ET0	-4.20877	PhosphoScore	FALSE	other	N	Y
CSNK2A1	100	P68400		CARNIVAL	FALSE	kin	Y	N
CULLIN_1_RBX1_SKP1	-100	SIGNOR-C529		CARNIVAL	FALSE	complex	N	N
CYCLINB_CDK1	100	SIGNOR-C17		CARNIVAL	FALSE	complex	Y	N
EGFR	100	P00533		CARNIVAL	FALSE	kin	Y	N
EIF2S1	-50	P05198		CARNIVAL	FALSE	other	N	N
EIF4EBP1	100	Q13541	4.06586	PhosphoScore	FALSE	other	Y	Y
ESR1	-100	P03372	-3.2363	VIPER	FALSE	tf	N	N
FOXM1	100	Q08050-2;Q08050	1.97074	VIPER	FALSE	tf	N	N
FOXO1	100	Q12778	6.05384	VIPER	FALSE	tf	N	Y
FOXO3	0	O43524	14.7199	VIPER	FALSE	tf	N	Y
FOXO4	100	P98177	18.9904	VIPER	FALSE	tf	N	N
GRK2	-100	P25098	-2.91216	VIPER	FALSE	kin	N	N
GSK3B	-100	P49841		CARNIVAL	FALSE	kin	Y	N
HIF1A	-100	Q16665	-2.41658	VIPER	FALSE	tf	N	Y
HSF1	-100	Q00613	-4.38553	PhosphoScore	FALSE	tf	Y	N
IRAK1	100	P51617	4.68616	VIPER	FALSE	kin	N	N
IRS1	-100	P35568	-5.36703	PhosphoScore	FALSE	other	Y	N
IRS2	-100	Q9Y4H2	-0.948266	PhosphoScore	FALSE	other	N	N
JDP2	100	Q8WYK2	1.14825	PhosphoScore	FALSE	tf	Y	N
LATS1	-100	O95835	-0.865177	PhosphoScore	FALSE	kin	Y	N
LCK	100	P06239		CARNIVAL	FALSE	kin	N	N
MACF1	100	Q9UPN3	5.21271	PhosphoScore	FALSE	other	Y	N
MAP2K2	100	P36507		CARNIVAL	FALSE	kin	Y	N
MAP3K8	100	P41279	4.22119	VIPER	FALSE	kin	N	N
MAPK1	-100	P28482	-0.269393	VIPER	FALSE	kin	Y	N
MAPK14	100	Q16539		CARNIVAL	FALSE	kin	Y	N
MAPK3	100	P27361-3;P27361		CARNIVAL	FALSE	kin	Y	N
MAPT	-100	P10636-8;P10636	-0.945578	PhosphoScore	FALSE	other	Y	N
MARK1	100	Q9P0L2	5.52299	VIPER	FALSE	kin	N	N
MARK2	100	Q7KZI7	10.9306	VIPER	FALSE	kin	Y	N
MARK3	100	P27448-3;P27448	4.34727	VIPER	FALSE	kin	N	N
MARK4	100	Q96L34	11.6072	VIPER	FALSE	kin	N	N
MASTL	100	Q96GX5	17.2339	VIPER	FALSE	kin	N	N
MDC1	-100	Q14676	-4.09998	PhosphoScore	FALSE	other	N	N
MRTFA	-100	Q969V6	-0.994447	PhosphoScore	FALSE	tf	Y	N
MTOR	-100	P42345	-1	user	FALSE	rec	Y	Y
MYCN	-100	P04198	-6.48238	VIPER	FALSE	tf	N	N
NEK9	100	Q8TD19	3.37855	VIPER	FALSE	kin	N	N
NFKB1	-100	P19838		CARNIVAL	FALSE	tf	N	Y
NME1	100	P15531	7.10371	PhosphoScore	FALSE	kin	Y	N
NUAK1	33.3333	O60285		CARNIVAL	FALSE	kin	Y	N
PDPK1	-100	O15530		CARNIVAL	FALSE	kin	Y	N
PIK3CG	-100	P48736		CARNIVAL	FALSE	kin	N	N
PLK1	100	P53350		CARNIVAL	FALSE	kin	N	N
POLR2A	100	P24928	5.02338	PhosphoScore	FALSE	other	N	N
POU2F1	100	P14859	3.88211	VIPER	FALSE	tf	N	N
PPP1R2	-100	P41236	-2.84244	PhosphoScore	FALSE	other	N	N
PRKAA1	-100	Q13131	-4.54945	PhosphoScore	FALSE	kin	Y	N
PRKACA	-100	P17612		CARNIVAL	FALSE	kin	Y	N
PRKAG1	100	P54619	7.02577	VIPER	FALSE	kin	N	N
PRKAR1A	100	P10644		CARNIVAL	FALSE	other	Y	N
PRKCA	-100	P17252	-3.14717	PhosphoScore	FALSE	kin	Y	Y
PRKCD	100	Q05655	4.41081	PhosphoScore	FALSE	kin	Y	Y
PRKCE	-100	Q02156	-2.61507	VIPER	FALSE	kin	N	Y
PRKDC	100	P78527		CARNIVAL	FALSE	kin	Y	N
PTPN12	100	Q05209	2.99878	PhosphoScore	FALSE	phos	Y	N
PTPRA	100	P18433;P18433-2	3.51985	PhosphoScore	FALSE	phos	Y	N
RBL2	-100	Q08999	-4.58626	PhosphoScore	FALSE	other	N	N
RPS6KA3	50	P51812		CARNIVAL	FALSE	kin	N	N
RPS6KB1	-100	P23443-2;P23443	-1.41715	PhosphoScore	FALSE	kin	Y	Y
SGK1	-100	O00141		CARNIVAL	FALSE	kin	N	Y
SREBF1	100	P36956-3;P36956	6.01341	VIPER	FALSE	tf	N	Y
SREBF2	100	Q12772	3.58304	VIPER	FALSE	tf	N	N
STAT3	100	P40763	4.10698	VIPER	FALSE	tf	N	N
STIM1	-100	Q13586	-4.92575	PhosphoScore	FALSE	other	N	N
STK11	100	Q15831-2;Q15831		CARNIVAL	FALSE	kin	Y	N
STK39	-100	Q9UEW8	-3.61143	PhosphoScore	FALSE	kin	Y	N
STK4	0	Q13043		CARNIVAL	FALSE	kin	N	N
STMN1	100	P16949	3.19003	PhosphoScore	FALSE	other	Y	N
SUFU	-100	Q9UMX1	-3.13606	PhosphoScore	FALSE	tf	Y	N
TOP1	-100	P11387	-4.66431	PhosphoScore	FALSE	kin	Y	N
TP53	100	P04637	4.7807	VIPER	FALSE	tf	Y	Y
TRAF6	100	Q9Y4K3		CARNIVAL	FALSE	other	N	N
TSC2	100	P49815	4.98836	PhosphoScore	FALSE	other	Y	Y
ULK1	100	O75385	5.55254	VIPER	FALSE	kin	Y	Y
VDR	100	P11473	1.91916	VIPER	FALSE	tf	N	N
WEE1	-100	P30291	-1.89187	PhosphoScore	FALSE	kin	N	N
WNK1	-100	Q9H4A3		CARNIVAL	FALSE	kin	Y	N
YAP1	-100	P46937-3;P46937-2;P46937	-2.75147	PhosphoScore	FALSE	tf	N	N
ZFP36	-100	P26651	-1.85065	PhosphoScore	FALSE	other	N	N
ADIPOGENESIS	-100		-1.12376	phenoscore	FALSE	phenotype	N	N
APOPTOSIS	100		4.56449	phenoscore	FALSE	phenotype	N	N
AUTOPHAGY	100		24.1357	phenoscore	FALSE	phenotype	N	N
CELL DEATH	100		2.53263	phenoscore	FALSE	phenotype	N	N
FATTY ACID BIOSYNTHESIS	100		53.1185	phenoscore	FALSE	phenotype	N	N
GLYCOGEN SYNTHESIS	-100		-9.21442	phenoscore	FALSE	phenotype	N	N
GLYCOLYSIS	-100		-18.6896	phenoscore	FALSE	phenotype	N	N
LIPOGENESIS	100		27.3684	phenoscore	FALSE	phenotype	N	N
PROLIFERATION	-100		-46.0869	phenoscore	FALSE	phenotype	N	N
PROTEIN SYNTHESIS	-100		-27.7028	phenoscore	FALSE	phenotype	N	N

## Sheet: Edges
# Best model edges of training dataset
source	target	sign	carnival_weight	direct	mechanism	aminoacid	is_quantified	is_significant	FC	label	FC_sign	highlight
AKT1	ADIPOGENESIS	-1	100	FALSE			FALSE	FALSE			up	N
AKT1	ADIPOGENESIS	1	100	FALSE			FALSE	FALSE			up	N
AKT1	APOPTOSIS	-1	100	FALSE			FALSE	FALSE			up	N
AKT1	APOPTOSIS	1	100	FALSE			FALSE	FALSE			up	N
AKT1	AUTOPHAGY	-1	100	FALSE			FALSE	FALSE			up	N
AKT1	CDKN1A	1	50	TRUE	phosphorylation		FALSE	FALSE			up	N
AKT1	CELL DEATH	-1	100	FALSE			FALSE	FALSE			up	N
AKT1	CELL DEATH	1	100	FALSE			FALSE	FALSE			up	N
AKT1	ESR1	1	100	TRUE	phosphorylation		FALSE	FALSE			up	N
AKT1	FOXO1	-1	100	TRUE	phosphorylation;relocalization		FALSE	FALSE			up	N
AKT1	FOXO3	-1	100	TRUE	phosphorylation		FALSE	FALSE			up	N
AKT1	FOXO3	1	100	TRUE	phosphorylation		FALSE	FALSE			up	N
AKT1	FOXO4	-1	100	TRUE	phosphorylation		FALSE	FALSE			up	N
AKT1	GLYCOGEN SYNTHESIS	1	100	FALSE			FALSE	FALSE			up	N
AKT1	GLYCOLYSIS	1	100	FALSE			FALSE	FALSE			up	N
AKT1	GSK3B	1	100	TRUE	phosphorylation		FALSE	FALSE			up	N
AKT1	HSF1	1	100	TRUE	phosphorylation	Ser326*	TRUE	TRUE	-3.03*	S326	down	Y
AKT1	IRAK1	-1	100	TRUE	phosphorylation		FALSE	FALSE			up	N
AKT1	MASTL	-1	100	TRUE	phosphorylation		FALSE	FALSE			up	N
AKT1	MTOR	1	100	TRUE	phosphorylation		FALSE	FALSE			up	N
AKT1	PROLIFERATION	-1	100	FALSE			FALSE	FALSE			up	N
AKT1	PROLIFERATION	1	100	FALSE			FALSE	FALSE			up	N
AKT1	PROTEIN SYNTHESIS	1	100	FALSE			FALSE	FALSE			up	N
AKT1	RPS6KA3	-1	50	TRUE	phosphorylation		FALSE	FALSE			up	N
AKT1	STK4	-1	33.3333	TRUE	phosphorylation		FALSE	FALSE			up	N
AKT1	STK4	1	33.3333	TRUE	phosphorylation		FALSE	FALSE			up	N
AKT1	TSC2	-1	100	TRUE	phosphorylation		FALSE	FALSE			up	N
AKT1	WEE1	1	100	TRUE	phosphorylation		FALSE	FALSE			up	N
AKT1	WNK1	1	100	TRUE	phosphorylation		FALSE	FALSE			up	N
AKT1	YAP1	1	100	TRUE	phosphorylation		FALSE	FALSE			up	N
AMPK	ATG9A	1	100	TRUE	phosphorylation	Ser761*	TRUE	TRUE	7.38*	S761	up	Y
AMPK	CDC27	1	100	TRUE	phosphorylation		FALSE	FALSE			up	N
AMPK	CRTC2	-1	100	TRUE	phosphorylation		FALSE	FALSE			up	N
AMPK	GLYCOGEN SYNTHESIS	-1	100	FALSE			FALSE	FALSE			up	N
AMPK	GLYCOLYSIS	1	100	FALSE			FALSE	FALSE			up	N
AMPK	LIPOGENESIS	-1	100	FALSE			FALSE	FALSE			up	N
AMPK	PROLIFERATION	1	100	FALSE			FALSE	FALSE			up	N
AMPK	TSC2	1	100	TRUE	phosphorylation	Ser1387*	TRUE	TRUE	4.99*	S1387	up	Y
AMPK	ULK1	1	100	TRUE	phosphorylation	Ser638*	TRUE	TRUE	4.51*	S638	up	Y
APC_C	AURKA	-1	100	TRUE	polyubiquitination		FALSE	FALSE			up	N
APC_C	IRS2	-1	100	TRUE	polyubiquitination		FALSE	FALSE			up	N
ATF2	PROLIFERATION	1	100	FALSE			FALSE	FALSE			up	N
ATM	BTRC	1	100	TRUE	phosphorylation		FALSE	FALSE			up	N
ATM	CROCC	1	100	TRUE	phosphorylation		FALSE	FALSE			up	N
ATM	EIF4EBP1	-1	100	TRUE	phosphorylation		FALSE	FALSE			up	N
ATM	MDC1	1	100	TRUE	phosphorylation		FALSE	FALSE			up	N
AURKA	ESR1	1	100	TRUE	phosphorylation		FALSE	FALSE			up	N
AURKA	GSK3B	1	100	TRUE	phosphorylation		FALSE	FALSE			up	N
AURKA	TP53	-1	100	TRUE	phosphorylation		FALSE	FALSE			up	N
AXIN1	ADIPOGENESIS	1	100	FALSE			FALSE	FALSE			up	N
AXIN1	PROLIFERATION	-1	100	FALSE			FALSE	FALSE			up	N
BTRC	CULLIN_1_RBX1_SKP1	1	100	TRUE	binding		FALSE	FALSE			up	N
CCNB1	CYCLINB_CDK1	1	50	TRUE	binding		FALSE	FALSE			up	N
CDC27	APC_C	1	100	TRUE	binding		FALSE	FALSE			up	N
CDK2	CROCC	-1	100	TRUE	phosphorylation	Ser1460*	TRUE	TRUE	5.7*	S1460	up	Y
CDK2	ESR1	-1	100	TRUE	phosphorylation		FALSE	FALSE			up	N
CDK2	FOXM1	1	100	TRUE	phosphorylation		FALSE	FALSE			up	N
CDK2	GRK2	-1	100	TRUE	phosphorylation		FALSE	FALSE			up	N
CDK2	MASTL	1	100	TRUE	phosphorylation		FALSE	FALSE			up	N
CDK2	PRKAR1A	1	100	TRUE	phosphorylation	Ser83	TRUE	FALSE	1.18		up	Y
CDK2	RBL2	-1	100	TRUE	phosphorylation		FALSE	FALSE			up	N
CDK2	STMN1	1	100	TRUE	phosphorylation		FALSE	FALSE			up	N
CDK2	TP53	1	100	TRUE	phosphorylation	Ser315*	TRUE	TRUE	1.1*	S315	up	Y
CDK2	WEE1	-1	100	TRUE	phosphorylation		FALSE	FALSE			up	N
CDK5	ATM	1	100	TRUE	phosphorylation		FALSE	FALSE			up	N
CDK5	MAPT	1	100	TRUE	phosphorylation	Ser262	TRUE	FALSE	-0.23		down	Y
CDK5	PPP1R2	1	100	TRUE	phosphorylation		FALSE	FALSE			up	N
CDK5	STMN1	-1	100	TRUE	phosphorylation	Ser38	TRUE	FALSE	-1.58		down	Y
CDKN1A	CYCLINB_CDK1	-1	50	TRUE	binding		FALSE	FALSE			up	N
CHUK	APOPTOSIS	-1	100	FALSE			FALSE	FALSE			up	N
CHUK	APOPTOSIS	1	100	FALSE			FALSE	FALSE			up	N
CHUK	AUTOPHAGY	-1	100	FALSE			FALSE	FALSE			up	N
CHUK	CELL DEATH	-1	100	FALSE			FALSE	FALSE			up	N
CHUK	CELL DEATH	1	100	FALSE			FALSE	FALSE			up	N
CHUK	ESR1	-1	100	TRUE	phosphorylation		FALSE	FALSE			up	N
CHUK	FOXO3	-1	100	TRUE	phosphorylation		FALSE	FALSE			up	N
CHUK	GLYCOLYSIS	-1	100	FALSE			FALSE	FALSE			up	N
CHUK	NFKB1	-1	100	TRUE	phosphorylation		FALSE	FALSE			up	N
CHUK	PROLIFERATION	-1	100	FALSE			FALSE	FALSE			up	N
CHUK	PROLIFERATION	1	100	FALSE			FALSE	FALSE			up	N
CRTC2	PROLIFERATION	1	100	FALSE			FALSE	FALSE			up	N
CSNK2A1	ESR1	-1	100	TRUE	phosphorylation		FALSE	FALSE			up	N
CSNK2A1	TOP1	-1	100	TRUE	phosphorylation	Ser10*	TRUE	TRUE	4.66*	S10	up	Y
CSNK2A1	TP53	1	100	TRUE	phosphorylation		FALSE	FALSE			up	N
CSNK2A1	VDR	1	100	TRUE	phosphorylation		FALSE	FALSE			up	N
CSNK2A1	WEE1	-1	100	TRUE	phosphorylation		FALSE	FALSE			up	N
CULLIN_1_RBX1_SKP1	CHUK	-1	100	TRUE	polyubiquitination		FALSE	FALSE			up	N
CYCLINB_CDK1	MASTL	1	100	TRUE	phosphorylation		FALSE	FALSE			up	N
CYCLINB_CDK1	NME1	1	100	TRUE	phosphorylation	Ser120*	TRUE	TRUE	7.23*	S120	up	Y
CYCLINB_CDK1	WEE1	-1	100	TRUE	phosphorylation		FALSE	FALSE			up	N
EGFR	PRKDC	1	100	TRUE	phosphorylation	Thr2609	TRUE	FALSE	1.14		up	Y
EIF2S1	ATF4	-1	50	TRUE	transcriptional regulation		FALSE	FALSE			up	N
EIF4EBP1	PROTEIN SYNTHESIS	-1	100	FALSE			FALSE	FALSE			up	N
ESR1	ADIPOGENESIS	-1	100	FALSE			FALSE	FALSE			up	N
ESR1	PROLIFERATION	1	100	FALSE			FALSE	FALSE			up	N
FOXO3	APOPTOSIS	-1	100	FALSE			FALSE	FALSE			up	N
FOXO3	APOPTOSIS	1	100	FALSE			FALSE	FALSE			up	N
FOXO3	AUTOPHAGY	1	100	FALSE			FALSE	FALSE			up	N
FOXO3	CELL DEATH	-1	100	FALSE			FALSE	FALSE			up	N
FOXO3	CELL DEATH	1	100	FALSE			FALSE	FALSE			up	N
FOXO3	PROLIFERATION	-1	100	FALSE			FALSE	FALSE			up	N
FOXO3	RBL2	1	100	TRUE	transcriptional regulation		FALSE	FALSE			up	N
FOXO3	STK11	-1	100	TRUE	transcriptional regulation		FALSE	FALSE			up	N
GRK2	MAPK14	-1	100	TRUE	phosphorylation		FALSE	FALSE			up	N
GRK2	TP53	-1	100	TRUE	phosphorylation		FALSE	FALSE			up	N
GSK3B	AXIN1	1	100	TRUE	binding;phosphorylation		FALSE	FALSE			up	N
GSK3B	CDKN1A	1	50	TRUE	phosphorylation		FALSE	FALSE			up	N
GSK3B	EIF4EBP1	-1	100	TRUE	phosphorylation	Thr37;Thr46;Thr70	TRUE	FALSE	-0.92;-0.92;-1.63		down	Y
GSK3B	MACF1	-1	100	TRUE	phosphorylation	Ser7330*	TRUE	TRUE	-5.21*	S7330	down	Y
GSK3B	MAPT	1	100	TRUE	phosphorylation	Ser262	TRUE	FALSE	-0.23		down	Y
GSK3B	MARK2	-1	100	TRUE	phosphorylation		FALSE	FALSE			up	N
GSK3B	NFKB1	1	100	TRUE	phosphorylation		FALSE	FALSE			up	N
GSK3B	PPP1R2	1	100	TRUE	phosphorylation		FALSE	FALSE			up	N
GSK3B	PRKCE	1	100	TRUE	phosphorylation		FALSE	FALSE			up	N
IRAK1	PROLIFERATION	1	100	FALSE			FALSE	FALSE			up	N
IRAK1	STAT3	1	100	TRUE	phosphorylation		FALSE	FALSE			up	N
IRAK1	TRAF6	1	100	TRUE	binding		FALSE	FALSE			up	N
IRS1	GLYCOLYSIS	1	100	FALSE			FALSE	FALSE			up	N
IRS2	PIK3CG	1	100	TRUE	binding		FALSE	FALSE			up	N
JDP2	PROLIFERATION	-1	100	FALSE			FALSE	FALSE			up	N
LATS1	APOPTOSIS	1	100	FALSE			FALSE	FALSE			up	N
LATS1	CELL DEATH	1	100	FALSE			FALSE	FALSE			up	N
LATS1	PROLIFERATION	-1	100	FALSE			FALSE	FALSE			up	N
LATS1	YAP1	1	100	TRUE	phosphorylation		FALSE	FALSE			up	N
LCK	PRKCD	1	100	TRUE	phosphorylation		FALSE	FALSE			up	N
MAP2K2	MAPK3	1	100	TRUE	phosphorylation	Thr202;Tyr204	TRUE	FALSE	2.07;2.07		up	Y
MAP3K8	MAP2K2	1	100	TRUE	phosphorylation		FALSE	FALSE			up	N
MAP3K8	PLK1	1	66.6667	TRUE	phosphorylation		FALSE	FALSE			up	N
MAPK1	ADIPOGENESIS	1	100	FALSE			FALSE	FALSE			up	N
MAPK1	APOPTOSIS	-1	100	FALSE			FALSE	FALSE			up	N
MAPK1	ATF2	-1	100	TRUE	phosphorylation	Thr71	TRUE	FALSE	-0.31		down	Y
MAPK1	AUTOPHAGY	-1	100	FALSE			FALSE	FALSE			up	N
MAPK1	CDKN1A	1	50	TRUE	phosphorylation		FALSE	FALSE			up	N
MAPK1	CELL DEATH	-1	100	FALSE			FALSE	FALSE			up	N
MAPK1	EGFR	-1	100	TRUE	phosphorylation		FALSE	FALSE			up	N
MAPK1	EIF2S1	1	50	TRUE	phosphorylation		FALSE	FALSE			up	N
MAPK1	EIF4EBP1	-1	100	TRUE	phosphorylation	Ser83*;Thr37;Thr46;Thr70	TRUE	TRUE	-4.07*;-0.92;-0.92;-1.63	S83;	down	Y
MAPK1	ESR1	1	100	TRUE	phosphorylation		FALSE	FALSE			up	N
MAPK1	FOXO3	-1	100	TRUE	phosphorylation		FALSE	FALSE			up	N
MAPK1	GLYCOLYSIS	-1	100	FALSE			FALSE	FALSE			up	N
MAPK1	GSK3B	1	100	TRUE	phosphorylation		FALSE	FALSE			up	N
MAPK1	HIF1A	1	100	TRUE	phosphorylation		FALSE	FALSE			up	N
MAPK1	HSF1	1	100	TRUE	phosphorylation	Ser326*	TRUE	TRUE	-3.03*	S326	down	Y
MAPK1	LCK	-1	100	TRUE	phosphorylation		FALSE	FALSE			up	N
MAPK1	LIPOGENESIS	1	100	FALSE			FALSE	FALSE			up	N
MAPK1	MAPT	1	100	TRUE	phosphorylation	Ser262	TRUE	FALSE	-0.23		down	Y
MAPK1	MYCN	1	100	TRUE	phosphorylation		FALSE	FALSE			up	N
MAPK1	POLR2A	-1	100	TRUE	phosphorylation		FALSE	FALSE			up	N
MAPK1	PROLIFERATION	1	100	FALSE			FALSE	FALSE			up	N
MAPK1	PROTEIN SYNTHESIS	1	100	FALSE			FALSE	FALSE			up	N
MAPK1	RPS6KB1	1	100	TRUE	phosphorylation	Ser447	TRUE	FALSE	-1.53		down	Y
MAPK1	STAT3	-1	100	TRUE	phosphorylation		FALSE	FALSE			up	N
MAPK1	STIM1	1	100	TRUE	phosphorylation		FALSE	FALSE			up	N
MAPK1	STK11	-1	100	TRUE	phosphorylation		FALSE	FALSE			up	N
MAPK1	STMN1	-1	100	TRUE	phosphorylation	Ser38	TRUE	FALSE	-1.58		down	Y
MAPK1	TP53	-1	100	TRUE	phosphorylation		FALSE	FALSE			up	N
MAPK1	TSC2	-1	100	TRUE	phosphorylation		FALSE	FALSE			up	N
MAPK1	ZFP36	1	100	TRUE	phosphorylation		FALSE	FALSE			up	N
MAPK14	ATF2	1	100	TRUE	phosphorylation	Thr69	TRUE	FALSE	0.48		up	Y
MAPK14	EIF2S1	-1	50	TRUE	phosphorylation		FALSE	FALSE			up	N
MAPK14	ESR1	-1	100	TRUE	phosphorylation		FALSE	FALSE			up	N
MAPK14	FOXO3	1	100	TRUE	phosphorylation		FALSE	FALSE			up	N
MAPK14	HSF1	-1	100	TRUE	phosphorylation	Ser303*;Ser307	TRUE	TRUE	5.74*;1.36	S303;	up	Y
MAPK14	JDP2	1	100	TRUE	phosphorylation	Thr148*	TRUE	TRUE	1.15*	T148	up	Y
MAPK14	STAT3	1	100	TRUE	phosphorylation		FALSE	FALSE			up	N
MAPK14	TP53	1	100	TRUE	phosphorylation		FALSE	FALSE			up	N
MAPK14	ZFP36	-1	100	TRUE	phosphorylation		FALSE	FALSE			up	N
MAPK3	ATF2	1	100	TRUE	phosphorylation	Thr69	TRUE	FALSE	0.48		up	Y
MAPK3	CDK2	1	100	TRUE	phosphorylation		FALSE	FALSE			up	N
MAPK3	ESR1	-1	100	TRUE	phosphorylation		FALSE	FALSE			up	N
MAPK3	GRK2	-1	100	TRUE	phosphorylation		FALSE	FALSE			up	N
MAPK3	HSF1	-1	100	TRUE	phosphorylation	Ser307	TRUE	FALSE	1.36		up	Y
MAPK3	IRS1	-1	100	TRUE	phosphorylation	Ser636	TRUE	FALSE	2.66		up	Y
MAPK3	MRTFA	-1	100	TRUE	phosphorylation	Ser454*	TRUE	TRUE	0.99*	S454	up	Y
MAPK3	MYCN	-1	100	TRUE	phosphorylation		FALSE	FALSE			up	N
MAPK3	RPS6KA3	1	50	TRUE	phosphorylation		FALSE	FALSE			up	N
MAPK3	SREBF1	1	100	TRUE	phosphorylation		FALSE	FALSE			up	N
MAPK3	SREBF2	1	100	TRUE	phosphorylation		FALSE	FALSE			up	N
MAPK3	STAT3	1	100	TRUE	phosphorylation		FALSE	FALSE			up	N
MAPK3	STMN1	1	100	TRUE	phosphorylation		FALSE	FALSE			up	N
MAPK3	TP53	1	100	TRUE	phosphorylation		FALSE	FALSE			up	N
MAPK3	TSC2	1	100	TRUE	phosphorylation		FALSE	FALSE			up	N
MARK1	MAPT	-1	100	TRUE	phosphorylation		FALSE	FALSE			up	N
MARK2	EIF2S1	-1	50	TRUE	phosphorylation		FALSE	FALSE			up	N
MTOR	AKT1	1	100	TRUE	phosphorylation		FALSE	FALSE			up	N
MTOR	APOPTOSIS	-1	100	FALSE			FALSE	FALSE			up	N
MTOR	AUTOPHAGY	-1	100	FALSE			FALSE	FALSE			up	N
MTOR	CELL DEATH	-1	100	FALSE			FALSE	FALSE			up	N
MTOR	EIF4EBP1	-1	100	TRUE	phosphorylation	Ser83*;Thr37;Thr46;Thr70	TRUE	TRUE	-4.07*;-0.92;-0.92;-1.63	S83;	down	Y
MTOR	GLYCOLYSIS	1	100	FALSE			FALSE	FALSE			up	N
MTOR	PRKCE	1	100	TRUE	phosphorylation		FALSE	FALSE			up	N
MTOR	PROLIFERATION	-1	100	FALSE			FALSE	FALSE			up	N
MTOR	PROLIFERATION	1	100	FALSE			FALSE	FALSE			up	N
MTOR	PROTEIN SYNTHESIS	1	100	FALSE			FALSE	FALSE			up	N
MTOR	RPS6KB1	1	100	TRUE	phosphorylation	Ser394*;Thr390*	TRUE	TRUE	-3.26*;-3.97*	S394;T390	down	Y
MTOR	SGK1	1	100	TRUE	phosphorylation		FALSE	FALSE			up	N
MTOR	ULK1	-1	100	TRUE	phosphorylation		FALSE	FALSE			up	N
NFKB1	MAP3K8	-1	100	TRUE	binding		FALSE	FALSE			up	N
NUAK1	CDKN1A	-1	16.6667	TRUE	phosphorylation		FALSE	FALSE			up	N
NUAK1	LATS1	-1	33.3333	TRUE	phosphorylation	Ser464*	TRUE	TRUE	0.87*	S464	up	Y
PDPK1	AKT1	1	100	TRUE	phosphorylation		FALSE	FALSE			up	N
PDPK1	PRKCA	1	100	TRUE	phosphorylation		FALSE	FALSE			up	N
PDPK1	PRKCE	1	100	TRUE	phosphorylation		FALSE	FALSE			up	N
PDPK1	RPS6KB1	1	100	TRUE	phosphorylation	Ser394*	TRUE	TRUE	-3.26*	S394	down	Y
PDPK1	SGK1	1	100	TRUE	phosphorylation		FALSE	FALSE			up	N
PIK3CG	PDPK1	1	100	TRUE	binding		FALSE	FALSE			up	N
PLK1	CCNB1	1	33.3333	TRUE	phosphorylation		FALSE	FALSE			up	N
PLK1	IRS1	-1	66.6667	TRUE	phosphorylation		FALSE	FALSE			up	N
PLK1	NEK9	1	66.6667	TRUE	phosphorylation		FALSE	FALSE			up	N
PLK1	WEE1	-1	66.6667	TRUE	phosphorylation		FALSE	FALSE			up	N
PRKAA1	CELL DEATH	1	100	FALSE			FALSE	FALSE			up	N
PRKAA1	GLYCOLYSIS	1	100	FALSE			FALSE	FALSE			up	N
PRKAA1	LIPOGENESIS	-1	100	FALSE			FALSE	FALSE			up	N
PRKAA1	MAPT	1	100	TRUE	phosphorylation	Ser262	TRUE	FALSE	-0.23		down	Y
PRKAA1	POU2F1	-1	100	TRUE	phosphorylation		FALSE	FALSE			up	N
PRKAA1	SREBF1	-1	100	TRUE	phosphorylation		FALSE	FALSE			up	N
PRKAA1	TP53	-1	100	TRUE	phosphorylation		FALSE	FALSE			up	N
PRKAA1	ULK1	-1	100	TRUE	phosphorylation		FALSE	FALSE			up	N
PRKACA	AURKA	1	100	TRUE	phosphorylation		FALSE	FALSE			up	N
PRKACA	ESR1	1	100	TRUE	phosphorylation		FALSE	FALSE			up	N
PRKACA	GRK2	1	100	TRUE	phosphorylation		FALSE	FALSE			up	N
PRKACA	HIF1A	1	100	TRUE	phosphorylation		FALSE	FALSE			up	N
PRKACA	HSF1	1	100	TRUE	phosphorylation		FALSE	FALSE			up	N
PRKACA	LATS1	1	100	TRUE	phosphorylation		FALSE	FALSE			up	N
PRKACA	MAPT	1	100	TRUE	phosphorylation	Ser262	TRUE	FALSE	-0.23		down	Y
PRKACA	MARK2	-1	100	TRUE	phosphorylation		FALSE	FALSE			up	N
PRKACA	PTPN12	-1	100	TRUE	phosphorylation		FALSE	FALSE			up	N
PRKACA	SREBF1	-1	100	TRUE	phosphorylation		FALSE	FALSE			up	N
PRKACA	STIM1	1	100	TRUE	phosphorylation		FALSE	FALSE			up	N
PRKACA	STMN1	-1	100	TRUE	phosphorylation	Ser63*	TRUE	TRUE	-3.19*	S63	down	Y
PRKACA	SUFU	1	100	TRUE	phosphorylation	Ser342*;Ser346*	TRUE	TRUE	-3.07*;-3.2*	S342;S346	down	Y
PRKAG1	AMPK	1	100	TRUE	binding		FALSE	FALSE			up	N
PRKAR1A	PRKACA	-1	100	TRUE	binding		FALSE	FALSE			up	N
PRKCA	AKT1	1	100	TRUE	phosphorylation		FALSE	FALSE			up	N
PRKCA	APOPTOSIS	-1	100	FALSE			FALSE	FALSE			up	N
PRKCA	CDKN1A	1	50	TRUE	phosphorylation		FALSE	FALSE			up	N
PRKCA	CELL DEATH	-1	100	FALSE			FALSE	FALSE			up	N
PRKCA	EGFR	-1	100	TRUE	phosphorylation		FALSE	FALSE			up	N
PRKCA	GLYCOLYSIS	1	100	FALSE			FALSE	FALSE			up	N
PRKCA	GRK2	1	100	TRUE	phosphorylation		FALSE	FALSE			up	N
PRKCA	GSK3B	1	100	TRUE	phosphorylation		FALSE	FALSE			up	N
PRKCA	PROLIFERATION	1	100	FALSE			FALSE	FALSE			up	N
PRKCA	PTPN12	-1	100	TRUE	phosphorylation	Ser435*	TRUE	TRUE	-3*	S435	down	Y
PRKCA	TOP1	1	100	TRUE	phosphorylation		FALSE	FALSE			up	N
PRKCA	TP53	-1	100	TRUE	phosphorylation		FALSE	FALSE			up	N
PRKCD	APOPTOSIS	1	100	FALSE			FALSE	FALSE			up	N
PRKCD	CDK5	-1	100	TRUE	phosphorylation		FALSE	FALSE			up	N
PRKCD	CELL DEATH	1	100	FALSE			FALSE	FALSE			up	N
PRKCD	GLYCOLYSIS	-1	100	FALSE			FALSE	FALSE			up	N
PRKCD	GSK3B	-1	100	TRUE	phosphorylation		FALSE	FALSE			up	N
PRKCD	IRS1	-1	100	TRUE	phosphorylation	Ser1101*	TRUE	TRUE	4.44*	S1101	up	Y
PRKCD	MARK2	1	100	TRUE	phosphorylation		FALSE	FALSE			up	N
PRKCD	PROLIFERATION	-1	100	FALSE			FALSE	FALSE			up	N
PRKCD	PROLIFERATION	1	100	FALSE			FALSE	FALSE			up	N
PRKCD	PTPRA	1	100	TRUE	phosphorylation	Ser189*;Ser180*	TRUE	TRUE	3.52*;3.52*	S189;S180	up	Y
PRKCD	STAT3	1	100	TRUE	phosphorylation		FALSE	FALSE			up	N
PRKCD	TP53	1	100	TRUE	phosphorylation		FALSE	FALSE			up	N
PRKCE	STAT3	-1	100	TRUE	phosphorylation		FALSE	FALSE			up	N
PRKDC	AKT1	-1	100	TRUE	phosphorylation		FALSE	FALSE			up	N
PRKDC	POLR2A	1	100	TRUE	phosphorylation		FALSE	FALSE			up	N
PRKDC	PRKAG1	1	100	TRUE	phosphorylation		FALSE	FALSE			up	N
PRKDC	TOP1	-1	100	TRUE	phosphorylation	Ser10*	TRUE	TRUE	4.66*	S10	up	Y
RPS6KA3	ATF4	1	50	TRUE	phosphorylation		FALSE	FALSE			up	N
RPS6KA3	STAT3	1	50	TRUE	phosphorylation		FALSE	FALSE			up	N
RPS6KB1	APOPTOSIS	1	100	FALSE			FALSE	FALSE			up	N
RPS6KB1	AUTOPHAGY	1	100	FALSE			FALSE	FALSE			up	N
RPS6KB1	CELL DEATH	1	100	FALSE			FALSE	FALSE			up	N
RPS6KB1	ESR1	1	100	TRUE	phosphorylation		FALSE	FALSE			up	N
RPS6KB1	GSK3B	1	100	TRUE	phosphorylation		FALSE	FALSE			up	N
RPS6KB1	MAPT	1	100	TRUE	phosphorylation	Ser262	TRUE	FALSE	-0.23		down	Y
RPS6KB1	MTOR	1	100	TRUE	phosphorylation		FALSE	FALSE			up	N
RPS6KB1	PROLIFERATION	-1	100	FALSE			FALSE	FALSE			up	N
RPS6KB1	PROTEIN SYNTHESIS	-1	100	FALSE			FALSE	FALSE			up	N
SGK1	GSK3B	1	100	TRUE	phosphorylation		FALSE	FALSE			up	N
SGK1	MAPK1	1	100	TRUE	phosphorylation		FALSE	FALSE			up	N
SGK1	TSC2	-1	100	TRUE	phosphorylation		FALSE	FALSE			up	N
SGK1	WNK1	1	100	TRUE	phosphorylation		FALSE	FALSE			up	N
SREBF1	FATTY ACID BIOSYNTHESIS	1	100	FALSE			FALSE	FALSE			up	N
SREBF1	LIPOGENESIS	1	100	FALSE			FALSE	FALSE			up	N
STAT3	PROLIFERATION	-1	100	FALSE			FALSE	FALSE			up	N
STAT3	PROLIFERATION	1	100	FALSE			FALSE	FALSE			up	N
STK11	AMPK	1	100	TRUE	phosphorylation		FALSE	FALSE			up	N
STK11	BRSK2	1	100	TRUE	phosphorylation		FALSE	FALSE			up	N
STK11	MARK1	1	100	TRUE	phosphorylation		FALSE	FALSE			up	N
STK11	MARK2	1	100	TRUE	phosphorylation	Thr208	TRUE	FALSE	2.69		up	Y
STK11	MARK3	1	100	TRUE	phosphorylation		FALSE	FALSE			up	N
STK11	MARK4	1	100	TRUE	phosphorylation		FALSE	FALSE			up	N
STK11	NUAK1	1	33.3333	TRUE	phosphorylation		FALSE	FALSE			up	N
STK4	FOXO3	1	33.3333	TRUE	phosphorylation		FALSE	FALSE			up	N
STK4	LATS1	-1	33.3333	TRUE	phosphorylation		FALSE	FALSE			up	N
STK4	LATS1	1	33.3333	TRUE	phosphorylation		FALSE	FALSE			up	N
TP53	APOPTOSIS	1	100	FALSE			FALSE	FALSE			up	N
TP53	CELL DEATH	1	100	FALSE			FALSE	FALSE			up	N
TP53	GLYCOLYSIS	-1	100	FALSE			FALSE	FALSE			up	N
TP53	PROLIFERATION	-1	100	FALSE			FALSE	FALSE			up	N
TRAF6	CSNK2A1	1	100	TRUE	binding		FALSE	FALSE			up	N
TRAF6	IRAK1	1	100	TRUE	ubiquitination		FALSE	FALSE			up	N
TRAF6	ULK1	1	100	TRUE	ubiquitination		FALSE	FALSE			up	N
TSC2	PROLIFERATION	-1	100	FALSE			FALSE	FALSE			up	N
ULK1	ATG9A	1	100	TRUE	phosphorylation	Ser14*;Ser761*	TRUE	TRUE	4.9*;7.38*	S14;S761	up	Y
ULK1	PRKAA1	-1	100	TRUE	phosphorylation		FALSE	FALSE			up	N
WEE1	APOPTOSIS	-1	100	FALSE			FALSE	FALSE			up	N
WEE1	CDK2	-1	100	TRUE	phosphorylation		FALSE	FALSE			up	N
WEE1	CELL DEATH	-1	100	FALSE			FALSE	FALSE			up	N
WEE1	PROLIFERATION	-1	100	FALSE			FALSE	FALSE			up	N
WNK1	STK39	1	100	TRUE	phosphorylation	Ser371*	TRUE	TRUE	-3.61*	S371	down	Y
YAP1	APOPTOSIS	-1	100	FALSE			FALSE	FALSE			up	N
YAP1	CELL DEATH	-1	100	FALSE			FALSE	FALSE			up	N
YAP1	PROLIFERATION	1	100	FALSE			FALSE	FALSE			up	N
