# Supplementary material for: SignalingProfiler 2.0 a network-based approach to bridge multi-omics data to phenotypic hallmarks
Source: NPJ Syst Biol Appl. 2024 Aug 23;10:95. doi: 10.1038/s41540-024-00417-6 (PMC11343843; doi:10.1038/s41540-024-00417-6)
Supplement: Supplementary file 10 — Supplementary Data 9 [file 41540_2024_417_MOESM10_ESM.xlsx]

## Sheet: Description
Supplementary Data 9
Validation datasets (Olsen et al., 2006; Massacci et al., 2023) protein and phenotypic gold standard tables.
Olsen et al. gold standard
Olsen et al. manually curated gold standard of 46 proteins and 21 phenotypes with expected activity modulation upon EGF stimulation
Massacci et al. gold standard
Massacci et al. manually curated gold standard of 33 proteins and 7 phenotypes downstream of FLT3-ITD oncogene in acute myeloid leukemia

## Sheet: Olsen et al. gold standard 
# Olsen et al. manually curated gold standard of 46 proteins and 21 phenotypes with expected activity modulation upon EGF stimulation
Regulator	Target Gene Name (Primary)	Regulation	Reference	Expected activity upon EGF stimulation
EGFR	EGFR	1	https://www.kegg.jp/entry/N00001	100
EGFR	GRB2	1	https://www.kegg.jp/entry/N00001	100
EGFR	HRAS	1	https://www.kegg.jp/entry/N00001	100
EGFR	ARAF	1	https://www.kegg.jp/entry/N00001	100
EGFR	KRAS	1	https://www.kegg.jp/entry/N00001	100
EGFR	NRAS	1	https://www.kegg.jp/entry/N00001	100
EGFR	MAPK1	1	https://www.kegg.jp/entry/N00001	100
EGFR	MAPK3	1	https://www.kegg.jp/entry/N00001	100
EGFR	MAP2K1	1	https://www.kegg.jp/entry/N00001	100
EGFR	MAP2K2	1	https://www.kegg.jp/entry/N00001	100
EGFR	RAF1	1	https://www.kegg.jp/entry/N00001	100
EGFR	CCND1	1	https://www.kegg.jp/entry/N00001	100
EGFR	SOS1	1	https://www.kegg.jp/entry/N00001	100
EGFR	SOS2	1	https://www.kegg.jp/entry/N00001	100
EGFR	BRAF	1	https://www.kegg.jp/entry/N00001	100
EGFR	JNK	1	https://www.genome.jp/pathway/hsa04012	100
EGFR	STAT5A	1	https://www.genome.jp/pathway/hsa04012	100
EGFR	STAT5B	1	https://www.genome.jp/pathway/hsa04012	100
EGFR	JUN	1	https://www.genome.jp/pathway/hsa04012	100
EGFR	PIK3CA	1	https://www.genome.jp/pathway/hsa04012	100
EGFR	MTOR	1	https://www.genome.jp/pathway/hsa04012	100
EGFR	CDKN1A	-1	https://www.genome.jp/pathway/hsa04012	-100
EGFR	CDKN1B	-1	https://www.genome.jp/pathway/hsa04012	-100
EGFR	RPS6KB1	1	https://www.genome.jp/pathway/hsa04012	100
EGFR	EIF4EBP	-1	https://www.genome.jp/pathway/hsa04012	-100
EGFR	BAD	-1	https://www.genome.jp/pathway/hsa04012	-100
EGFR	GSK3B	-1	https://www.genome.jp/pathway/hsa04012	-100
EGFR	AKT1	1	https://www.genome.jp/pathway/hsa04012	100
EGFR	AKT2	1	https://www.genome.jp/pathway/hsa04012	100
EGFR	AKT3	1	https://www.genome.jp/pathway/hsa04012	100
EGFR	SRC	1	https://www.genome.jp/pathway/hsa04012	100
EGFR	ABL1	1	https://www.genome.jp/pathway/hsa04012	100
EGFR	PAK1	1	https://www.genome.jp/pathway/hsa04012	100
EGFR	CAMK1	1	https://www.genome.jp/pathway/hsa04012	100
EGFR	CAMK1D	1	https://www.genome.jp/pathway/hsa04012	100
EGFR	CAMK1G	1	https://www.genome.jp/pathway/hsa04012	100
EGFR	CAMK2A	1	https://www.genome.jp/pathway/hsa04012	100
EGFR	CAMK2B	1	https://www.genome.jp/pathway/hsa04012	100
EGFR	CAMK2D	1	https://www.genome.jp/pathway/hsa04012	100
EGFR	CAMK2G	1	https://www.genome.jp/pathway/hsa04012	100
EGFR	CAMK4	1	https://www.genome.jp/pathway/hsa04012	100
EGFR	MYC	1	https://www.genome.jp/pathway/hsa04012	100
EGFR	NCK1	1	https://www.genome.jp/pathway/hsa04012	100
EGFR	SHC1	1	https://www.genome.jp/pathway/hsa04012	100
EGFR	RPS6	1	https://www.genome.jp/pathway/hsa04012	100
EGFR	JAK2	1	9363897	100
EGFR	AUTOPHAGY	-1	30370422	-100
EGFR	CHAPERONE-MEDIATED_AUTOPHAGY	-1	30370422	-100
EGFR	CELL_CYCLE_BLOCK	-1	28513565	-100
EGFR	CELL_CYCLE_EXIT	-1	28513565	-100
EGFR	CELL_CYCLE_PROGRESS_	1	28513565	100
EGFR	CELL_DEATH	-1	28513565	-100
EGFR	CELL_GROWTH	1	25367123	100
EGFR	CELL_MIGRATION	1	28356980	100
EGFR	G0/G1_TRANSITION	1	28513565	100
EGFR	G1/S_TRANSITION	1	28513565	100
EGFR	G1/S_TRANSITION_CHECKPOINT	-1	28513565	-100
EGFR	G2/M_TRANSITION	1	28513565	100
EGFR	G2/M_TRANSITION-CHECKPOINT	-1	28513565	-100
EGFR	PROLIFERATION	1	28513565	100
EGFR	APOPTOSIS	-1	28513565	-100
EGFR	GLYCOGEN_SYNTHESIS	-1	36089077	-100
EGFR	GLYCOLYSIS	1	36089077	100
EGFR	OXIDATIVE_PHOSPHORYLATION	-1	36089077	-100
EGFR	RIBOSOME_BIOGENESIS	1	26320552	100
EGFR	TRANSLATIONAL_ELONGATION	1	26320552	100
EGFR	TRANSLATIONAL_REGULATION	1	26320552	100

## Sheet: Massacci et al. gold standard
# Massacci et al. manually curated gold standard of 33 proteins and 7 phenotypes downstream of FLT3-ITD oncogene in acute myeloid leukemia
Regulator	Target	Regulation	PMID	Expected activity upon FLT3i (ac220) treatment
FLT3-ITD	AKT1	1	25992210	-100
FLT3-ITD	AKT2	1	25992210	-100
FLT3-ITD	AKT3	1	25992210	-100
FLT3-ITD	MTOR	1	25992210	-100
FLT3-ITD	RPS6KB1	1	25992210	-100
FLT3-ITD	FOXO3	1	25992210	-100
FLT3-ITD	BCL2	1	25992210	-100
FLT3-ITD	BAD	-1	25992210	100
FLT3-ITD	KRAS	1	25992210	-100
FLT3-ITD	NRAS	1	25992210	-100
FLT3-ITD	RAF1	1	25992210	-100
FLT3-ITD	MAP2K1	1	25992210	-100
FLT3-ITD	MAP2K2	1	25992210	-100
FLT3-ITD	MAPK1	1	25992210	-100
FLT3-ITD	MAPK3+A24	1	25992210	-100
FLT3-ITD	CREB	1	25992210	-100
FLT3-ITD	STAT5A	1	25992210	-100
FLT3-ITD	STAT5B	1	25992210	-100
FLT3-ITD	GRB2	1	25992210	-100
FLT3-ITD	FYN	1	25992210	-100
FLT3-ITD	CBL	1	25992210	-100
FLT3-ITD	PIK3CA	1	25992210	-100
FLT3-ITD	PIK3CB	1	25992210	-100
FLT3-ITD	PIK3CD	1	25992210	-100
FLT3-ITD	NFKB1	1	25992210	-100
FLT3-ITD	SOS	-1	19854140	100
FLT3-ITD	TSC2	-1	19854140	100
FLT3-ITD	EIF4EBP1	-1	19854140	100
FLT3-ITD	SHC1	1	19854140	-100
FLT3-ITD	PTPN11	1	19854140	-100
FLT3-ITD	PTPN6	-1	19854140	100
FLT3-ITD	MYC	1	19854140	-100
FLT3-ITD	FLT3	-1	19854140	100
FLT3-ITD	APOPTOSIS	1	19854140	-100
FLT3-ITD	CELL_GROWTH	-1	19854140	100
FLT3-ITD	CELL_CYCLE_BLOCK	1	19854140	-100
FLT3-ITD	DNA_REPAIR	1	19854140	-100
FLT3-ITD	PROLIFERATION	-1	19854140	100
FLT3-ITD	IMMORTALITY	-1	19854140	100
FLT3-ITD	SURVIVAL	-1	19854140	100
