# Supplementary material for: SignalingProfiler 2.0 a network-based approach to bridge multi-omics data to phenotypic hallmarks
Source: NPJ Syst Biol Appl. 2024 Aug 23;10:95. doi: 10.1038/s41540-024-00417-6 (PMC11343843; doi:10.1038/s41540-024-00417-6)
Supplement: Supplementary file 11 — Supplementary Data 10 [file 41540_2024_417_MOESM11_ESM.xlsx]

## Sheet: Description
Supplementary Data 10
Result of SignalingProfiler 2.0 application on Olsen et al. (2006) validation dataset in which HeLa cell line was stimulated with EGF for 15 minutes
EGF-network nodes
Entities recapitulated in the resulting model
EGF-network edges
Causal interactions recapitulated in the resulting model

## Sheet: EGF-network nodes
# EGF-network nodes
UNIPROT	gene_name	carnival_activity	final_score	method	discordant	mf
P00519-2;P00519	ABL1	-100		CARNIVAL	FALSE	kin
P31751	AKT2	-100		CARNIVAL	FALSE	kin
SIGNOR-PH2	APOPTOSIS	-100	-1.65509	phenoscore	FALSE	phenotype
P17544	ATF7	100	2.53	PhosphoScore	FALSE	tf
Q13315	ATM	-100	-1.44986	VIPER	FALSE	kin
	AUTOPHAGY	-100	-3.85796	phenoscore	FALSE	phenotype
P15056	BRAF	100	7.45792	VIPER	FALSE	kin
P0DP23	CALM1	-100		CARNIVAL	FALSE	other
P0DP24	CALM2	-100		CARNIVAL	FALSE	other
P16070	CD44	-100	-3.8	PhosphoScore	FALSE	other
O00311	CDC7	100	1.08222	VIPER	FALSE	kin
P06493	CDK1	100	6.67277	VIPER+PhosphoScore	FALSE	kin
P24941	CDK2	100	15.6339	VIPER+PhosphoScore	FALSE	kin
P11802	CDK4	100	1.36611	VIPER	FALSE	kin
	CELL_CYCLE_BLOCK	-100	-1.99719	phenoscore	FALSE	phenotype
	CELL_CYCLE_EXIT	100	0.954023	phenoscore	FALSE	phenotype
	CELL_CYCLE_PROGRESS_	100	1.99719	phenoscore	FALSE	phenotype
	CELL_DEATH	-100	-1.57281	phenoscore	FALSE	phenotype
	CELL_GROWTH	100	7.93554	phenoscore	FALSE	phenotype
	CELL_MIGRATION	100	2.1746	phenoscore	FALSE	phenotype
P67870	CSNK2B	100	1.34789	VIPER	FALSE	kin
P13639	EEF2	100	4.95	PhosphoScore	FALSE	other
O00418	EEF2K	-100	-9.09	PhosphoScore	FALSE	kin
P00533	EGFR	100	1	user	FALSE	rec
Q09472	EP300	100	5.29	PhosphoScore	FALSE	tf
P29317	EPHA2	-100		CARNIVAL	FALSE	kin
P36888	FLT3	100	6.94718	VIPER	FALSE	kin
P55040	GEM	-100		CARNIVAL	FALSE	other
SIGNOR-PH34	GLYCOLYSIS	100	0.591582	phenoscore	FALSE	phenotype
P63096	GI1	100		CARNIVAL	FALSE	other
Q13547	HDAC1	100		CARNIVAL	FALSE	tf
Q14469	HES1	-100		CARNIVAL	FALSE	tf
P04792	HSPB1	100	4.71	PhosphoScore	FALSE	other
P06213-2;P06213	INSR	-100	-1.61425	VIPER	FALSE	kin
P05412	JUN	100	3.02	PhosphoScore	FALSE	tf
Q8IVT5	KSR1	100	5.58276	VIPER	FALSE	kin
P46734	MAP2K3	100	6.22773	VIPER	FALSE	kin
P52564	MAP2K6	100		CARNIVAL	FALSE	kin
Q99558	MAP3K14	100	2.26702	VIPER	FALSE	kin
Q99683	MAP3K5	100		CARNIVAL	FALSE	kin
O43318	MAP3K7	-100		CARNIVAL	FALSE	kin
P41279	MAP3K8	100		CARNIVAL	FALSE	kin
P28482	MAPK1	100	6.47857	VIPER+PhosphoScore	FALSE	kin
Q15759	MAPK11	100	1.37868	VIPER	FALSE	kin
Q16539	MAPK14	100	11.3225	VIPER	FALSE	kin
P27361-3;P27361	MAPK3	100	5.16675	VIPER	FALSE	kin
P45983	MAPK8	100	5.06103	VIPER	FALSE	kin
P45984-2;P45984	MAPK9	100	9.01156	VIPER	FALSE	kin
P49137	MAPKAPK2	100	1.26992	VIPER	FALSE	kin
Q00987	MDM2	100	5.08	PhosphoScore	FALSE	other
P42345	MTOR	100	2.16045	VIPER	FALSE	kin
SIGNOR-C13	NFKB_P65_P50	-100		CARNIVAL	FALSE	tf
Q13153	PAK1	100		CARNIVAL	FALSE	kin
Q13177	PAK2	100	2.49475	VIPER	FALSE	kin
O15530	PDPK1	-100		CARNIVAL	FALSE	kin
P67775	PPP2CA	100		CARNIVAL	FALSE	phos
Q13131	PRKAA1	100		CARNIVAL	FALSE	kin
P54646	PRKAA2	100		CARNIVAL	FALSE	kin
P17252	PRKCA	-100		CARNIVAL	FALSE	kin
Q05655	PRKCD	-100		CARNIVAL	FALSE	kin
Q02156	PRKCE	-100	-1.50766	VIPER	FALSE	kin
P78527	PRKDC	-100	-1.9295	VIPER	FALSE	kin
SIGNOR-PH4	PROLIFERATION	100	2.10222	phenoscore	FALSE	phenotype
P60484	PTEN	100	1.62941	VIPER	FALSE	phos
Q06124-1;Q06124	PTPN11	-100	-5.23	PhosphoScore	FALSE	phos
P18433;P18433-2	PTPRA	-100	-4.88	PhosphoScore	FALSE	phos
P63000	RAC1	100		CARNIVAL	FALSE	other
P04049	RAF1	100	1.88722	VIPER	FALSE	kin
Q9H6Z4	RANBP3	-100	-4.3	PhosphoScore	FALSE	other
P61586	RHOA	100		CARNIVAL	FALSE	other
	RIBOSOME_BIOGENESIS	100	9.03889	phenoscore	FALSE	phenotype
O75116	ROCK2	100	1.28252	VIPER	FALSE	kin
P62753	RPS6	100	6.77	PhosphoScore	FALSE	other
Q15418	RPS6KA1	100	7.18088	VIPER	FALSE	kin
Q15349	RPS6KA2	100	3.97012	VIPER	FALSE	kin
P51812	RPS6KA3	100	13.8491	VIPER	FALSE	kin
Q9UBS0	RPS6KB2	100	5.5646	VIPER	FALSE	kin
O00141	SGK1	100		CARNIVAL	FALSE	kin
P11166	SLC2A1	-100	-5.84	PhosphoScore	FALSE	other
O43623	SI2	-100		CARNIVAL	FALSE	tf
	TRANSLATIOL_ELONGATION	100	12.1439	phenoscore	FALSE	phenotype
	TRANSLATIOL_REGULATION	100	8.58333	phenoscore	FALSE	phenotype
P52735	VAV2	100		CARNIVAL	FALSE	other
P07947	YES1	-100	-3.69	PhosphoScore	FALSE	kin

## Sheet: EGF-network edges
# EGF-network edges
source	target	sign	carnival_weight	direct	mechanism	aminoacid	is_quantified	is_significant	FC
ABL1	APOPTOSIS	1	100				FALSE	FALSE
ABL1	CELL_DEATH	1	100				FALSE	FALSE
ABL1	EGFR	-1	100	TRUE	phosphorylation		FALSE	FALSE
ABL1	GLYCOLYSIS	-1	100				FALSE	FALSE
ABL1	MDM2	-1	100	TRUE	phosphorylation		FALSE	FALSE
ABL1	MTOR	-1	100				FALSE	FALSE
ABL1	PROLIFERATION	-1	100				FALSE	FALSE
AKT2	BRAF	-1	100	TRUE	phosphorylation		FALSE	FALSE
AKT2	CELL_CYCLE_EXIT	-1	100				FALSE	FALSE
AKT2	HSPB1	-1	100	TRUE	phosphorylation		FALSE	FALSE
AKT2	MAP3K5	-1	100	TRUE	phosphorylation		FALSE	FALSE
AKT2	RAF1	-1	100				FALSE	FALSE
ATM	ABL1	1	100	TRUE	phosphorylation		FALSE	FALSE
ATM	APOPTOSIS	1	100				FALSE	FALSE
ATM	CELL_CYCLE_BLOCK	1	100				FALSE	FALSE
ATM	CELL_CYCLE_PROGRESS_	-1	100				FALSE	FALSE
ATM	CELL_DEATH	1	100				FALSE	FALSE
ATM	GLYCOLYSIS	-1	100				FALSE	FALSE
ATM	MDM2	-1	100	TRUE	phosphorylation		FALSE	FALSE
ATM	PRKAA2	-1	100	TRUE	phosphorylation		FALSE	FALSE
ATM	PRKDC	1	100	TRUE	phosphorylation		FALSE	FALSE
ATM	PROLIFERATION	-1	100				FALSE	FALSE
ATM	SLC2A1	1	100	TRUE	phosphorylation	Ser490*	TRUE	TRUE	-5.84*
BRAF	GLYCOLYSIS	1	100				FALSE	FALSE
CALM1	EEF2K	1	100				FALSE	FALSE
CALM1	GEM	1	100				FALSE	FALSE
CALM2	EEF2K	1	100				FALSE	FALSE
CALM2	GEM	1	100				FALSE	FALSE
CDK1	CDC7	1	100	TRUE	phosphorylation		FALSE	FALSE
CDK1	CELL_CYCLE_BLOCK	-1	100				FALSE	FALSE
CDK1	CELL_CYCLE_PROGRESS_	1	100				FALSE	FALSE
CDK1	CSNK2B	1	100				FALSE	FALSE
CDK1	EEF2	1	100	TRUE	phosphorylation		FALSE	FALSE
CDK1	EEF2K	-1	100	TRUE	phosphorylation		FALSE	FALSE
CDK1	MAPK3	1	100	TRUE	phosphorylation		FALSE	FALSE
CDK1	PDPK1	-1	100	TRUE	phosphorylation		FALSE	FALSE
CDK1	PPP2CA	1	100	TRUE	phosphorylation		FALSE	FALSE
CDK1	PROLIFERATION	1	100				FALSE	FALSE
CDK2	CDC7	1	100	TRUE	phosphorylation		FALSE	FALSE
CDK2	CELL_CYCLE_BLOCK	-1	100				FALSE	FALSE
CDK2	CELL_CYCLE_EXIT	1	100				FALSE	FALSE
CDK2	CELL_CYCLE_PROGRESS_	1	100				FALSE	FALSE
CDK2	EEF2	1	100	TRUE	phosphorylation		FALSE	FALSE
CDK2	PROLIFERATION	1	100				FALSE	FALSE
CDK2	SI2	-1	100	TRUE	phosphorylation		FALSE	FALSE
EEF2	TRANSLATIOL_ELONGATION	1	100				FALSE	FALSE
EEF2	TRANSLATIOL_REGULATION	1	100				FALSE	FALSE
EEF2K	EEF2	-1	100	TRUE	phosphorylation	Thr57*;Thr59	TRUE	TRUE	-4.95*;-7.97
EEF2K	TRANSLATIOL_ELONGATION	-1	100				FALSE	FALSE
EEF2K	TRANSLATIOL_REGULATION	-1	100				FALSE	FALSE
EGFR	APOPTOSIS	-1	100				FALSE	FALSE
EGFR	CALM1	-1	100	TRUE	phosphorylation		FALSE	FALSE
EGFR	CALM2	-1	100	TRUE	phosphorylation		FALSE	FALSE
EGFR	CELL_DEATH	-1	100				FALSE	FALSE
EGFR	CELL_GROWTH	1	100				FALSE	FALSE
EGFR	GI1	1	100	TRUE	phosphorylation		FALSE	FALSE
EGFR	HDAC1	1	100	TRUE	phosphorylation		FALSE	FALSE
EGFR	PPP2CA	1	100	TRUE	phosphorylation		FALSE	FALSE
EGFR	PROLIFERATION	1	100				FALSE	FALSE
EGFR	VAV2	1	100	TRUE	phosphorylation		FALSE	FALSE
EP300	APOPTOSIS	-1	100				FALSE	FALSE
EP300	PROLIFERATION	1	100				FALSE	FALSE
EPHA2	YES1	1	100	TRUE	phosphorylation	Tyr426*	TRUE	TRUE	-3.69*
GEM	ROCK2	-1	100				FALSE	FALSE
GI1	RAC1	1	100				FALSE	FALSE
HDAC1	CELL_GROWTH	1	100				FALSE	FALSE
HDAC1	HES1	-1	100				FALSE	FALSE
HDAC1	NFKB_P65_P50	-1	100				FALSE	FALSE
HDAC1	PROLIFERATION	1	100				FALSE	FALSE
HDAC1	SI2	-1	100				FALSE	FALSE
HES1	FLT3	-1	100				FALSE	FALSE
INSR	PTEN	-1	100	TRUE	phosphorylation		FALSE	FALSE
JUN	APOPTOSIS	-1	100				FALSE	FALSE
JUN	CELL_MIGRATION	1	100				FALSE	FALSE
JUN	PROLIFERATION	1	100				FALSE	FALSE
KSR1	RAF1	1	100	TRUE	phosphorylation		FALSE	FALSE
MAP2K3	MAPK14	1	100	TRUE	phosphorylation	Tyr182	TRUE	FALSE	3.05
MAP2K3	PROLIFERATION	1	100				FALSE	FALSE
MAP2K6	APOPTOSIS	-1	100				FALSE	FALSE
MAP2K6	CELL_DEATH	-1	100				FALSE	FALSE
MAP2K6	MAPK11	1	100				FALSE	FALSE
MAP2K6	MAPK14	1	100	TRUE	phosphorylation	Tyr182	TRUE	FALSE	3.05
MAP2K6	MAPK9	1	100				FALSE	FALSE
MAP2K6	PROLIFERATION	1	100				FALSE	FALSE
MAP3K5	MAP2K3	1	100	TRUE	phosphorylation		FALSE	FALSE
MAP3K5	MAP2K6	1	100	TRUE	phosphorylation		FALSE	FALSE
MAP3K5	MAPK14	1	100	TRUE	phosphorylation	Tyr182	TRUE	FALSE	3.05
MAP3K5	MAPK8	1	100	TRUE	phosphorylation		FALSE	FALSE
MAP3K7	KSR1	-1	100	TRUE	phosphorylation		FALSE	FALSE
MAP3K7	PRKAA2	-1	100	TRUE	phosphorylation		FALSE	FALSE
MAP3K8	CDK1	1	100	TRUE	phosphorylation		FALSE	FALSE
MAP3K8	MAP2K3	1	100	TRUE	phosphorylation		FALSE	FALSE
MAP3K8	MAP2K6	1	100	TRUE	phosphorylation		FALSE	FALSE
MAP3K8	MAP3K14	1	100	TRUE	phosphorylation		FALSE	FALSE
MAPK1	APOPTOSIS	-1	100				FALSE	FALSE
MAPK1	AUTOPHAGY	-1	100				FALSE	FALSE
MAPK1	CDK2	1	100	TRUE	phosphorylation		FALSE	FALSE
MAPK1	CELL_CYCLE_BLOCK	-1	100				FALSE	FALSE
MAPK1	CELL_CYCLE_PROGRESS_	1	100				FALSE	FALSE
MAPK1	CELL_DEATH	-1	100				FALSE	FALSE
MAPK1	CELL_GROWTH	1	100				FALSE	FALSE
MAPK1	CELL_MIGRATION	1	100				FALSE	FALSE
MAPK1	EP300	1	100	TRUE	phosphorylation		FALSE	FALSE
MAPK1	GLYCOLYSIS	1	100				FALSE	FALSE
MAPK1	JUN	1	100	TRUE	phosphorylation	Ser63*;Ser73	TRUE	TRUE	3.02*;1.08
MAPK1	MAPKAPK2	1	100	TRUE	phosphorylation	Thr222;Thr334	TRUE	FALSE	0.67;3.5
MAPK1	MDM2	1	100	TRUE	phosphorylation	Ser166*	TRUE	TRUE	5.08*
MAPK1	PROLIFERATION	1	100				FALSE	FALSE
MAPK1	RPS6KA1	1	100	TRUE	phosphorylation	Ser221;Ser380;Thr573	TRUE	FALSE	0.96;2.09;3.67
MAPK1	RPS6KA2	1	100				FALSE	FALSE
MAPK1	RPS6KA3	1	100				FALSE	FALSE
MAPK1	SI2	-1	100	TRUE	phosphorylation		FALSE	FALSE
MAPK11	ATF7	1	100	TRUE	phosphorylation	Thr51*	TRUE	TRUE	2.53*
MAPK11	EP300	1	100	TRUE	phosphorylation	Ser12*	TRUE	TRUE	5.29*
MAPK14	APOPTOSIS	-1	100				FALSE	FALSE
MAPK14	CELL_DEATH	-1	100				FALSE	FALSE
MAPK14	CELL_GROWTH	1	100				FALSE	FALSE
MAPK14	EEF2K	-1	100	TRUE	phosphorylation		FALSE	FALSE
MAPK14	MAPKAPK2	1	100	TRUE	phosphorylation	Thr222;Thr334	TRUE	FALSE	0.67;3.5
MAPK14	PROLIFERATION	1	100				FALSE	FALSE
MAPK3	APOPTOSIS	-1	100				FALSE	FALSE
MAPK3	AUTOPHAGY	-1	100				FALSE	FALSE
MAPK3	CDK2	1	100	TRUE	phosphorylation		FALSE	FALSE
MAPK3	CELL_DEATH	-1	100				FALSE	FALSE
MAPK3	CELL_GROWTH	1	100				FALSE	FALSE
MAPK3	CELL_MIGRATION	1	100				FALSE	FALSE
MAPK3	GLYCOLYSIS	1	100				FALSE	FALSE
MAPK3	JUN	1	100	TRUE	phosphorylation	Ser63*;Ser73	TRUE	TRUE	3.02*;1.08
MAPK3	MAPKAPK2	1	100				FALSE	FALSE
MAPK3	PROLIFERATION	1	100				FALSE	FALSE
MAPK3	RAF1	1	100	TRUE	phosphorylation		FALSE	FALSE
MAPK3	RHOA	1	100	TRUE	phosphorylation		FALSE	FALSE
MAPK3	RPS6KA1	1	100	TRUE	phosphorylation	Ser221;Ser380;Thr573	TRUE	FALSE	0.96;2.09;3.67
MAPK3	RPS6KA2	1	100				FALSE	FALSE
MAPK3	RPS6KA3	1	100	TRUE	phosphorylation	Ser227;Thr577	TRUE	FALSE	0.9;5.04
MAPK8	APOPTOSIS	-1	100				FALSE	FALSE
MAPK8	CDK4	1	100	TRUE	phosphorylation		FALSE	FALSE
MAPK8	CELL_CYCLE_EXIT	1	100				FALSE	FALSE
MAPK8	CELL_DEATH	-1	100				FALSE	FALSE
MAPK8	CELL_GROWTH	1	100				FALSE	FALSE
MAPK8	CELL_MIGRATION	1	100				FALSE	FALSE
MAPK8	JUN	1	100	TRUE	phosphorylation	Ser63*;Ser73	TRUE	TRUE	3.02*;1.08
MAPK8	MAPK9	1	100				FALSE	FALSE
MAPK8	PROLIFERATION	1	100				FALSE	FALSE
MAPK9	JUN	1	100	TRUE	phosphorylation	Ser63*;Ser73	TRUE	TRUE	3.02*;1.08
MAPKAPK2	HSPB1	1	100	TRUE	phosphorylation	Ser78*;Ser82	TRUE	TRUE	4.71*;2.3
MAPKAPK2	MDM2	1	100	TRUE	phosphorylation	Ser166*	TRUE	TRUE	5.08*
MAPKAPK2	PROLIFERATION	1	100				FALSE	FALSE
MDM2	APOPTOSIS	-1	100				FALSE	FALSE
MDM2	CELL_CYCLE_BLOCK	-1	100				FALSE	FALSE
MDM2	CELL_CYCLE_PROGRESS_	1	100				FALSE	FALSE
MDM2	CELL_DEATH	-1	100				FALSE	FALSE
MDM2	GLYCOLYSIS	1	100				FALSE	FALSE
MDM2	PROLIFERATION	1	100				FALSE	FALSE
MTOR	APOPTOSIS	-1	100				FALSE	FALSE
MTOR	AUTOPHAGY	-1	100				FALSE	FALSE
MTOR	CELL_CYCLE_BLOCK	-1	100				FALSE	FALSE
MTOR	CELL_CYCLE_EXIT	1	100				FALSE	FALSE
MTOR	CELL_CYCLE_PROGRESS_	1	100				FALSE	FALSE
MTOR	CELL_DEATH	-1	100				FALSE	FALSE
MTOR	CELL_GROWTH	1	100				FALSE	FALSE
MTOR	EEF2K	-1	100	TRUE	phosphorylation	Ser72;Ser74	TRUE	FALSE	1.14;1.47
MTOR	GLYCOLYSIS	1	100				FALSE	FALSE
MTOR	PROLIFERATION	1	100				FALSE	FALSE
MTOR	RPS6	1	100	TRUE	phosphorylation	Ser235;Ser236*	TRUE	TRUE	7.49;6.77*
MTOR	RPS6KB2	1	100	TRUE	phosphorylation		FALSE	FALSE
MTOR	SGK1	1	100	TRUE	phosphorylation		FALSE	FALSE
MTOR	TRANSLATIOL_REGULATION	1	100				FALSE	FALSE
NFKB_P65_P50	HES1	1	100				FALSE	FALSE
NFKB_P65_P50	MAP3K8	-1	100				FALSE	FALSE
PAK1	BRAF	1	100	TRUE	phosphorylation		FALSE	FALSE
PAK1	RAF1	1	100	TRUE	phosphorylation		FALSE	FALSE
PAK2	ABL1	-1	100	TRUE	phosphorylation		FALSE	FALSE
PAK2	JUN	1	100	TRUE	phosphorylation		FALSE	FALSE
PAK2	RAF1	1	100	TRUE	phosphorylation		FALSE	FALSE
PAK2	RPS6	1	100	TRUE	phosphorylation	Ser235;Ser236*;Ser240;Ser242	TRUE	TRUE	7.49;6.77*;7.09;7.49
PDPK1	AKT2	1	100	TRUE	phosphorylation		FALSE	FALSE
PDPK1	MAP3K5	-1	100	TRUE	phosphorylation		FALSE	FALSE
PDPK1	PAK1	-1	100	TRUE	phosphorylation		FALSE	FALSE
PDPK1	PRKCA	1	100				FALSE	FALSE
PDPK1	PRKCD	1	100	TRUE	phosphorylation	Thr507	TRUE	FALSE	-0.63
PDPK1	PRKCE	1	100	TRUE	phosphorylation		FALSE	FALSE
PDPK1	PROLIFERATION	-1	100				FALSE	FALSE
PPP2CA	AKT2	-1	100	TRUE	dephosphorylation		FALSE	FALSE
PPP2CA	ATM	-1	100	TRUE	dephosphorylation		FALSE	FALSE
PPP2CA	EEF2	1	100	TRUE	dephosphorylation		FALSE	FALSE
PPP2CA	MAP3K7	-1	100	TRUE	dephosphorylation		FALSE	FALSE
PPP2CA	MDM2	1	100	TRUE	dephosphorylation		FALSE	FALSE
PPP2CA	PRKCD	-1	100	TRUE	dephosphorylation		FALSE	FALSE
PPP2CA	RAF1	1	100				FALSE	FALSE
PRKAA1	BRAF	1	100	TRUE	phosphorylation		FALSE	FALSE
PRKAA1	EEF2K	-1	100	TRUE	phosphorylation	Ser78	TRUE	FALSE	2.24
PRKAA2	EEF2K	-1	100	TRUE	phosphorylation	Ser78	TRUE	FALSE	2.24
PRKAA2	PAK2	1	100	TRUE	phosphorylation	Ser20	TRUE	FALSE	0.8
PRKCA	EGFR	-1	100	TRUE	phosphorylation		FALSE	FALSE
PRKCA	HSPB1	-1	100	TRUE	phosphorylation		FALSE	FALSE
PRKCA	INSR	1	100	TRUE	phosphorylation		FALSE	FALSE
PRKCA	PRKAA1	-1	100	TRUE	phosphorylation	Ser496	TRUE	FALSE	-0.49
PRKCA	PTPN11	1	100				FALSE	FALSE
PRKCA	RAF1	-1	100	TRUE	phosphorylation		FALSE	FALSE
PRKCD	APOPTOSIS	1	100				FALSE	FALSE
PRKCD	CELL_DEATH	1	100				FALSE	FALSE
PRKCD	EGFR	-1	100	TRUE	phosphorylation		FALSE	FALSE
PRKCD	GLYCOLYSIS	-1	100				FALSE	FALSE
PRKCD	PROLIFERATION	-1	100				FALSE	FALSE
PRKCD	PTPRA	1	100	TRUE	phosphorylation	Ser189;Ser180	TRUE	FALSE	-1.19;-1.19
PRKCE	EGFR	-1	100	TRUE	phosphorylation		FALSE	FALSE
PRKDC	APOPTOSIS	1	100				FALSE	FALSE
PRKDC	CELL_CYCLE_BLOCK	1	100				FALSE	FALSE
PRKDC	CELL_CYCLE_PROGRESS_	-1	100				FALSE	FALSE
PRKDC	CELL_DEATH	1	100				FALSE	FALSE
PRKDC	GLYCOLYSIS	-1	100				FALSE	FALSE
PRKDC	PROLIFERATION	-1	100				FALSE	FALSE
PTPN11	APOPTOSIS	1	100				FALSE	FALSE
PTPN11	CELL_DEATH	1	100				FALSE	FALSE
PTPN11	CELL_GROWTH	-1	100				FALSE	FALSE
PTPN11	CELL_MIGRATION	-1	100				FALSE	FALSE
PTPN11	EGFR	-1	100	TRUE	dephosphorylation		FALSE	FALSE
PTPN11	PROLIFERATION	-1	100				FALSE	FALSE
RAC1	APOPTOSIS	-1	100				FALSE	FALSE
RAC1	MAPK8	1	100				FALSE	FALSE
RAC1	MAPK9	1	100				FALSE	FALSE
RAC1	PAK1	1	100				FALSE	FALSE
RAC1	PAK2	1	100				FALSE	FALSE
RAC1	PROLIFERATION	1	100				FALSE	FALSE
RAF1	APOPTOSIS	-1	100				FALSE	FALSE
RAF1	PROLIFERATION	1	100				FALSE	FALSE
RHOA	MAPK8	1	100				FALSE	FALSE
RPS6	RIBOSOME_BIOGENESIS	1	100				FALSE	FALSE
RPS6KA1	EEF2K	-1	100	TRUE	phosphorylation		FALSE	FALSE
RPS6KA1	EPHA2	-1	100	TRUE	phosphorylation	Ser897	TRUE	FALSE	2.31
RPS6KA1	PROLIFERATION	1	100				FALSE	FALSE
RPS6KA1	RANBP3	-1	100	TRUE	phosphorylation	Ser126*	TRUE	TRUE	4.3*
RPS6KA1	RPS6	1	100	TRUE	phosphorylation	Ser235;Ser236*;Ser240	TRUE	TRUE	7.49;6.77*;7.09
RPS6KA1	TRANSLATIOL_REGULATION	1	100				FALSE	FALSE
RPS6KA3	EPHA2	-1	100	TRUE	phosphorylation	Ser897	TRUE	FALSE	2.31
RPS6KA3	MAP3K5	1	100	TRUE	phosphorylation		FALSE	FALSE
RPS6KA3	PROLIFERATION	1	100				FALSE	FALSE
RPS6KA3	RANBP3	-1	100	TRUE	phosphorylation	Ser126*	TRUE	TRUE	4.3*
RPS6KA3	RPS6	1	100	TRUE	phosphorylation	Ser235;Ser236*	TRUE	TRUE	7.49;6.77*
RPS6KB2	EEF2K	-1	100	TRUE	phosphorylation		FALSE	FALSE
RPS6KB2	HSPB1	1	100	TRUE	phosphorylation	Ser78*;Ser82	TRUE	TRUE	4.71*;2.3
SGK1	APOPTOSIS	-1	100				FALSE	FALSE
SGK1	AUTOPHAGY	-1	100				FALSE	FALSE
SGK1	CELL_CYCLE_BLOCK	-1	100				FALSE	FALSE
SGK1	CELL_CYCLE_PROGRESS_	1	100				FALSE	FALSE
SGK1	CELL_DEATH	-1	100				FALSE	FALSE
SGK1	MAPK1	1	100	TRUE	phosphorylation		FALSE	FALSE
SGK1	MDM2	1	100	TRUE	phosphorylation	Ser166*	TRUE	TRUE	5.08*
SGK1	PROLIFERATION	1	100				FALSE	FALSE
SI2	CD44	1	100				FALSE	FALSE
VAV2	CELL_GROWTH	1	100				FALSE	FALSE
VAV2	EGFR	1	100				FALSE	FALSE
VAV2	PROLIFERATION	1	100				FALSE	FALSE
VAV2	RAC1	1	100				FALSE	FALSE
YES1	CDK4	-1	100	TRUE	phosphorylation		FALSE	FALSE
