# Supplementary material for: SignalingProfiler 2.0 a network-based approach to bridge multi-omics data to phenotypic hallmarks
Source: NPJ Syst Biol Appl. 2024 Aug 23;10:95. doi: 10.1038/s41540-024-00417-6 (PMC11343843; doi:10.1038/s41540-024-00417-6)
Supplement: Supplementary file 12 — Supplementary Data 11 [file 41540_2024_417_MOESM12_ESM.xlsx]

## Sheet: Description
Supplementary Data 11
Result of SignalingProfiler 2.0 application on Massacci et al. (2023) validation dataset in which AML murine cell line was treated with ac220 (FLT3 receptor inhibitor)
FLT3-network nodes
Entities recapitulated in the resulting model
FLT3-network edges
Causal interactions recapitulated in the resulting model

## Sheet: FLT3-network nodes
# FLT3-network nodes
gene_name	carnival_activity	UNIPROT	final_score	method	discordant	mf
A6_b1_integrin	100		7.84559	VIPER	FALSE	other
APOPTOSIS	100		0.822639	phenoscore	FALSE	other
Abl1	100	P00520		CARNIVAL	FALSE	kin
Akt1	-100	P31750		CARNIVAL	FALSE	kin
Akt2	-100	Q60823	-3.7795	VIPER	FALSE	kin
Ambra1	100	A2AH22		CARNIVAL	FALSE	other
Arnt	-100	P53762	1.26323	VIPER	TRUE	tf
Atf2	-100	P16951	-2.98089	VIPER	FALSE	tf
Atm	-100	Q62388		CARNIVAL	FALSE	kin
Atr	100	Q9JKK8	1.45795	VIPER	FALSE	kin
Av_b1_integrin	100		7.84559	VIPER	FALSE	other
Braf	-100	P28028	-6.02761	VIPER	FALSE	kin
CELL_CYCLE_BLOCK	100			CARNIVAL	FALSE	other
CELL_DEATH	100			CARNIVAL	FALSE	other
CELL_GROWTH	-100			CARNIVAL	FALSE	other
Capn2	-100	O08529		CARNIVAL	FALSE	other
Cc2d1a	100	Q8K1A6		CARNIVAL	FALSE	tf
Cdk1	100	P11440	-2.63136	VIPER	TRUE	kin
Cdk11b	-100	P24788		CARNIVAL	FALSE	kin
Cdk18	-100	Q04899	-2.8905	VIPER	FALSE	kin
Cdk2	-100	P97377		CARNIVAL	FALSE	kin
Cdk4	100	P30285		CARNIVAL	FALSE	kin
Cdk5	-100	P49615	-3.75122	VIPER	FALSE	kin
Cdk8	-100	Q8R3L8	-3.49577	VIPER	FALSE	kin
Cdk9	-100	Q99J95	-1.64202	VIPER	FALSE	kin
Cdkn1a	100	P39689		CARNIVAL	FALSE	kin
Cebpa	-100	P53566	-3.01357	VIPER	FALSE	tf
Cebpb	-100	P28033	-1.83473	VIPER	FALSE	tf
Chek1	-100	O35280		CARNIVAL	FALSE	kin
Crem	100	P27699	0.816505	VIPER	FALSE	tf
Csnk2a1	100	Q60737	5.19768	VIPER	FALSE	kin
Csnk2a2	100	O54833	1.7711	VIPER	FALSE	kin
Cyclinb_cdk1	-100			CARNIVAL	FALSE	other
Cyclind_cdk4	100			CARNIVAL	FALSE	other
D_REPAIR	100	SIGNOR-PH57		CARNIVAL	FALSE	other
Dab2ip	100	Q3UHC7		CARNIVAL	FALSE	other
Ddx20	-100	Q9JJY4		CARNIVAL	FALSE	other
Dvl2	-100	Q60838		CARNIVAL	FALSE	other
E2f2	-100	P56931	-8.93577	VIPER	FALSE	tf
E2f3	-100	O35261	-3.10644	VIPER	FALSE	tf
E2f6	100	O54917	0.557973	VIPER	FALSE	tf
E4f1	100	Q8CCE9	8.44352	VIPER	FALSE	tf
Egfr	-100	Q01279		CARNIVAL	FALSE	kin
Eif4ebp1	100	Q60876	1.46293	PhosphoScore	FALSE	other
Elf1	-100	Q60775	-1.93047	VIPER	FALSE	tf
Elk3	-100	P41971	-11.8002	VIPER	FALSE	tf
Erg	-100	P81270	-0.677944	VIPER	FALSE	tf
Ets2	-100	P15037	-2.05629	VIPER	FALSE	tf
Etv3	100	Q8R4Z4		CARNIVAL	FALSE	tf
Ezh2	-100	Q61188		CARNIVAL	FALSE	tf
F2r	100	P30558		CARNIVAL	FALSE	other
F2rl1	100	P55086		CARNIVAL	FALSE	other
Flt3	-100	Q00342	-1	user	FALSE	rec
Foxl2	-100	O88470	-1.8439	VIPER	FALSE	tf
Foxm1	-100	O08696	-7.97823	VIPER	FALSE	tf
Foxp3	-100	Q99JB6	-0.768681	VIPER	FALSE	tf
Fyn	-100	P39688		CARNIVAL	FALSE	kin
Fzd4	-100	Q61088		CARNIVAL	FALSE	other
Gadd45a	100	P48316		CARNIVAL	FALSE	other
Gadd45b	100	P22339		CARNIVAL	FALSE	other
Gata1	100	P17679	3.09831	VIPER	FALSE	tf
Gata4	-100	Q08369	-10.4436	VIPER	FALSE	tf
Gli2	-100	Q0VGT2	-1.30798	VIPER	FALSE	tf
Gli3	100	Q61602		CARNIVAL	FALSE	tf
Grb2	100	Q60631		CARNIVAL	FALSE	other
Grk2	100	Q99MK8	3.61647	VIPER	FALSE	kin
Gtf2i	-100	Q9ESZ8	-1.08925	VIPER	FALSE	tf
Hdac4	100	Q6NZM9		CARNIVAL	FALSE	tf
Hdac5	100	Q9Z2V6		CARNIVAL	FALSE	tf
Hif1a	100	Q61221		CARNIVAL	FALSE	tf
Hmga1	-100	P17095	-10.4228	VIPER	FALSE	tf
Hmga2	-100	P52927		CARNIVAL	FALSE	tf
Hoxa10	100	P31310	1.96271	VIPER	FALSE	tf
IMMORTALITY	-100		-0.206008	phenoscore	FALSE	other
Irf3	100	P70671	0.598557	VIPER	FALSE	tf
Irf5	-100	P56477	-11.6759	VIPER	FALSE	tf
Itgb1	100	P09055		CARNIVAL	FALSE	other
Jak2	-100	Q62120		CARNIVAL	FALSE	kin
Jun	-100	P05627	-1.39047	PhosphoScore	FALSE	tf
Kdm2b	100	Q6P1G2	12.5685	VIPER	FALSE	tf
Kit	100	P05532		CARNIVAL	FALSE	kin
Klf10	-100	O89091		CARNIVAL	FALSE	tf
Klf6	100	O08584	1.5063	VIPER	FALSE	tf
Klf9	-100	O35739		CARNIVAL	FALSE	tf
Kras	-100	P32883		CARNIVAL	FALSE	other
Lyn	-100	P25911		CARNIVAL	FALSE	kin
Map2k1	100	P31938	-11.3796	VIPER	TRUE	kin
Map2k6	-100	P70236		CARNIVAL	FALSE	kin
Map3k1	-100	P53349	-10.0887	VIPER	FALSE	kin
Map3k14	-100	Q9WUL6	-6.02761	VIPER	FALSE	kin
Map3k8	-100	Q07174	-5.14382	VIPER	FALSE	kin
Mapk1	-100	P63085	-8.37158	VIPER	FALSE	kin
Mapk3	-100	Q63844	-14.7376	VIPER	FALSE	kin
Mapk9	100	Q9WTU6		CARNIVAL	FALSE	kin
Mapkapk2	-100	P49138	-2.37011	VIPER	FALSE	kin
Mef2a	-100	Q60929	-0.914614	VIPER	FALSE	tf
Mef2d	-100	Q63943	-0.914614	VIPER	FALSE	tf
Mycn	-100	P03966	-1.23317	VIPER	FALSE	tf
Ncoa1	-100	P70365		CARNIVAL	FALSE	tf
Nfat5	-100	Q9WV30	-12.114	VIPER	FALSE	tf
Nfatc2	-100	Q60591		CARNIVAL	FALSE	tf
Nfia	100	Q02780	3.38658	VIPER	FALSE	tf
Nfix	100	P70257	16.4295	VIPER	FALSE	tf
Nfkb1	100	P25799		CARNIVAL	FALSE	tf
Nfkb_p65_p50	100		-0.584792	VIPER	TRUE	other
Nfy	-100		-1.87661	VIPER	FALSE	other
Nfya	-100	P23708	-2.45021	VIPER	FALSE	tf
Noncanonical_prc1	100		12.5685	VIPER	FALSE	other
Nr3c1	-100	P06537		CARNIVAL	FALSE	tf
PROLIFERATION	-100		-0.492028	phenoscore	FALSE	other
Pard6a	-100	Q9Z101		CARNIVAL	FALSE	other
Pbk	-100	Q9JJ78	-1.52801	VIPER	FALSE	kin
Pbx2	-100	O35984	-0.551038	VIPER	FALSE	tf
Pbxip1	100	Q3TVI8		CARNIVAL	FALSE	tf
Pdgfrb	-100	P05622		CARNIVAL	FALSE	kin
Pdpk1	100	Q9Z2A0		CARNIVAL	FALSE	kin
Pdx1	-100	P52946	-10.4436	VIPER	FALSE	tf
Pik3ca	-100	P42337	-9.22344	VIPER	FALSE	kin
Pim2	-100	Q62070	-2.87884	VIPER	FALSE	kin
Plg	-100	P20918		CARNIVAL	FALSE	other
Ppm1a	100	P49443		CARNIVAL	FALSE	other
Ppp1cc	-100	P63087		CARNIVAL	FALSE	other
Ppp1r1b	100	Q60829		CARNIVAL	FALSE	other
Ppp2ca	100	P63330		CARNIVAL	FALSE	phos
Ppp2cb	100	P62715		CARNIVAL	FALSE	other
Ppp2r5c	100	Q60996		CARNIVAL	FALSE	other
Prkaa1	-100	Q5EG47		CARNIVAL	FALSE	kin
Prkaca	-100	P05132		CARNIVAL	FALSE	kin
Prkar1a	100	Q9DBC7		CARNIVAL	FALSE	other
Prkca	-100	P20444	-4.58018	VIPER	FALSE	kin
Prkcd	-100	P28867	-7.43623	VIPER	FALSE	kin
Prkce	-100	P16054		CARNIVAL	FALSE	kin
Prkcq	-100	Q02111	-1.92131	VIPER	FALSE	kin
Prkdc	100	P97313		CARNIVAL	FALSE	kin
Pten	100	O08586		CARNIVAL	FALSE	phos
Ptpn1	100	P35821		CARNIVAL	FALSE	phos
Ptpn11	-100	P35235		CARNIVAL	FALSE	phos
Ptpn12	100	P35831		CARNIVAL	FALSE	phos
Ptpn6	100	P29351		CARNIVAL	FALSE	phos
Ptprc	100	P06800		CARNIVAL	FALSE	phos
Rack1	100	P68040		CARNIVAL	FALSE	other
Rad21	100	Q61550		CARNIVAL	FALSE	other
Rara	100	P11416		CARNIVAL	FALSE	tf
Rb1	100	P13405		CARNIVAL	FALSE	other
Rel	-100	P15307	-2.26809	VIPER	FALSE	tf
Ripk1	100	Q60855		CARNIVAL	FALSE	kin
Rps6ka1	-100	P18653	-19.3816	VIPER	FALSE	kin
Rps6ka2	-100	Q9WUT3	-2.94617	VIPER	FALSE	kin
Rps6ka3	-100	P18654	-2.3809	VIPER	FALSE	kin
Rps6ka4	-100	Q9Z2B9	-2.27836	VIPER	FALSE	kin
Rps6ka5	-100	Q8C050	-1.84853	VIPER	FALSE	kin
Rps6kb1	-100	Q8BSK8	-20.359	VIPER	FALSE	kin
Rps6kb2	-100	Q9Z1M4	-3.42065	VIPER	FALSE	kin
Rxrg	100	P28705	8.09269	VIPER	FALSE	tf
SURVIVAL	-100		-1.20342	phenoscore	FALSE	other
Sin3a	-100	Q60520	-7.84559	VIPER	FALSE	tf
Ski	100	Q60698		CARNIVAL	FALSE	tf
Smad1	-100	P70340	-8.60297	VIPER	FALSE	tf
Smad2	-100	Q62432		CARNIVAL	FALSE	tf
Smad3_smad4	-100			CARNIVAL	FALSE	other
Smurf1	100	Q9CUN6		CARNIVAL	FALSE	other
Sp3	-100	O70494	-0.766206	VIPER	FALSE	tf
Spdef	100	Q9WTP3	11.5084	VIPER	FALSE	tf
Spib	-100	O35906	-1.15529	VIPER	FALSE	tf
Src	-100	P05480-1;P05480		CARNIVAL	FALSE	kin
Srebf1	-100	Q9WTN3	-1.55473	VIPER	FALSE	tf
Srebf2	-100	Q3U1N2	-2.36683	VIPER	FALSE	tf
Srf	-100	Q9JM73	-0.57481	VIPER	FALSE	tf
Stat4	-100	P42228	-0.569127	VIPER	FALSE	tf
Stat5a	-100	P42230	-2.17973	VIPER	FALSE	tf
Stat5b	-100	P42232	-2.15392	VIPER	FALSE	tf
Stat6	-100	P52633	-0.80129	VIPER	FALSE	tf
Tal1	-100	P22091		CARNIVAL	FALSE	tf
Tbk1	-100	Q9WUN2		CARNIVAL	FALSE	kin
Tfap4	100	Q9JIZ5		CARNIVAL	FALSE	other
Tgfb1	-100	P04202		CARNIVAL	FALSE	other
Tp53	100	P02340		CARNIVAL	FALSE	tf
Traf6	100	P70196		CARNIVAL	FALSE	other
Tsc2	100	Q61037	0.75148	PhosphoScore	FALSE	other
Twist1	-100	P26687		CARNIVAL	FALSE	tf

## Sheet: FLT3-network edges
# FLT3-network edges
source	target	sign	carnival_weight	direct	mechanism	aminoacid	is_quantified	is_significant	FC
Abl1	Atr	1	100	TRUE	phosphorylation		FALSE	FALSE
Abl1	D_REPAIR	1	100				FALSE	FALSE
Abl1	Rack1	1	100	TRUE	phosphorylation		FALSE	FALSE
Akt1	APOPTOSIS	-1	100				FALSE	FALSE
Akt1	CELL_CYCLE_BLOCK	-1	100				FALSE	FALSE
Akt1	CELL_DEATH	-1	100				FALSE	FALSE
Akt1	CELL_GROWTH	1	100				FALSE	FALSE
Akt1	Cdk2	1	100	TRUE	phosphorylation		FALSE	FALSE
Akt1	Dab2ip	-1	100	TRUE	phosphorylation		FALSE	FALSE
Akt1	Gata1	-1	100	TRUE	phosphorylation		FALSE	FALSE
Akt1	Gli2	1	100	TRUE	phosphorylation		FALSE	FALSE
Akt1	Map3k8	1	100	TRUE	phosphorylation		FALSE	FALSE
Akt1	PROLIFERATION	1	100				FALSE	FALSE
Akt1	Rara	-1	100	TRUE	phosphorylation		FALSE	FALSE
Akt1	SURVIVAL	1	100				FALSE	FALSE
Akt1	Ski	-1	100	TRUE	phosphorylation		FALSE	FALSE
Akt1	Tsc2	-1	100	TRUE	phosphorylation	Ser939	TRUE	FALSE	-0.38
Akt1	Twist1	1	100	TRUE	phosphorylation		FALSE	FALSE
Akt2	APOPTOSIS	-1	100				FALSE	FALSE
Akt2	CELL_CYCLE_BLOCK	-1	100				FALSE	FALSE
Akt2	CELL_DEATH	-1	100				FALSE	FALSE
Akt2	Cdkn1a	-1	100	TRUE	binding		FALSE	FALSE
Akt2	PROLIFERATION	1	100				FALSE	FALSE
Akt2	Ptpn1	-1	100	TRUE	phosphorylation		FALSE	FALSE
Akt2	Tsc2	-1	100	TRUE	phosphorylation	Ser939	TRUE	FALSE	-0.38
Ambra1	Ppp2cb	1	100	TRUE	binding		FALSE	FALSE
Atf2	PROLIFERATION	1	100				FALSE	FALSE
Atm	Atf2	1	100	TRUE	phosphorylation		FALSE	FALSE
Atm	CELL_CYCLE_BLOCK	-1	100				FALSE	FALSE
Atm	Chek1	1	100	TRUE	phosphorylation		FALSE	FALSE
Atm	D_REPAIR	-1	100				FALSE	FALSE
Atm	Eif4ebp1	-1	100	TRUE	phosphorylation		FALSE	FALSE
Atm	Nfat5	1	100	TRUE	phosphorylation		FALSE	FALSE
Atm	PROLIFERATION	1	100				FALSE	FALSE
Atm	Smad1	1	100	TRUE	phosphorylation		FALSE	FALSE
Atr	CELL_CYCLE_BLOCK	1	100				FALSE	FALSE
Atr	D_REPAIR	1	100				FALSE	FALSE
Atr	Prkdc	1	100	TRUE	phosphorylation		FALSE	FALSE
Atr	Tp53	1	100	TRUE	phosphorylation		FALSE	FALSE
Capn2	F2rl1	-1	100	TRUE	cleavage		FALSE	FALSE
Cc2d1a	Rad21	1	100	TRUE	binding		FALSE	FALSE
Cdk1	Ambra1	1	100	TRUE	phosphorylation		FALSE	FALSE
Cdk1	Cc2d1a	1	100	TRUE	phosphorylation		FALSE	FALSE
Cdk1	Cebpa	-1	100	TRUE	phosphorylation		FALSE	FALSE
Cdk1	Crem	1	100	TRUE	phosphorylation		FALSE	FALSE
Cdk1	Csnk2a1	1	100	TRUE	phosphorylation		FALSE	FALSE
Cdk1	Csnk2a2	1	100	TRUE	phosphorylation		FALSE	FALSE
Cdk1	Egfr	-1	100	TRUE	phosphorylation		FALSE	FALSE
Cdk1	Ezh2	-1	100	TRUE	phosphorylation	Thr487	TRUE	FALSE	0.97
Cdk1	Hmga1	-1	100	TRUE	phosphorylation		FALSE	FALSE
Cdk1	Hmga2	-1	100	TRUE	phosphorylation		FALSE	FALSE
Cdk1	Ptpn1	1	100	TRUE	phosphorylation		FALSE	FALSE
Cdk11b	Spdef	-1	100	TRUE	phosphorylation		FALSE	FALSE
Cdk2	CELL_CYCLE_BLOCK	-1	100				FALSE	FALSE
Cdk2	Cebpb	1	100	TRUE	phosphorylation		FALSE	FALSE
Cdk2	Chek1	1	100	TRUE	phosphorylation		FALSE	FALSE
Cdk2	D_REPAIR	-1	100				FALSE	FALSE
Cdk2	Ezh2	1	100	TRUE	phosphorylation		FALSE	FALSE
Cdk2	Foxm1	1	100	TRUE	phosphorylation		FALSE	FALSE
Cdk2	Grk2	-1	100	TRUE	phosphorylation		FALSE	FALSE
Cdk2	Nfya	1	100	TRUE	phosphorylation		FALSE	FALSE
Cdk2	Nr3c1	1	100	TRUE	phosphorylation		FALSE	FALSE
Cdk2	PROLIFERATION	1	100				FALSE	FALSE
Cdk2	Rb1	-1	100	TRUE	phosphorylation	Thr814*	TRUE	TRUE	-1.16*
Cdk4	Cebpa	-1	100	TRUE	phosphorylation		FALSE	FALSE
Cdk4	Mef2a	-1	100	TRUE	binding		FALSE	FALSE
Cdk4	Mef2d	-1	100	TRUE	binding		FALSE	FALSE
Cdk5	Atm	1	100	TRUE	phosphorylation		FALSE	FALSE
Cdk5	Map2k1	-1	100	TRUE	phosphorylation		FALSE	FALSE
Cdk5	Nfat5	1	100	TRUE	phosphorylation		FALSE	FALSE
Cdk5	Rb1	-1	100	TRUE	phosphorylation	Ser804*	TRUE	TRUE	-1.38*
Cdk5	Src	1	100	TRUE	phosphorylation		FALSE	FALSE
Cdk8	Stat5a	1	100	TRUE	phosphorylation		FALSE	FALSE
Cdkn1a	CELL_CYCLE_BLOCK	1	100				FALSE	FALSE
Cdkn1a	Cyclinb_cdk1	-1	100				FALSE	FALSE
Cdkn1a	PROLIFERATION	-1	100				FALSE	FALSE
Cebpb	Srebf1	1	100	TRUE	transcriptional regulation		FALSE	FALSE
Chek1	E2f3	1	100	TRUE	phosphorylation		FALSE	FALSE
Chek1	E2f6	-1	100	TRUE	phosphorylation		FALSE	FALSE
Csnk2a1	Arnt	-1	100	TRUE	phosphorylation		FALSE	FALSE
Csnk2a1	Cdk1	1	100	TRUE	phosphorylation		FALSE	FALSE
Csnk2a1	Hif1a	1	100	TRUE	phosphorylation		FALSE	FALSE
Csnk2a1	Jun	-1	100	TRUE	phosphorylation		FALSE	FALSE
Csnk2a1	Mapk9	1	100	TRUE	phosphorylation		FALSE	FALSE
Csnk2a1	Ppp1r1b	1	100	TRUE	phosphorylation		FALSE	FALSE
Csnk2a1	Pten	1	100	TRUE	phosphorylation		FALSE	FALSE
Csnk2a1	Ptpn1	1	100	TRUE	phosphorylation		FALSE	FALSE
Csnk2a1	Ptprc	1	100	TRUE	phosphorylation		FALSE	FALSE
Csnk2a1	Spib	-1	100	TRUE	phosphorylation		FALSE	FALSE
Csnk2a1	Tp53	1	100	TRUE	phosphorylation		FALSE	FALSE
Csnk2a2	Arnt	-1	100	TRUE	phosphorylation		FALSE	FALSE
Csnk2a2	Cdk1	1	100	TRUE	phosphorylation		FALSE	FALSE
Csnk2a2	Hif1a	1	100	TRUE	phosphorylation		FALSE	FALSE
Csnk2a2	Jun	-1	100	TRUE	phosphorylation		FALSE	FALSE
Csnk2a2	Mapk9	1	100	TRUE	phosphorylation		FALSE	FALSE
Csnk2a2	Ppp1r1b	1	100	TRUE	phosphorylation		FALSE	FALSE
Csnk2a2	Ptpn1	1	100	TRUE	phosphorylation		FALSE	FALSE
Csnk2a2	Ptprc	1	100	TRUE	phosphorylation		FALSE	FALSE
Csnk2a2	Spib	-1	100	TRUE	phosphorylation		FALSE	FALSE
Csnk2a2	Tp53	1	100	TRUE	phosphorylation		FALSE	FALSE
Cyclinb_cdk1	CELL_DEATH	-1	100				FALSE	FALSE
Cyclinb_cdk1	Pbk	1	100				FALSE	FALSE
Cyclind_cdk4	Mef2a	-1	100				FALSE	FALSE
Cyclind_cdk4	Mef2d	-1	100				FALSE	FALSE
Dab2ip	Gata1	1	100	TRUE	binding		FALSE	FALSE
Dab2ip	IMMORTALITY	-1	100				FALSE	FALSE
Dab2ip	Jak2	-1	100	TRUE	binding		FALSE	FALSE
Dab2ip	Pik3ca	-1	100	TRUE	binding		FALSE	FALSE
Dab2ip	SURVIVAL	-1	100				FALSE	FALSE
Ddx20	Foxl2	1	100	TRUE	binding		FALSE	FALSE
Dvl2	Pard6a	1	100	TRUE	binding		FALSE	FALSE
Egfr	Stat5a	1	100	TRUE	binding		FALSE	FALSE
Egfr	Stat5b	1	100	TRUE	phosphorylation		FALSE	FALSE
Erg	Ezh2	1	100	FALSE	transcriptional regulation		FALSE	FALSE
Etv3	Ddx20	-1	100	TRUE	transcriptional regulation		FALSE	FALSE
Ezh2	Hoxa10	-1	100	TRUE	transcriptional regulation		FALSE	FALSE
F2r	Klf6	1	100	FALSE	transcriptional regulation		FALSE	FALSE
F2rl1	Klf6	1	100	FALSE	transcriptional regulation		FALSE	FALSE
Flt3	Fzd4	1	100	FALSE	transcriptional regulation		FALSE	FALSE
Flt3	Pim2	1	100	FALSE	transcriptional regulation		FALSE	FALSE
Flt3	Ptpn11	1	100	TRUE	binding		FALSE	FALSE
Fyn	Cdk5	1	100	TRUE	phosphorylation		FALSE	FALSE
Fyn	Prkcd	1	100	TRUE	phosphorylation		FALSE	FALSE
Fyn	Prkcq	1	100	TRUE	phosphorylation		FALSE	FALSE
Fyn	Rps6ka3	1	100	TRUE	phosphorylation		FALSE	FALSE
Fzd4	Dvl2	1	100	TRUE	binding		FALSE	FALSE
Gadd45a	Cyclinb_cdk1	-1	100				FALSE	FALSE
Gadd45b	Cdk11b	-1	100	TRUE	binding		FALSE	FALSE
Gata1	Cebpa	-1	100	FALSE	transcriptional regulation		FALSE	FALSE
Gli3	Mycn	-1	100	FALSE	transcriptional regulation		FALSE	FALSE
Grb2	Abl1	1	100	TRUE	binding		FALSE	FALSE
Grb2	SURVIVAL	-1	100				FALSE	FALSE
Hdac4	Mef2a	-1	100	TRUE	binding		FALSE	FALSE
Hdac4	Mef2d	-1	100	TRUE	binding		FALSE	FALSE
Hdac5	Mef2a	-1	100	TRUE	binding		FALSE	FALSE
Hdac5	Mef2d	-1	100	TRUE	binding		FALSE	FALSE
Hif1a	Kdm2b	1	100	TRUE	transcriptional regulation		FALSE	FALSE
Hmga2	E4f1	-1	100	TRUE	binding		FALSE	FALSE
Itgb1	A6_b1_integrin	1	100				FALSE	FALSE
Itgb1	Av_b1_integrin	1	100				FALSE	FALSE
Jak2	APOPTOSIS	-1	100				FALSE	FALSE
Jak2	CELL_DEATH	-1	100				FALSE	FALSE
Jak2	CELL_GROWTH	1	100				FALSE	FALSE
Jak2	Gtf2i	1	100	TRUE	phosphorylation		FALSE	FALSE
Jak2	PROLIFERATION	1	100				FALSE	FALSE
Jak2	SURVIVAL	1	100				FALSE	FALSE
Jak2	Stat4	1	100	TRUE	phosphorylation		FALSE	FALSE
Jak2	Stat5a	1	100	TRUE	phosphorylation		FALSE	FALSE
Jak2	Stat5b	1	100	TRUE	phosphorylation		FALSE	FALSE
Jak2	Stat6	1	100	TRUE	phosphorylation		FALSE	FALSE
Jun	APOPTOSIS	-1	100				FALSE	FALSE
Jun	PROLIFERATION	1	100				FALSE	FALSE
Jun	Tgfb1	1	100	TRUE	transcriptional regulation		FALSE	FALSE
Kdm2b	Noncanonical_prc1	1	100				FALSE	FALSE
Kit	Grb2	1	100	TRUE	binding		FALSE	FALSE
Klf10	Sin3a	1	100	TRUE	binding		FALSE	FALSE
Klf9	Sin3a	1	100	TRUE	binding		FALSE	FALSE
Kras	Braf	1	100	TRUE	binding		FALSE	FALSE
Kras	Map3k1	1	100	TRUE	binding;phosphorylation		FALSE	FALSE
Kras	Pik3ca	1	100	TRUE	binding		FALSE	FALSE
Kras	SURVIVAL	1	100				FALSE	FALSE
Lyn	Ppp2ca	-1	100	TRUE	phosphorylation		FALSE	FALSE
Lyn	Prkcd	1	100	TRUE	phosphorylation		FALSE	FALSE
Map2k1	Tal1	-1	100	TRUE	phosphorylation		FALSE	FALSE
Map2k6	Stat4	1	100	TRUE	phosphorylation		FALSE	FALSE
Map3k1	Map2k6	1	100	TRUE	phosphorylation		FALSE	FALSE
Map3k8	Map3k14	1	100	TRUE	phosphorylation		FALSE	FALSE
Mapk1	APOPTOSIS	-1	100				FALSE	FALSE
Mapk1	Atf2	1	100	TRUE	phosphorylation	Thr51*;Thr53	TRUE	TRUE	-0.75*;-0.05
Mapk1	CELL_CYCLE_BLOCK	-1	100				FALSE	FALSE
Mapk1	CELL_DEATH	-1	100				FALSE	FALSE
Mapk1	Capn2	1	100	TRUE	phosphorylation		FALSE	FALSE
Mapk1	Cdk2	1	100	TRUE	phosphorylation		FALSE	FALSE
Mapk1	Cdkn1a	-1	100	TRUE	phosphorylation		FALSE	FALSE
Mapk1	Cebpb	1	100	TRUE	phosphorylation		FALSE	FALSE
Mapk1	Eif4ebp1	-1	100	TRUE	phosphorylation	Thr36*;Thr45	TRUE	TRUE	-1.46*;-0.57
Mapk1	Ets2	1	100	TRUE	phosphorylation		FALSE	FALSE
Mapk1	Etv3	-1	100	TRUE	phosphorylation		FALSE	FALSE
Mapk1	Gata1	-1	100	TRUE	phosphorylation		FALSE	FALSE
Mapk1	Gata4	1	100	TRUE	phosphorylation		FALSE	FALSE
Mapk1	Gtf2i	1	100	TRUE	phosphorylation		FALSE	FALSE
Mapk1	Jun	1	100	TRUE	phosphorylation		FALSE	FALSE
Mapk1	Map2k1	-1	100	TRUE	phosphorylation	Thr292	TRUE	FALSE	-2.46
Mapk1	Mapkapk2	1	100	TRUE	phosphorylation		FALSE	FALSE
Mapk1	Ncoa1	1	100	TRUE	phosphorylation		FALSE	FALSE
Mapk1	PROLIFERATION	1	100				FALSE	FALSE
Mapk1	Ppp2r5c	-1	100	TRUE	phosphorylation		FALSE	FALSE
Mapk1	Rps6ka1	1	100	TRUE	phosphorylation	Ser352	TRUE	FALSE	-1.69
Mapk1	Rps6ka2	1	100	TRUE	phosphorylation		FALSE	FALSE
Mapk1	Rps6ka3	1	100	TRUE	phosphorylation		FALSE	FALSE
Mapk1	Rps6ka5	1	100	TRUE	phosphorylation		FALSE	FALSE
Mapk1	Rps6kb1	1	100	TRUE	phosphorylation		FALSE	FALSE
Mapk1	SURVIVAL	1	100				FALSE	FALSE
Mapk1	Smad2	1	100	TRUE	phosphorylation		FALSE	FALSE
Mapk1	Sp3	1	100	TRUE	phosphorylation	Ser72	TRUE	FALSE	-0.52
Mapk1	Srebf1	1	100	TRUE	phosphorylation		FALSE	FALSE
Mapk1	Srebf2	1	100	TRUE	phosphorylation		FALSE	FALSE
Mapk1	Stat5a	1	100	TRUE	phosphorylation		FALSE	FALSE
Mapk1	Tsc2	-1	100	TRUE	phosphorylation		FALSE	FALSE
Mapk1	Twist1	1	100	TRUE	phosphorylation		FALSE	FALSE
Mapk3	APOPTOSIS	-1	100				FALSE	FALSE
Mapk3	Akt1	1	100	TRUE	phosphorylation		FALSE	FALSE
Mapk3	Atf2	1	100	TRUE	phosphorylation	Thr51*;Thr53	TRUE	TRUE	-0.75*;-0.05
Mapk3	CELL_DEATH	-1	100				FALSE	FALSE
Mapk3	CELL_GROWTH	1	100				FALSE	FALSE
Mapk3	Capn2	1	100	TRUE	phosphorylation		FALSE	FALSE
Mapk3	Cebpb	1	100	TRUE	phosphorylation		FALSE	FALSE
Mapk3	Ets2	1	100	TRUE	phosphorylation		FALSE	FALSE
Mapk3	Gata1	-1	100	TRUE	phosphorylation		FALSE	FALSE
Mapk3	Grk2	-1	100	TRUE	phosphorylation		FALSE	FALSE
Mapk3	Gtf2i	1	100	TRUE	phosphorylation		FALSE	FALSE
Mapk3	Jun	1	100	TRUE	phosphorylation	Ser63*	TRUE	TRUE	-1.39*
Mapk3	Map2k1	-1	100	TRUE	phosphorylation	Thr292	TRUE	FALSE	-2.46
Mapk3	Mapkapk2	1	100	TRUE	phosphorylation		FALSE	FALSE
Mapk3	Ncoa1	1	100	TRUE	phosphorylation		FALSE	FALSE
Mapk3	PROLIFERATION	1	100				FALSE	FALSE
Mapk3	Ppp2r5c	-1	100	TRUE	phosphorylation		FALSE	FALSE
Mapk3	Rps6ka1	1	100	TRUE	phosphorylation	Ser352	TRUE	FALSE	-1.69
Mapk3	Rps6ka2	1	100	TRUE	phosphorylation		FALSE	FALSE
Mapk3	Rps6ka3	1	100	TRUE	phosphorylation		FALSE	FALSE
Mapk3	Rps6ka4	1	100	TRUE	phosphorylation		FALSE	FALSE
Mapk3	Rps6ka5	1	100	TRUE	phosphorylation		FALSE	FALSE
Mapk3	Rps6kb1	1	100	TRUE	phosphorylation		FALSE	FALSE
Mapk3	SURVIVAL	1	100				FALSE	FALSE
Mapk3	Smad2	1	100	TRUE	phosphorylation		FALSE	FALSE
Mapk3	Sp3	1	100	TRUE	phosphorylation	Ser72	TRUE	FALSE	-0.52
Mapk3	Spib	1	100	TRUE	phosphorylation		FALSE	FALSE
Mapk3	Srebf1	1	100	TRUE	phosphorylation		FALSE	FALSE
Mapk3	Srebf2	1	100	TRUE	phosphorylation		FALSE	FALSE
Mapk3	Stat5a	1	100	TRUE	phosphorylation		FALSE	FALSE
Mapk3	Tsc2	-1	100	TRUE	phosphorylation		FALSE	FALSE
Mapk3	Twist1	1	100	TRUE	phosphorylation		FALSE	FALSE
Mapk9	Elk3	-1	100	TRUE	phosphorylation		FALSE	FALSE
Mapk9	Nfatc2	-1	100	TRUE	phosphorylation		FALSE	FALSE
Mapkapk2	Cebpb	1	100	TRUE	phosphorylation		FALSE	FALSE
Mapkapk2	PROLIFERATION	1	100				FALSE	FALSE
Mapkapk2	Ripk1	-1	100	TRUE	phosphorylation		FALSE	FALSE
Mapkapk2	SURVIVAL	1	100				FALSE	FALSE
Mapkapk2	Srf	1	100	TRUE	phosphorylation		FALSE	FALSE
Ncoa1	Stat5a	1	100	TRUE	binding		FALSE	FALSE
Ncoa1	Stat5b	1	100	TRUE	binding		FALSE	FALSE
Nfatc2	Mef2a	1	100	TRUE	binding		FALSE	FALSE
Nfatc2	Mef2d	1	100	TRUE	binding		FALSE	FALSE
Nfia	Nfix	1	100	TRUE	transcriptional regulation		FALSE	FALSE
Nfkb1	Map3k8	-1	100	TRUE	binding		FALSE	FALSE
Nfkb_p65_p50	Gadd45b	1	100				FALSE	FALSE
Nfkb_p65_p50	Map3k8	-1	100				FALSE	FALSE
Nfya	Nfy	1	100				FALSE	FALSE
Nr3c1	APOPTOSIS	-1	100				FALSE	FALSE
Nr3c1	CELL_DEATH	-1	100				FALSE	FALSE
Nr3c1	Cebpa	1	100	TRUE	transcriptional regulation		FALSE	FALSE
Nr3c1	Cebpb	1	100	TRUE;FALSE	binding;transcriptional regulation		FALSE	FALSE
Nr3c1	Klf9	1	100	TRUE	transcriptional regulation		FALSE	FALSE
Nr3c1	Ncoa1	1	100	TRUE	transcriptional regulation		FALSE	FALSE
Nr3c1	PROLIFERATION	1	100				FALSE	FALSE
Nr3c1	Stat5a	1	100	TRUE	binding		FALSE	FALSE
Pard6a	Prkca	1	100	TRUE	binding		FALSE	FALSE
Pbk	Pten	-1	100	TRUE	phosphorylation		FALSE	FALSE
Pbxip1	Pbx2	-1	100	TRUE	binding		FALSE	FALSE
Pdgfrb	Prkcd	1	100	TRUE	phosphorylation		FALSE	FALSE
Pdpk1	PROLIFERATION	-1	100				FALSE	FALSE
Pik3ca	SURVIVAL	1	100				FALSE	FALSE
Plg	F2r	-1	100	TRUE	cleavage		FALSE	FALSE
Ppm1a	Cdk9	-1	100	TRUE	dephosphorylation		FALSE	FALSE
Ppp1cc	Cdk9	1	100	TRUE	dephosphorylation	Thr186	TRUE	FALSE	-1.62
Ppp1cc	Tp53	-1	100	TRUE	dephosphorylation		FALSE	FALSE
Ppp1r1b	Ppp1cc	-1	100	TRUE	binding		FALSE	FALSE
Ppp2ca	APOPTOSIS	1	100				FALSE	FALSE
Ppp2ca	Akt1	-1	100	TRUE	dephosphorylation		FALSE	FALSE
Ppp2ca	Akt2	-1	100	TRUE	dephosphorylation		FALSE	FALSE
Ppp2ca	Atm	-1	100	TRUE	dephosphorylation	Ser1987	TRUE	FALSE	0.6
Ppp2ca	CELL_CYCLE_BLOCK	1	100				FALSE	FALSE
Ppp2ca	CELL_DEATH	1	100				FALSE	FALSE
Ppp2ca	Chek1	-1	100	TRUE	dephosphorylation		FALSE	FALSE
Ppp2ca	Elf1	-1	100	TRUE	dephosphorylation		FALSE	FALSE
Ppp2ca	Hdac4	1	100	TRUE	dephosphorylation		FALSE	FALSE
Ppp2ca	Mapk1	-1	100	TRUE	dephosphorylation		FALSE	FALSE
Ppp2ca	Mapk3	-1	100	TRUE	dephosphorylation		FALSE	FALSE
Ppp2ca	PROLIFERATION	-1	100				FALSE	FALSE
Ppp2ca	Prkcd	-1	100	TRUE	dephosphorylation	Ser643;Ser662	TRUE	FALSE	0.09;0.04
Ppp2ca	Rb1	1	100	TRUE	dephosphorylation		FALSE	FALSE
Ppp2ca	Rps6kb1	-1	100	TRUE	dephosphorylation		FALSE	FALSE
Ppp2ca	SURVIVAL	-1	100				FALSE	FALSE
Ppp2ca	Tp53	1	100	TRUE	dephosphorylation		FALSE	FALSE
Ppp2cb	Akt1	-1	100	TRUE	dephosphorylation		FALSE	FALSE
Ppp2cb	Akt2	-1	100	TRUE	dephosphorylation		FALSE	FALSE
Ppp2cb	Chek1	-1	100	TRUE	dephosphorylation		FALSE	FALSE
Ppp2cb	Elf1	-1	100	TRUE	dephosphorylation		FALSE	FALSE
Ppp2cb	Mapk1	-1	100	TRUE	dephosphorylation		FALSE	FALSE
Ppp2cb	Prkcd	-1	100	TRUE	dephosphorylation	Ser643;Ser662	TRUE	FALSE	0.09;0.04
Ppp2r5c	CELL_DEATH	1	100				FALSE	FALSE
Ppp2r5c	Mapk1	-1	100	TRUE	binding		FALSE	FALSE
Ppp2r5c	Mapk3	-1	100	TRUE	binding		FALSE	FALSE
Ppp2r5c	PROLIFERATION	-1	100				FALSE	FALSE
Ppp2r5c	Ppp2ca	1	100	TRUE	binding		FALSE	FALSE
Ppp2r5c	Rps6kb1	-1	100	TRUE	binding		FALSE	FALSE
Prkaa1	Klf10	1	100	TRUE	phosphorylation		FALSE	FALSE
Prkaa1	Smurf1	-1	100	TRUE	phosphorylation		FALSE	FALSE
Prkaca	Cdk18	1	100	TRUE	phosphorylation		FALSE	FALSE
Prkaca	Fyn	1	100	TRUE	phosphorylation		FALSE	FALSE
Prkar1a	Prkaca	-1	100	TRUE	binding		FALSE	FALSE
Prkca	APOPTOSIS	-1	100				FALSE	FALSE
Prkca	Akt1	1	100	TRUE	phosphorylation		FALSE	FALSE
Prkca	CELL_DEATH	-1	100				FALSE	FALSE
Prkca	Crem	-1	100	TRUE	phosphorylation		FALSE	FALSE
Prkca	Hdac5	-1	100	TRUE	phosphorylation		FALSE	FALSE
Prkca	Kit	-1	100	TRUE	phosphorylation		FALSE	FALSE
Prkca	PROLIFERATION	1	100				FALSE	FALSE
Prkca	Ptpn11	1	100	TRUE	phosphorylation		FALSE	FALSE
Prkca	Ptpn12	-1	100	TRUE	phosphorylation		FALSE	FALSE
Prkca	Ptpn6	-1	100	TRUE	phosphorylation		FALSE	FALSE
Prkca	Rps6kb2	1	100	TRUE	phosphorylation		FALSE	FALSE
Prkca	Src	1	100	TRUE	phosphorylation		FALSE	FALSE
Prkca	Srf	1	100	TRUE	phosphorylation		FALSE	FALSE
Prkcd	CELL_GROWTH	1	100				FALSE	FALSE
Prkcd	Hdac5	-1	100	TRUE	phosphorylation		FALSE	FALSE
Prkcd	PROLIFERATION	1	100				FALSE	FALSE
Prkcd	Rps6kb2	1	100	TRUE	phosphorylation		FALSE	FALSE
Prkcd	Src	1	100	TRUE	phosphorylation		FALSE	FALSE
Prkce	Atf2	1	100	TRUE	phosphorylation		FALSE	FALSE
Prkce	Itgb1	-1	100	TRUE	phosphorylation		FALSE	FALSE
Prkce	Rps6kb2	1	100	TRUE	phosphorylation		FALSE	FALSE
Prkcq	Pdpk1	-1	100	TRUE	phosphorylation		FALSE	FALSE
Prkcq	Tbk1	1	100	TRUE	phosphorylation		FALSE	FALSE
Prkdc	D_REPAIR	1	100				FALSE	FALSE
Prkdc	Irf3	1	100	TRUE	phosphorylation		FALSE	FALSE
Prkdc	Pdx1	-1	100	TRUE	phosphorylation		FALSE	FALSE
Pten	CELL_DEATH	1	100				FALSE	FALSE
Pten	PROLIFERATION	-1	100				FALSE	FALSE
Pten	Ppm1a	1	100	TRUE	binding		FALSE	FALSE
Pten	SURVIVAL	-1	100				FALSE	FALSE
Ptpn1	APOPTOSIS	1	100				FALSE	FALSE
Ptpn1	CELL_CYCLE_BLOCK	1	100				FALSE	FALSE
Ptpn1	CELL_DEATH	1	100				FALSE	FALSE
Ptpn1	CELL_GROWTH	-1	100				FALSE	FALSE
Ptpn1	Jak2	-1	100	TRUE	dephosphorylation		FALSE	FALSE
Ptpn1	PROLIFERATION	-1	100				FALSE	FALSE
Ptpn1	Pdgfrb	-1	100	TRUE	dephosphorylation		FALSE	FALSE
Ptpn1	Prkcd	-1	100	TRUE	dephosphorylation		FALSE	FALSE
Ptpn1	SURVIVAL	-1	100				FALSE	FALSE
Ptpn1	Stat5a	-1	100	TRUE	dephosphorylation		FALSE	FALSE
Ptpn1	Stat5b	-1	100	TRUE	dephosphorylation		FALSE	FALSE
Ptpn11	APOPTOSIS	-1	100				FALSE	FALSE
Ptpn11	CELL_DEATH	-1	100				FALSE	FALSE
Ptpn11	CELL_GROWTH	1	100				FALSE	FALSE
Ptpn11	Kras	1	100	TRUE	dephosphorylation		FALSE	FALSE
Ptpn11	PROLIFERATION	1	100				FALSE	FALSE
Ptpn11	SURVIVAL	1	100				FALSE	FALSE
Ptpn12	Jak2	-1	100	TRUE	dephosphorylation		FALSE	FALSE
Ptpn6	APOPTOSIS	1	100				FALSE	FALSE
Ptpn6	CELL_DEATH	1	100				FALSE	FALSE
Ptpn6	CELL_GROWTH	-1	100				FALSE	FALSE
Ptpn6	Jak2	-1	100	TRUE	dephosphorylation		FALSE	FALSE
Ptpn6	Nfat5	-1	100	TRUE	dephosphorylation		FALSE	FALSE
Ptpn6	PROLIFERATION	-1	100				FALSE	FALSE
Ptpn6	SURVIVAL	-1	100				FALSE	FALSE
Ptprc	Jak2	-1	100	TRUE	dephosphorylation		FALSE	FALSE
Ptprc	Lyn	-1	100	TRUE	dephosphorylation		FALSE	FALSE
Rack1	Ppp2ca	1	100	TRUE	binding		FALSE	FALSE
Rad21	D_REPAIR	1	100				FALSE	FALSE
Rad21	Erg	-1	100	TRUE	relocalization		FALSE	FALSE
Rara	Egfr	-1	100	FALSE	transcriptional regulation		FALSE	FALSE
Rara	Rxrg	1	100	TRUE;FALSE	binding;transcriptional regulation		FALSE	FALSE
Rb1	CELL_CYCLE_BLOCK	1	100				FALSE	FALSE
Rb1	E2f2	-1	100	TRUE	binding		FALSE	FALSE
Rb1	PROLIFERATION	-1	100				FALSE	FALSE
Ripk1	APOPTOSIS	1	100				FALSE	FALSE
Ripk1	CELL_DEATH	1	100				FALSE	FALSE
Ripk1	SURVIVAL	-1	100				FALSE	FALSE
Ripk1	Traf6	1	100	TRUE	binding		FALSE	FALSE
Rps6ka1	PROLIFERATION	1	100				FALSE	FALSE
Rps6ka1	SURVIVAL	1	100				FALSE	FALSE
Rps6ka1	Tsc2	-1	100	TRUE	phosphorylation		FALSE	FALSE
Rps6ka3	PROLIFERATION	1	100				FALSE	FALSE
Rps6ka3	SURVIVAL	1	100				FALSE	FALSE
Rps6ka4	PROLIFERATION	1	100				FALSE	FALSE
Rps6ka4	SURVIVAL	1	100				FALSE	FALSE
Rps6ka5	Eif4ebp1	-1	100	TRUE	phosphorylation	Thr36*;Thr45	TRUE	TRUE	-1.46*;-0.57
Rps6ka5	PROLIFERATION	1	100				FALSE	FALSE
Rps6ka5	SURVIVAL	1	100				FALSE	FALSE
Rps6kb1	CELL_CYCLE_BLOCK	-1	100				FALSE	FALSE
Rps6kb1	Crem	-1	100	TRUE	phosphorylation		FALSE	FALSE
Ski	Smad1	-1	100	TRUE	binding		FALSE	FALSE
Ski	Smad3_smad4	-1	100				FALSE	FALSE
Smad2	Mef2a	1	100	TRUE	binding		FALSE	FALSE
Smad3_smad4	APOPTOSIS	-1	100				FALSE	FALSE
Smad3_smad4	PROLIFERATION	1	100				FALSE	FALSE
Smurf1	Smad1	-1	100	TRUE	ubiquitination		FALSE	FALSE
Src	Akt1	1	100	TRUE	phosphorylation		FALSE	FALSE
Src	Gtf2i	1	100	TRUE	phosphorylation		FALSE	FALSE
Src	Prkcd	1	100	TRUE	phosphorylation		FALSE	FALSE
Src	Rps6ka3	1	100	TRUE	phosphorylation		FALSE	FALSE
Src	Rps6kb2	1	100	TRUE	phosphorylation		FALSE	FALSE
Src	Stat5a	1	100	TRUE	phosphorylation		FALSE	FALSE
Src	Stat5b	1	100	TRUE	phosphorylation		FALSE	FALSE
Srf	Plg	1	100	FALSE	transcriptional regulation		FALSE	FALSE
Stat5a	APOPTOSIS	-1	100				FALSE	FALSE
Stat5a	CELL_DEATH	-1	100				FALSE	FALSE
Stat5a	Foxp3	1	100	TRUE			FALSE	FALSE
Stat5a	Irf5	1	100	TRUE	transcriptional regulation		FALSE	FALSE
Stat5a	PROLIFERATION	1	100				FALSE	FALSE
Stat5a	Pim2	1	100	TRUE	transcriptional regulation		FALSE	FALSE
Stat5a	SURVIVAL	1	100				FALSE	FALSE
Stat6	Nfkb_p65_p50	-1	100				FALSE	FALSE
Tal1	Erg	1	100	FALSE	transcriptional regulation		FALSE	FALSE
Tbk1	Akt1	1	100	TRUE	phosphorylation		FALSE	FALSE
Tbk1	Irf5	1	100	TRUE	phosphorylation		FALSE	FALSE
Tbk1	Pbxip1	-1	100	TRUE	phosphorylation		FALSE	FALSE
Tbk1	Rel	1	100	TRUE	phosphorylation		FALSE	FALSE
Tbk1	Stat6	1	100	TRUE	phosphorylation		FALSE	FALSE
Tfap4	Nfia	1	100	TRUE	binding		FALSE	FALSE
Tgfb1	Cdk4	-1	100	FALSE	transcriptional regulation		FALSE	FALSE
Tgfb1	Tfap4	-1	100	FALSE	transcriptional regulation		FALSE	FALSE
Tp53	Gadd45a	1	100	FALSE	transcriptional regulation		FALSE	FALSE
Traf6	Csnk2a1	1	100	TRUE	binding		FALSE	FALSE
Traf6	Csnk2a2	1	100	TRUE	binding		FALSE	FALSE
Tsc2	CELL_GROWTH	-1	100				FALSE	FALSE
Tsc2	PROLIFERATION	-1	100				FALSE	FALSE
Twist1	F2r	-1	100	FALSE	transcriptional regulation		FALSE	FALSE
