# Supplementary material for: SignalingProfiler 2.0 a network-based approach to bridge multi-omics data to phenotypic hallmarks
Source: NPJ Syst Biol Appl. 2024 Aug 23;10:95. doi: 10.1038/s41540-024-00417-6 (PMC11343843; doi:10.1038/s41540-024-00417-6)
Supplement: Supplementary file 13 — Supplementary Data 12 [file 41540_2024_417_MOESM13_ESM.xlsx]

## Sheet: Sheet1
# Validation of parameters tuning result on two independent datasets
Datasets	Dataset type	Precision	Recall	TP	FP	FN	TN	RMSE	quantified_edges	edges	quant_ratio
Sacco et al. (2016)	Training	0.78	0.75	21	6	7	22	87.6275	45	309	14.5631
Olsen et al. (2006)	Validation	0.88	0.88	21	3	3	21	70.7107	37	256	14.4531
Massacci et al. (2023)	Validation	0.88	0.88	21	3	3	21	70.7107	20	419	4.77327
