# Supplementary material for: SignalingProfiler 2.0 a network-based approach to bridge multi-omics data to phenotypic hallmarks
Source: NPJ Syst Biol Appl. 2024 Aug 23;10:95. doi: 10.1038/s41540-024-00417-6 (PMC11343843; doi:10.1038/s41540-024-00417-6)
Supplement: Supplementary file 14 — Supplementary Data 13 [file 41540_2024_417_MOESM14_ESM.xlsx]

## Sheet: Sheet1
# Comparison between SignalingProfiler and SignalingProfiler 2.0
					Massacci, et. al (2023), Leukemia SignalingProfiler	This study: SignalingProfiler 2.0
PKN				Interactions' sources	SIGNOR + PsP 2021	SIGNOR + PsP 2023
				Interactions' types	Direct	Direct + Indirect
				Molecular entities	Proteins	Proteins, fusion proteins, complexes, chemicals
Protein activity inference	Footprint-based analysis		TFEA	Regulon sources	Dorothea A + SIGNOR	Dorothea + SIGNOR, CollecTRI + SIGNOR
				Algorithms	VIPER + Rvenn (hypergeometric correction)	VIPER + phyper (hypergeometric correction)
			KSEA	Regulon sources	Omnipath	Omnipath + Ser/Thr Kinome Atlas
				Algorithms	VIPER + Rvenn (hypergeometric correction)	VIPER + phyper (hypergeometric correction)
	PhosphoScore			Phosphosites sources	SIGNOR + PsP 2021	SIGNOR + PsP 2023
				Phosphosites types	Regulating only activity	Regulating protein activity and abundance
Network construction step	Naive network construction			Naive network types	Three-layered network	One, two, three-layered network
				Algorithms	igraph get.all.shortest.path function	Custom script based on vectors
	CARNIVAL optimization			CARNIVAL algorithm and implementations	1 CARNIVAL type (vanillaCARNIVAL)	4 CARNIVAL types (inverseCARNIVAL, vanillaCARNIVAL one-, two-, three-steps)
Phenotype activity inference				Algorithms	Text-mining based	ProxPath + PhenoScore algorithm
